# Supplementary material for: Pseudomonads coordinate innate defense against viruses and bacteria with a single regulatory system
Source: bioRxiv. 2025 Feb 27:2025.02.26.640152. Preprint. [Version 1] doi: 10.1101/2025.02.26.640152 (PMC11888443; doi:10.1101/2025.02.26.640152)
Supplement: Supplement 1 [file media-1.xlsx]

## Sheet: P. aeruginosa
Table S1: Whole-cell proteomics data for GRP regulon identification, related to Figure 2
Locus Tag	Gene Name	Pathway of note	Fold change	Adj. p-value	DgacS LFQ Intensity									DretS LFQ Intensity									Novelty
					rep1	rep2	rep3	rep4	rep5	rep6	rep7	rep8	rep9	rep1	rep2	rep3	rep4	rep5	rep6	rep7	rep8	rep9
PA0001	dnaA		0.731632	0.194006	26154000	24231000	26685000	21982000	58392000	55417000	54816000	59975000	57849000	27498000	25269000	25357000	24484000	38697000	42829000	34413000	30835000	32663000
PA0002	dnaN		1.23966	0.0235348	146550000	159450000	148430000	140870000	188420000	218410000	174130000	167600000	195110000	181010000	181650000	212360000	194440000	244210000	246590000	224470000	212890000	210180000
PA0003	recF		0.718166	0.105598	1.98752e+06	3504300	4070200	2356300	5687800	7027100	5758100	5095700	6712100	2.73359e+06	3222100	3660800	3049900	4072600	3066600	3131000	3701100	3832000
PA0004	gyrB		0.869725	0.368914	161310000	192690000	168750000	160130000	271690000	306190000	258140000	270930000	300290000	181080000	181370000	152220000	145000000	244140000	257620000	195670000	231120000	229610000
PA0005	lptA		0.579595	0.218964	6277600	7.20806e+06	9121600	13270000	8351700	1.25968e+06	11002000	11291000	9860100	7343200	2.25459e+06	1.44233e+06	7271700	1.42329e+06	506195	1.41968e+06	577452	1.04275e+06
PA0006	PA0006		1.33712	0.503843	9791500	10333000	10324000	8902600	4.1221e+06	1.65149e+06	980551	1.82e+06	2.49395e+06	10908000	8553000	9872200	8241500	3210500	5179500	5505400	4403900	4133900
PA0007	PA0007		0.935169	NA	5.43945e+06	1.62253e+06	742798	3.99309e+06	326619	829232	348420	1.95207e+06	273261	2.05221e+06	2.60076e+06	1.11763e+06	725708	1.25538e+06	1.48275e+06	943262	2.86259e+06	1.48053e+06
PA0008	glyS		0.737335	0.0418408	209530000	215720000	204020000	203870000	324780000	348770000	297980000	266830000	310740000	197750000	176020000	172700000	152670000	229240000	237980000	198200000	182990000	208960000
PA0009	glyQ		0.673109	0.0240095	108170000	115780000	93446000	86533000	155660000	167520000	155160000	162630000	145830000	88122000	75495000	83526000	65752000	101070000	120020000	83415000	88629000	95462000
PA0011	PA0011		0.453589	0.0141505	10621000	9964800	11421000	10534000	13560000	9978500	16088000	23835000	16556000	10114000	9121000	4671900	10616000	5245400	2187200	2.40977e+06	5414700	6261500	Novel
PA0012	PA0012		0.792131	0.667731	1.32316e+06	1.58415e+06	6987500	4727600	2.48153e+06	1.43175e+06	1.88658e+06	4.43335e+06	705544	1.37359e+06	3.50395e+06	2.07975e+06	1.27057e+06	1.09208e+06	2.67677e+06	882057	432466	3.66092e+06
PA0013	PA0013		0.422852	NA	2.77605e+06	3.1523e+06	581974	1.57556e+06	3.07566e+06	1.50969e+06	3.87329e+06	1.02718e+06	2.00901e+06	546901	1.09221e+06	887523	284940	792844	838373	1.2435e+06	1.84045e+06	753000
PA0015	PA0015		1.49782	0.531004	41303000	928481	868710	33871000	1.36036e+06	75586000	2.60368e+06	1.62145e+06	1.95749e+06	41608000	29097000	595450	598602	32962000	35821000	35240000	26311000	37033000
PA0016	trkA		0.745351	0.0825848	22401000	32470000	33178000	26384000	48525000	47433000	46349000	47710000	47490000	28858000	29361000	28702000	25070000	29832000	36627000	26890000	25451000	31528000
PA0017	PA0017		0.69548	0.0221989	10123000	14853000	15231000	13974000	17245000	14367000	16709000	20442000	20044000	6009600	12968000	14306000	12878000	12777000	11013000	10320000	10151000	9022700
PA0018	fmt		1.13155	0.686832	31647000	42119000	41190000	39651000	12575000	11081000	13671000	10973000	10580000	33539000	33905000	35503000	29745000	22150000	18941000	25483000	20728000	21577000
PA0019	def		1.0433	0.912456	77334000	86688000	79755000	78973000	26361000	20534000	24851000	26101000	31550000	73894000	70577000	83960000	64737000	30456000	39994000	27275000	39233000	41599000
PA0020	PA0020		0.487896	0.0112309	47626000	34543000	36225000	42885000	36983000	31716000	37018000	45889000	35723000	38821000	27641000	27427000	30799000	8127300	11149000	8279100	8222500	9618500
PA0022	PA0022		0.849325	0.109317	15445000	16123000	14720000	13717000	16695000	17173000	17440000	19384000	23489000	14920000	16321000	14551000	11567000	15278000	14806000	12794000	14603000	16114000
PA0023	qor		1.54241	0.167792	87335000	62732000	67327000	61344000	18294000	17858000	17583000	14340000	11465000	74655000	49212000	71433000	69994000	42792000	37308000	63021000	74158000	70037000
PA0024	hemF		1.01726	0.972956	62275000	70365000	70636000	72438000	13076000	14724000	14269000	9729600	12009000	68311000	43985000	47550000	37152000	26208000	29819000	30721000	33319000	28318000
PA0025	aroE		1.01277	0.984442	33570000	40828000	42716000	39383000	1655700	2.45475e+06	2.4922e+06	1.26384e+06	1.22609e+06	32400000	24628000	32977000	25586000	8011000	9017800	15545000	15196000	14416000
PA0026	plcB		0.785986	NA	832539	1.57879e+06	2.85758e+06	2.79249e+06	1.83123e+06	3.66312e+06	2.17353e+06	2.34296e+06	1.02886e+06	1.22605e+06	503542	2.35662e+06	597237	920169	1.3582e+06	1.42639e+06	3.13708e+06	3.4879e+06
PA0027	PA0027		1.45726	NA	486883	3.73069e+06	417245	2.02414e+06	1.61095e+06	694543	2.21428e+06	730617	887411	674422	3.30141e+06	674897	996827	284476	5.85651e+06	3.73521e+06	2.31027e+06	814152
PA0028	PA0028		0.843462	NA	818109	457771	1.03841e+06	2.95429e+06	4.54665e+06	2.20943e+06	2.26661e+06	2.34154e+06	1.16781e+06	885465	1.43385e+06	1.11581e+06	2.48333e+06	492126	1.92578e+06	1.71643e+06	3.47777e+06	1.48359e+06
PA0029	PA0029		1.11185	NA	864189	1.69317e+06	660882	2.24514e+06	1.06274e+06	621038	1.04434e+06	2.94778e+06	1.96416e+06	2.6132e+06	2.46401e+06	236406	1.4642e+06	1.13374e+06	2.9676e+06	486011	2.76545e+06	438441
PA0031	betC		9.17194	0.0693749	1.08915e+06	2.50408e+06	886897	2.29472e+06	1.66459e+06	1.32755e+06	1.8473e+06	1.34805e+06	843429	1.33567e+06	2.98716e+06	506970	944183	17703000	17209000	31169000	32866000	22527000
PA0035	trpA		1.25505	0.0289115	17348000	18979000	21679000	20213000	16383000	15929000	13314000	11600000	15093000	18586000	21530000	22721000	19782000	19627000	20074000	22508000	21339000	22766000
PA0036	trpB		1.31322	0.200567	27108000	30869000	31445000	27989000	16440000	17647000	14340000	13491000	19260000	29724000	31850000	49286000	32712000	17272000	20572000	25627000	25674000	28074000
PA0039	PA0039		2.93929	0.0379996	93267000	46291000	59985000	58004000	26249000	35545000	33356000	34973000	22742000	106080000	174970000	264850000	231190000	64086000	66440000	102020000	101580000	95102000
PA0040	PA0040		5.41563	0.0320342	4.54548e+06	3.31891e+06	1.71045e+06	3.50861e+06	1.16969e+06	2.44161e+06	1.5216e+06	751226	1.24126e+07	2.32354e+06	16352000	14407000	15507000	8223600	6673100	4469200	4547300	6715400
PA0041	PA0041		6.20975	0.0357782	4.00181e+06	2660400	2686800	6459200	4625500	6354200	7265000	1.27137e+06	6961200	527050	49120000	48154000	24123000	18926000	49391000	13236000	12974000	24943000
PA0041a	PA0041a		0.745178	NA	1.53094e+06	1.83493e+06	1.71737e+06	1.00493e+06	2.2976e+06	1.77556e+06	1.45762e+06	5.11956e+06	1.18357e+06	1.79089e+06	547819	745814	1.18628e+06	281894	2.49915e+06	1.1295e+06	1.10479e+06	4.06901e+06
PA0042	PA0042		2.1113	0.204208	591265	889785	408380	3.23219e+06	464450	1.74421e+06	1.76521e+06	5.36648e+06	1.77146e+06	785304	2.36243e+06	2.42616e+06	1.37052e+06	6450200	7405300	3.55094e+06	7.03035e+06	5559700
PA0044	exoT		0.966636	0.922744	1.583e+06	597804	5.83739e+06	1208100	2.45089e+06	4151900	2720500	1920900	2404500	868301	2.52145e+06	3.03103e+06	1.20432e+06	1.48099e+06	833019	2.10187e+06	3.6543e+06	3.73331e+06
PA0045	PA0045		0.841869	0.633804	3245100	9667700	8747300	8253700	26334000	19142000	24622000	36569000	21123000	13378000	25713000	11156000	20123000	16455000	11057000	11379000	10806000	12699000
PA0046	PA0046		8.34875	0.072654	2.49988e+06	5.84449e+06	1.7851e+06	755003	480039	988116	591388	1.91915e+06	1.53798e+06	3.10288e+06	19574000	983576	857944	42071000	37296000	15696000	10268000	19404000
PA0047	PA0047		9.22461	0.0964285	1.97563e+06	1.06005e+06	891559	2.6515e+06	8.9663e+06	1.11702e+06	3.62567e+06	1.75764e+06	1.78058e+06	1.51085e+06	22918000	5243400	830155	73955000	72939000	24971000	17631000	26985000
PA0049	PA0049		1.36974	NA	1.38481e+06	949358	3.23605e+06	912881	1.2939e+06	903092	3.64474e+06	1.68345e+06	1.63554e+06	714063	1.00468e+06	8.35621e+06	1.05116e+06	5.49682e+06	1.33815e+06	1.39592e+06	615671	1.45527e+06
PA0050	PA0050		1.08293	NA	863207	2.9263e+06	1.06306e+06	2.21885e+06	1.21809e+06	1.33493e+06	686578	913161	1.5176e+06	556401	355014	899364	3.09641e+06	348150	2.71552e+06	2.01839e+06	2.30933e+06	1.49988e+06
PA0054	PA0054		0.99327	NA	1.03598e+07	4.13274e+06	455179	755401	306427	4.35843e+06	1.9145e+06	1.13053e+06	1.72024e+06	3.14344e+06	955230	1.04881e+06	2.38675e+06	5.89244e+06	1.71806e+06	4.97207e+06	1.99134e+06	2.85596e+06
PA0055	PA0055		1.21802	0.691712	33227000	27539000	28058000	26825000	2.41402e+06	915671	2947700	2.3644e+06	1.1141e+06	29737000	17293000	20821000	19320000	9849900	8287700	15181000	16435000	15371000
PA0059	osmC		1.59518	0.263362	13748000	10469000	14533000	12511000	1.31202e+06	1.68502e+06	802392	1.39708e+06	736154	10946000	15576000	18232000	14255000	644216	794645	16325000	10303000	9637700
PA0060	PA0060		1.58449	0.457569	7116300	6768900	7850000	6742400	1.63357e+06	253572	659770	2.11709e+06	1.49851e+06	7493700	11156000	12854000	13139000	1.09109e+06	763782	1.45446e+06	1.5492e+06	1.01945e+06
PA0061	PA0061		0.878734	NA	4.67796e+06	275122	2.83047e+06	730165	1.36773e+06	1.44231e+06	1.60206e+06	5.69445e+06	1.27524e+06	1.0993e+06	2.85643e+06	6.56564e+06	1.43157e+06	1.39807e+06	535903	334577	2.32222e+06	939147
PA0062	PA0062		0.396825	NA	2.44346e+06	8.38874e+06	2.46691e+06	714648	1.53016e+06	2.64294e+06	655865	1.17805e+06	2.58162e+06	2.10665e+06	949399	1.1846e+06	695692	600514	942180	848341	1.04699e+06	594848
PA0064	PA0064		1.12063	NA	4.89421e+06	1.93357e+06	337686	771758	2.38764e+06	476271	983368	1.08152e+06	2.79261e+06	4.02918e+06	502390	1.34135e+06	780541	1.16561e+06	1.64774e+06	2.15858e+06	1.78743e+06	4.13469e+06
PA0065	PA0065		1.75554	0.0895518	7748500	8180300	5891800	5752600	1.26002e+06	2.99667e+06	4.84908e+06	5.45622e+06	837723	8973600	7896800	10192000	8307400	3751600	3971900	7273500	6890500	5540700
PA0067	prlC		1.23029	0.273237	114130000	99609000	103170000	107900000	51647000	50161000	50598000	38351000	47891000	107480000	94152000	74953000	84536000	85416000	83385000	101700000	90474000	94147000
PA0068	PA0068		1.4487	0.30073	16445000	21377000	27572000	19615000	7296400	8214000	9643900	1.21159e+06	7591000	11794000	16221000	41360000	23478000	10187000	15676000	28665000	16435000	12782000
PA0069	PA0069		1.93775	NA	999187	1.20441e+06	945435	3.07939e+06	2.08223e+06	1.21328e+06	744530	1.70867e+06	816756	217390	2.89278e+06	3.61787e+06	1.52531e+06	1.01042e+07	987015	1.14723e+06	1.78604e+06	2.51352e+06
PA0070	tagQ1	H1-T6SS	21.472	0.00227553	9451900	13057000	13555000	15951000	36411000	29759000	34401000	49077000	34139000	138140000	658810000	349750000	655460000	837960000	773210000	523380000	524930000	601490000
PA0071	tagR1	H1-T6SS	10.2105	0.00217695	2.33464e+06	3.567e+06	6.82607e+06	654210	565555	564669	1.29386e+06	1.79584e+06	3.16739e+06	2253900	22550000	27879000	23842000	31124000	30406000	26503000	22259000	25831000
PA0072	tagS1	H1-T6SS	0.562689	NA	2.10099e+06	1.27105e+06	3.53723e+06	2.00237e+06	2.11516e+06	697612	1.72772e+06	632257	2.57135e+06	1.1945e+06	407250	942926	691801	2.54291e+06	811831	862794	1.17646e+06	741538
PA0073	tagT1	H1-T6SS	3.48575	0.00359542	966745	5.02323e+06	957904	2.28302e+06	3.66317e+06	1.93095e+06	1.82615e+06	2.8134e+06	817943	5.13611e+06	4681400	4822600	5557100	6449900	7256000	5198900	5014200	6191300
PA0074	ppkA	H1-T6SS	4.90171	0.0135529	219462	4.2587e+06	840349	1.47659e+06	646535	2.74113e+06	933184	2.79158e+06	2.5213e+06	820435	17093000	785920	15288000	13406000	17280000	14784000	15662000	11769000
PA0075	pppA	H1-T6SS	15.2467	0.00284217	6.0878e+06	6.13214e+06	416980	8.07257e+06	1.59352e+06	2.43133e+06	669739	4.61424e+06	1.33937e+06	7008300	57828000	58843000	45589000	35164000	33101000	42107000	34726000	38427000
PA0076	tagF1	H1-T6SS	19.0006	0.0012669	544806	3.38666e+06	5.21864e+06	1.10181e+06	1.44289e+06	2.51772e+06	5.3158e+06	2.48491e+06	7.96546e+06	8981400	38843000	48270000	36985000	37631000	34170000	33247000	33750000	39663000
PA0077	icmF1	H1-T6SS	1.70695	0.345277	713015	21952000	771943	26343000	83424000	49709000	652148	1.01037e+06	80918000	12551000	111350000	28034000	105590000	47803000	29609000	33130000	41823000	44648000
PA0078	tssL1	H1-T6SS	3.49712	0.0699091	1.7978e+06	2.31965e+06	1.37367e+06	3.71163e+06	4.24791e+06	5.5302e+06	969747	3.99027e+06	683910	2046200	14682000	1166400	15678000	6719000	5579400	3520200	6768000	8125200
PA0079	tssK1	H1-T6SS	55.0076	0.00254747	4.02712e+06	1.49782e+06	687069	327736	719102	4.52274e+06	589965	467226	8.52831e+06	20563000	104270000	126330000	107170000	180200000	202340000	162990000	135670000	154010000
PA0080	taaJ1	H1-T6SS	16.5381	0.00238442	3.05504e+06	2.25577e+06	1.2422e+06	2.96892e+06	888132	1.71147e+06	2.21646e+06	1.1391e+06	840369	1.14516e+06	45269000	26791000	38019000	42659000	53318000	45313000	39478000	41203000
PA0081	fha1	H1-T6SS	5.43833	0.00190618	3.05878e+06	4.98586e+06	774352	1.40442e+06	1.79865e+06	4.9259e+06	1.29366e+06	776524	1.00675e+06	2928500	19918000	24995000	18597000	20234000	21942000	22655000	17849000	20286000
PA0082	tssA1	H1-T6SS	56.0065	0.00297902	1.79004e+06	1.96191e+06	1.8902e+06	1.43027e+06	1.5315e+06	1.60482e+06	340903	1.41838e+06	2.77416e+06	9680300	110930000	136030000	98361000	175120000	185400000	160130000	122860000	164250000
PA0083	tssB1	H1-T6SS	184.855	0.00192234	5094400	499538	939016	526914	1.5919e+06	1.50604e+06	3.2496e+06	2.55504e+06	2.33256e+06	103990000	527610000	603370000	561690000	326260000	359460000	568140000	404700000	435990000
PA0084	tssC1	H1-T6SS	360.649	0.00143989	916502	1.68755e+06	3.0368e+06	3.51805e+06	4.92183e+06	1.85382e+06	5.97445e+06	1.22521e+06	1.20741e+06	88836000	715270000	647430000	607400000	525180000	486620000	657070000	565880000	638440000
PA0085	hcp1	H1-T6SS	851.889	0.00154384	2.00568e+06	612548	1.04622e+06	471335	2417500	1398100	1.88732e+06	916918	1.77248e+06	283640000	1340500000	1674700000	1564200000	1130600000	1534900000	2021600000	1457600000	1579200000
PA0086	tagJ1	H1-T6SS	74.9454	0.0019713	5.68479e+06	2.65508e+06	3.48108e+06	617806	865070	549070	3.19339e+06	1.47302e+06	599811	10896000	108640000	145090000	122470000	101690000	98129000	131420000	108620000	105030000
PA0087	tssE1	H1-T6SS	9.02875	0.00217695	963193	1.28219e+06	1.52859e+06	669309	4.90001e+06	3.05221e+06	3.74443e+06	3.32665e+06	694419	3.09531e+06	19165000	23091000	17237000	17685000	26588000	22495000	18714000	25045000
PA0088	tssF1	H1-T6SS	16.1775	0.00818126	557540	1.29077e+06	993595	325243	1.13929e+06	896106	1.61771e+06	915422	247651	609690	35504000	19309000	31081000	54980000	60825000	39449000	33269000	50486000
PA0089	tssG1	H1-T6SS	11.0057	0.00399657	593443	2.02058e+06	1.06333e+06	645235	446604	1.86089e+06	609128	2.24283e+06	2.29684e+06	788741	19183000	22867000	21612000	34202000	28856000	24826000	22524000	21875000
PA0090	clpV1	H1-T6SS	161.023	0.00197536	915092	2.93188e+06	2.69505e+06	737632	639808	2.66627e+06	4.79052e+06	1.90645e+06	3405200	24368000	386460000	409960000	388550000	429440000	303950000	455930000	370860000	426010000
PA0091	vgrG1	H1-T6SS	32.9807	0.00441554	1.89122e+06	2.85096e+06	574372	2.77757e+06	4.23068e+06	840954	355881	1.20604e+06	1.37969e+06	5968200	64740000	34643000	68011000	93225000	101120000	76746000	59467000	78592000
PA0092	PA0092		9.45687	0.0019713	4212800	3881700	4350400	3660400	1.69586e+06	2.62949e+06	2.44054e+06	2.88959e+06	899821	10147000	32761000	37127000	33189000	20693000	23216000	25344000	19997000	19968000
PA0093	PA0093		3.90219	0.0205958	946250	884345	4.04625e+06	409780	1.60023e+06	6.16437e+06	1.92197e+06	2.00119e+06	944491	1.17966e+06	7185200	4593100	8400400	14918000	16110000	12418000	9609400	11516000
PA0094	PA0094		70.3174	0.00209505	1.55436e+06	343158	1.74233e+06	1.14617e+06	2.07107e+06	1.49457e+06	3.07681e+06	5.3386e+06	9.78328e+06	21415000	154590000	265860000	189570000	173220000	199530000	207100000	176370000	181310000
PA0095	PA0095		3.48097	0.00596973	6.39353e+06	1.63302e+06	428063	2.36523e+06	1.82551e+06	3.36051e+06	1.43623e+06	2.07244e+06	3.36422e+06	2.58181e+06	7196200	2.21113e+06	9157200	6298400	8867200	7419200	4945100	5915400
PA0096	PA0096		1.45589	0.488666	6.34567e+06	1.69461e+06	4.8474e+06	542831	1.4519e+06	8.029e+06	1.45667e+06	1.75879e+06	3.39106e+06	3.34855e+06	690576	4680600	3.26225e+06	3.60661e+06	4486600	6102000	2.27389e+06	1.52865e+06
PA0097	PA0097		1.0692	0.906198	1.67094e+06	4.03111e+06	632377	1.80826e+06	2.84275e+06	1.38225e+06	2.32318e+06	3.56907e+06	1.62041e+06	926763	3208600	3106100	3513500	3371800	2984200	4166400	3397600	3950100
PA0098	PA0098		1.31329	0.496218	2.31905e+06	202631	1.27167e+06	3.65825e+06	361315	2.24335e+06	1.58874e+06	665302	662774	1.60652e+06	3393000	3795400	3653000	787415	3.59639e+06	3749100	911612	4119200
PA0099	PA0099		1.42035	NA	1.80557e+06	2.01837e+06	991825	1.52573e+06	5.37422e+06	2.1074e+06	419264	2.65493e+06	2.23145e+06	2.46278e+06	1.34952e+07	5.11497e+06	1.30653e+06	851258	1.55393e+06	635976	225368	1.52349e+06
PA0100	PA0100		21.2504	0.0136531	1.01865e+07	1956400	925580	2076700	974389	2.16655e+06	966779	2.08951e+06	1.39167e+06	24808000	86025000	125380000	117660000	37122000	27715000	62202000	40994000	55718000
PA0101	PA0101		1.1888	0.632373	2.4249e+06	1.23611e+06	2.84313e+06	565475	6.76702e+06	1.8138e+06	4.38989e+06	1.17459e+06	437890	933986	1.5322e+06	1.37087e+06	2.38903e+06	4693800	4847800	4324100	4701500	5555600
PA0102	PA0102		0.917389	0.213835	56744000	52889000	61848000	51652000	53104000	55498000	51100000	48759000	55796000	55352000	37224000	53095000	42884000	54707000	48210000	55654000	45182000	54818000
PA0105	coxB		1.03436	NA	1.28474e+06	2.08976e+06	5.4083e+06	2.20003e+06	2.70633e+06	1.95114e+06	1.33381e+06	344650	2.25961e+06	2.35925e+06	2.82901e+06	4.34114e+06	401156	4.96763e+06	1.47653e+06	1.29648e+06	1.00681e+06	1.57312e+06
PA0108	coIII		1.14236	NA	1.53546e+06	126428	2.88595e+06	560119	1.60935e+06	601033	484276	3.53912e+06	721755	1.49639e+06	1.96038e+06	644137	791103	5.31927e+06	1.16938e+06	1.04739e+06	1.00669e+06	346092
PA0109	PA0109		1.1218	NA	321426	360836	485831	396086	2.5348e+06	3.64445e+06	4.3818e+06	1.64707e+06	509552	461140	3.21338e+06	2.68008e+06	900182	1.3453e+06	1.87593e+06	3.08392e+06	2.01072e+06	450720
PA0114	senC		0.716099	0.674678	19050000	18394000	17403000	35443000	1.67456e+06	9.71333e+06	1.35096e+06	1.67676e+06	1.24556e+06	10887000	27990000	1.58585e+06	21493000	2.67688e+06	1.81203e+06	3.19101e+06	489554	2.01359e+06
PA0115	PA0115		1.00457	0.9945	8999700	5832100	6186200	6899800	941317	2.20169e+06	520092	1.09905e+06	2.71342e+06	7555700	7317400	6289100	5171900	553803	2.61881e+06	2.49362e+06	1.43857e+06	707300
PA0118	PA0118		1.80873	0.118973	7595000	8158000	8106800	6864500	1.48435e+06	1.80916e+06	1.06852e+06	1.51265e+06	4.52006e+06	9521600	10395000	11612000	11759000	3228100	4041800	3757500	8391100	8048600
PA0119	PA0119		1.0127	NA	2.89201e+06	1.24548e+06	1.63178e+06	1.81698e+06	2.34033e+06	323661	1.09687e+06	3.34654e+06	4.20617e+06	2.68841e+06	1.76008e+06	2.32803e+06	478107	2.98963e+06	2.59425e+06	1.48093e+06	1.95017e+06	2.87032e+06
PA0120	PA0120		1.93553	0.0821966	3.18589e+06	1.36832e+06	2.20854e+06	1.81536e+06	216520	3.30911e+06	1.66794e+06	2.55031e+06	2.2575e+06	1.54283e+06	1979800	1.40184e+06	985924	3287800	7.39423e+06	2649300	3078200	2860700
PA0125	PA0125		0.947084	0.893237	2527000	3330200	3959000	3538100	1.32295e+06	3317200	1.04506e+06	2.70025e+06	708237	661078	3995800	3799500	3509000	2.56587e+06	595752	3697000	2954600	714504
PA0126	PA0126		53.1496	0.0268351	2.46047e+06	2.23294e+06	655690	1.0241e+06	689049	1.15416e+06	1105200	2.06422e+06	2.92871e+06	15741000	361910000	61583000	310810000	143200000	101470000	103510000	150680000	144330000
PA0127	PA0127		0.896942	0.738031	612032	3.32928e+06	512680	1.6977e+06	7462100	6201200	7235200	9036200	6481800	576348	3.23319e+06	1.49554e+06	3527900	7088200	6215900	4484100	6147700	5939500
PA0128	PA0128		1.20576	0.693207	67352000	73967000	63187000	70808000	12996000	6282300	15566000	6850600	8654300	70039000	53862000	77090000	67629000	15828000	23968000	33398000	29705000	21154000
PA0129	gabP		1.40887	NA	646922	3.43167e+06	1.21076e+06	6.18741e+06	245377	1.34234e+06	923200	1.03227e+06	2.48846e+06	675192	2.72797e+06	1.98027e+06	4.21634e+06	1.88068e+06	6.5882e+06	1.25923e+06	3.51066e+06	1.82851e+06
PA0130	PA0130		1.38567	0.252902	63439000	64194000	74852000	58639000	40969000	38632000	37512000	31989000	43951000	51826000	54533000	65279000	59029000	50134000	56417000	84759000	54383000	152980000
PA0132	PA0132		2.82455	0.291941	10528000	14833000	14799000	6408600	30658000	27844000	24980000	18049000	27977000	5273200	8071300	24247000	19199000	37101000	33253000	125570000	28023000	216600000
PA0133	PA0133		1.76337	0.0856714	1.74598e+06	1.42795e+06	1.87329e+06	1.41507e+06	2.45878e+06	1.71557e+06	729289	1.69984e+06	1298300	1.48433e+06	733406	1.80852e+06	804558	1.05004e+06	2402500	1645500	1699100	2849400
PA0137	PA0137		1.20878	NA	2.5089e+06	737261	1.48117e+06	1.86597e+06	1.32198e+06	1.08339e+06	758768	1.19601e+06	1.97249e+06	2.65826e+06	1.08097e+06	2.12895e+06	718869	3.73796e+06	562528	2.14055e+06	1.85319e+06	743290
PA0139	ahpC		1.01331	0.8636	1896600000	1893700000	1961900000	1720800000	1560000000	1699800000	1613300000	1239800000	1553600000	1764500000	1580800000	1887500000	1739000000	1610600000	1658700000	1747300000	1585200000	1767400000
PA0140	ahpF		0.920073	0.645817	43751000	50904000	53076000	42268000	84774000	86711000	82624000	72856000	75367000	44185000	48145000	52967000	40183000	81227000	75006000	58271000	66337000	78667000
PA0141	PA0141		1.16157	0.770069	254440000	189210000	260160000	252060000	28948000	26605000	40615000	5995000	25049000	220630000	202140000	167270000	228020000	53223000	77285000	110330000	146430000	52752000
PA0142	PA0142		1.60826	0.170926	2.33066e+06	2.99765e+06	2.38552e+06	1.27102e+06	1.13057e+06	1.73378e+06	710080	4.88756e+06	2.96246e+06	1.12519e+06	2.96429e+06	3.7438e+06	2.18837e+06	1.25677e+06	1.89358e+06	3235700	2909500	4525000
PA0143	nuh		2.3148	0.0183533	27376000	14032000	12447000	15540000	5143000	8407700	751541	3823800	2.58395e+06	22590000	19663000	24733000	32923000	14587000	13750000	22460000	34577000	27995000	Novel
PA0145	PA0145		1.17952	0.778092	7273500	6072300	8022200	9042700	1.48149e+06	1.73776e+06	1.41457e+06	858173	3.05882e+06	7142900	1.09753e+06	12252000	6798800	2.73873e+06	1.31221e+06	727509	1.64018e+06	580004
PA0147	PA0147		1.13279	NA	1.54647e+06	378032	2.84604e+06	1.49234e+06	3.40785e+06	894209	2.48753e+06	2.88529e+06	730581	581275	1.70832e+06	2.03167e+06	454668	2.21071e+06	3.54534e+06	4.10762e+06	1.8528e+06	2.38935e+06
PA0148	PA0148		1.46611	0.449935	19253000	19120000	20080000	16543000	1699200	430790	1397400	3.28273e+06	1.60856e+06	24082000	18581000	20529000	20127000	1789000	3949000	10538000	11492000	9123400
PA0154	pcaG		1.25229	NA	1.34238e+06	787252	1.34595e+06	1.68607e+06	3.03633e+06	3.80475e+06	294556	3.97594e+06	3.06613e+06	2.59836e+06	1.00267e+07	868679	2.89393e+06	3.32239e+06	2.61047e+06	1.27972e+06	280014	338181
PA0155	pcaR		0.932635	0.754326	6539500	9649400	13787000	12454000	10616000	5916100	7144100	10814000	9407800	9920800	12321000	9780900	10435000	8985500	8814900	9499400	9939400	6.15749e+06
PA0156	PA0156		0.759751	0.693812	1.16836e+06	2.31647e+06	970498	9.52651e+06	564815	676081	2.03405e+06	2.71597e+06	1.23019e+06	1.37195e+06	5839000	786147	5740800	401694	2.54824e+06	817703	2.93727e+06	881421
PA0159	PA0159		1.16425	0.553085	2.06247e+06	6255800	4847300	3237300	4744700	5454700	2672900	3797300	4365200	1.13408e+06	4545600	7117700	3720500	7008200	5586800	4025100	5102700	5240000
PA0162	opdC		0.852273	NA	3.34772e+06	4.87987e+06	2.54439e+06	2.52867e+06	3.03013e+06	5.77792e+06	3.46248e+06	1.52853e+06	328343	1.91048e+06	2.31448e+06	1.39275e+07	1.76525e+06	636879	1.69079e+06	330626	430402	369824
PA0164	PA0164		0.943049	0.767892	4970500	3871800	3376700	4272800	5.39205e+06	5649600	4512600	2715800	3779300	4655000	3063300	4535100	2879300	3122500	3665700	6.66998e+06	523239	3259600
PA0167	PA0167		0.976751	0.950305	1.68187e+06	6880900	7931800	612711	6865700	5955000	5756500	6985700	5963500	612771	1.81273e+06	556714	8181000	7174500	6979700	8103300	5893300	6369900
PA0169	PA0169		1.5735	0.131613	890563	222828	2.44259e+06	2.18848e+06	2.38891e+06	1.87616e+06	3.22801e+06	1.06484e+06	1.80494e+06	560169	2950800	4142500	3748500	5151500	4082600	3428200	2468800	4285300
PA0170	PA0170		7.81214	0.00451618	8195800	13820000	8848600	8335700	702836	2.75416e+06	1.65719e+06	2.04662e+06	2.19183e+06	22626000	66395000	77018000	59958000	41681000	32338000	36682000	25186000	39007000
PA0171	PA0171		7.97703	0.00444264	5.89886e+06	1.48805e+06	3.22038e+06	7.29977e+06	1.34564e+06	953823	528996	1.3851e+06	3.37631e+06	5686400	15628000	23355000	16696000	14678000	11194000	12668000	5285200	12573000
PA0172	PA0172		1.04853	NA	1.2356e+06	693405	558983	508096	5.11893e+06	2.42455e+06	1.68189e+06	1.42202e+06	715234	398890	1.57725e+06	1.23681e+06	1.15625e+06	427301	537664	5.87884e+06	1.81382e+06	2.02874e+06
PA0173	PA0173		0.78905	NA	895307	414598	1.97617e+06	1.91323e+06	2.72072e+06	1.73582e+06	3.79523e+06	1.07084e+06	2.11793e+06	2.11188e+06	1.29618e+06	1.22705e+06	937225	198708	1.26461e+06	3.77917e+06	1.76009e+06	554760
PA0176	aer2		7.31767	0.176122	2724900	507047	1068200	2.49188e+06	2.88044e+06	6.50784e+06	891829	3.48428e+06	2.53201e+06	6535100	1.32019e+06	4851700	9682900	4.46962e+06	2.41522e+06	9540200	41492000	3864100
PA0177	PA0177		0.876754	NA	218925	2.00545e+06	1.07963e+06	2.50966e+06	1.04474e+07	4.52361e+06	1.51244e+06	1.1508e+06	1.35246e+06	2.17396e+06	5.1567e+06	1.31561e+06	1.91464e+06	2.91417e+06	1.24748e+06	3.80211e+06	2.36484e+06	854342
PA0178	PA0178		0.974152	NA	1.78846e+06	3.47329e+06	750011	1.01156e+06	799416	1.09478e+06	1.3088e+06	4.12874e+06	1.62572e+06	4.40061e+06	1.57507e+06	941396	712283	2.51467e+06	1.17677e+06	896854	1.48706e+06	1.86299e+06
PA0179	PA0179		3.90171	0.1326	4480600	989676	1.68328e+06	1.89101e+06	2.52882e+06	1.31103e+06	1.80568e+06	1.51448e+06	1.46914e+06	9760100	2698800	5319400	11663000	832337	2.0224e+06	5160000	20854000	2475500
PA0180	cttP		1.10096	NA	1.08121e+06	1.26845e+06	2.87802e+06	1.97014e+06	4.98885e+06	2.51387e+06	809704	2.96656e+06	1.59469e+06	2.13245e+06	1.16366e+06	1.53645e+06	2.05728e+06	7.04851e+06	913268	638129	5.38061e+06	1.22763e+06
PA0182	PA0182		0.843869	0.581767	7053100	4196900	5268600	4558900	958953	1.8901e+06	1.41456e+06	446330	2.23857e+06	5440500	380962	4456500	4213100	4202700	530886	2.55947e+06	3805700	1.73515e+06
PA0186	PA0186		0.525719	NA	9.67843e+06	1.74266e+06	1.27437e+06	963626	364904	2.24061e+06	1.7227e+06	1.72057e+06	4.71867e+06	2.1759e+06	1.76404e+06	1.22883e+06	1.97319e+06	256072	1.94866e+06	280550	2.34623e+06	868026
PA0188	PA0188		1.70642	NA	1.90054e+06	1.25293e+06	2.70342e+06	1.07403e+06	1.10063e+06	686366	931211	1.50388e+06	372916	1.50114e+06	1.66212e+06	1.94972e+06	2.62685e+06	226982	2.73195e+06	1.13745e+06	1.16123e+06	6.67065e+06
PA0195	pntAA		2.36567	0.00766082	8083800	7614100	8370800	7704900	551749	967933	1.52776e+06	2.92463e+06	2.98689e+06	10514000	11368000	13048000	11256000	7198900	5865400	14851000	12703000	16869000	Novel
PA0196	pntB		0.633365	NA	797292	3.11421e+06	2.30717e+06	590462	3.51709e+06	5.31462e+06	2.23089e+06	2.44801e+06	3.90536e+06	609257	3.53356e+06	1.52903e+06	699654	1.00995e+06	1.2532e+06	2.49152e+06	2.75479e+06	1.46239e+06
PA0200	PA0200		0.838516	0.737506	11763000	11197000	17556000	10975000	1.6883e+06	1.27357e+06	1.64892e+06	2.40416e+06	3.90414e+06	8368500	8589800	8550400	9033500	8.51822e+06	476490	279973	5590900	1.09452e+06
PA0201	PA0201		1.48342	NA	784494	951696	8.10103e+06	211824	1.46774e+06	451102	1.04443e+06	1.95085e+06	688994	1.4232e+06	1.1143e+06	4.72364e+06	5.13926e+06	1.14404e+06	2.87579e+06	6.05093e+06	396948	350578
PA0208	mdcA		0.747482	NA	408416	2.54906e+06	2.73353e+06	331963	1.88314e+06	2.02684e+06	836189	3.28237e+06	1.06391e+06	1.82902e+06	3.15577e+06	410031	1.01818e+06	701495	1.01328e+06	1.48384e+06	996232	690663
PA0209	PA0209		1.22605	NA	1.17833e+06	777816	3.26576e+06	3.79386e+06	1.65538e+06	1.11919e+06	689010	641372	2.02998e+06	1.38019e+06	4.54533e+06	2.8356e+06	1.57554e+06	733473	1.70896e+06	2.40911e+06	2.26864e+06	1.11875e+06
PA0210	mdcC		1.28092	NA	870206	1.93758e+06	2.0499e+06	609729	2.61493e+06	3.16591e+06	1.05407e+06	1.71785e+06	747206	2.95945e+06	1.61103e+06	2.39772e+06	406363	4.4548e+06	2.28004e+06	710856	740142	3.35546e+06
PA0211	mdcD		0.628055	NA	3.40764e+06	1.01373e+06	2.17638e+06	1.43134e+06	1.80825e+06	8.69192e+06	1.38711e+06	937981	2.06397e+06	1.93513e+06	991810	946443	1.70506e+06	2.58935e+06	970732	2.13428e+06	1.54005e+06	1.5811e+06
PA0212	mdcE		1.08492	NA	1.65931e+06	1.92936e+06	4.32522e+06	2.10426e+06	1.97736e+06	1.08166e+06	4.05096e+06	1.45905e+06	1.03068e+06	2.2098e+06	3.98854e+06	1.21466e+06	2.73064e+06	6.06236e+06	1.36082e+06	1.03889e+06	1.64477e+06	1.03326e+06
PA0213	PA0213		0.620527	NA	350253	7.69363e+06	963838	1.51834e+06	987083	1.19304e+06	922425	2.33177e+06	1.01867e+07	3.04033e+06	1.2393e+06	4.46583e+06	182392	619876	508306	3.02492e+06	408517	2.7355e+06
PA0214	PA0214		0.661752	NA	4.57888e+06	5.58886e+06	1.55898e+06	1.44011e+06	3.35359e+06	3.94035e+06	776817	2.67315e+06	3.36588e+06	1.3442e+06	1.32084e+06	4.43104e+06	2.68903e+06	988829	861038	448717	4.58297e+06	1.38369e+06
PA0216	PA0216		0.764986	NA	1.81642e+06	635568	1.27679e+06	1.5335e+06	2.26093e+06	2.49545e+06	4.07487e+06	394890	2.4119e+06	736995	459439	1.09562e+06	1.7916e+06	1.60316e+06	1.33409e+06	3.27855e+06	1.48073e+06	1.1483e+06
PA0220	PA0220		1.14308	NA	1.02786e+06	2.35681e+06	2.0897e+06	1.32517e+06	1.20559e+06	656447	1.39426e+06	1.87625e+06	2.13036e+06	1.64592e+06	3.7821e+06	2.59318e+06	1.11039e+06	806267	406295	3.73014e+06	1.0084e+06	991768
PA0222	PA0222		1.05106	NA	2.34026e+06	1.05266e+06	1.0008e+06	3.14448e+06	1.81703e+06	804158	1.62439e+06	1.63878e+06	1.25465e+06	1.0116e+06	2.0935e+06	1.03913e+06	1.29262e+06	3.57096e+06	2.41957e+06	822236	1.81075e+06	1.3663e+06
PA0225	PA0225		1.91643	0.161799	1.42983e+06	3126500	1.94181e+06	1.44752e+06	3.34909e+06	1.12699e+06	986951	1.95483e+06	778278	1.72187e+06	937028	1.42701e+06	2.46923e+06	891373	774847	4298300	4002900	1.16067e+06
PA0226	PA0226		1.04343	NA	1.74075e+06	1.0798e+06	1.46525e+06	1.42884e+06	6.42366e+06	812384	866920	1.69441e+06	1.01272e+06	1.10144e+06	3.03838e+06	2.16651e+06	4.01562e+06	238904	947697	1.33435e+06	2.64523e+06	1.7542e+06
PA0227	PA0227		1.58736	NA	1.05524e+06	446622	1.80819e+06	746759	1.33304e+06	281867	2.90559e+06	2.53809e+06	197093	563620	2.85075e+06	1.05213e+06	523958	2.55093e+06	2.02847e+06	2.3912e+06	2.43357e+06	3.56231e+06
PA0228	pcaF		0.880429	NA	3.3473e+06	3.78783e+06	964055	1.81391e+06	2.07026e+06	1.52069e+06	850829	2.92084e+06	2.76667e+06	2.91866e+06	1.86824e+06	2.18148e+06	1.15605e+06	4.54602e+06	1.20444e+06	1.92159e+06	1.26755e+06	581873
PA0229	pcaT		1.7866	NA	475103	728044	2.25991e+06	2.34449e+06	660550	461459	3.51598e+06	1.86587e+06	2.73678e+06	2.00066e+06	1.7073e+06	1.05402e+06	1.87371e+06	1.28772e+06	1.67816e+06	4.98027e+06	1.12662e+07	1.03711e+06
PA0230	pcaB		2.63732	0.0136531	1.36519e+06	4570400	837724	4508800	1.18907e+06	1.06428e+06	4570300	6.46042e+06	1.70339e+06	1.03816e+06	4603000	3418700	8167400	6707200	7488600	6822900	9728100	7544900	Novel
PA0231	pcaD		0.900694	0.886752	14190000	12475000	15129000	11339000	1.33455e+06	2.34153e+06	2.11035e+06	2.40576e+06	1.7917e+06	5.70883e+06	1.24465e+06	18966000	16029000	816203	1.85455e+06	1.12496e+06	775059	1.09361e+06
PA0232	pcaC		0.810766	NA	1.25575e+06	1.05922e+06	2.21178e+06	2.556e+06	2.86722e+06	1.3302e+06	1.978e+06	2.8e+06	1.33198e+06	706232	2.6089e+06	1.84475e+06	486742	763953	1.66047e+06	2.23462e+06	2.5528e+06	1.24088e+06
PA0235	pcaK		0.51679	NA	4.02621e+06	6.29239e+06	6.93965e+06	8.57462e+06	517780	1.27682e+06	2.52694e+06	729494	1.46231e+06	1.50434e+06	3.46173e+06	2.09976e+06	2.00949e+06	935028	1.25886e+06	1.28962e+06	1.24427e+06	2.91308e+06
PA0236	PA0236		0.870203	0.178813	6820300	7261200	8338400	6655600	9401800	8531100	10527000	9331900	10657000	7586200	7485300	9325100	7763700	7607200	7585700	5597700	7197200	7313800
PA0237	PA0237		0.86448	NA	877546	392794	3.81904e+06	5.38442e+06	4.7665e+06	2.82382e+06	505634	732150	1.09547e+06	5.89575e+06	1.43935e+06	1.29177e+06	2.77044e+06	2.10865e+06	735554	1.38768e+06	721776	1.28215e+06
PA0238	PA0238		0.660487	NA	3.59179e+06	2.55016e+06	4.73133e+06	1.87059e+06	894374	1.49691e+06	467852	663450	987979	2.39911e+06	427796	854771	1.27628e+06	2.18806e+06	341256	1.58054e+06	660793	1.66773e+06
PA0240	PA0240		0.910191	NA	213326	849527	1.21002e+06	774100	830909	5.29627e+06	1.38069e+06	789730	1.68086e+06	2.28614e+06	1.94188e+06	617085	622381	911578	1.10599e+06	927739	1.81092e+06	1.63194e+06
PA0241	PA0241		1.17761	NA	526870	2.00097e+06	507219	1.87188e+06	6.32555e+06	523561	1.09622e+06	4.37976e+06	2.60085e+06	3.78375e+06	960406	664868	879897	1.40782e+06	7.53669e+06	4.86606e+06	1.95189e+06	1.30402e+06
PA0247	pobA		0.765952	NA	831806	3.30729e+06	1.45909e+06	4.01825e+06	4.19144e+06	2.61284e+06	486237	4.14459e+06	1.03547e+07	1.41072e+06	2.01438e+06	900490	4.01637e+06	9.69008e+06	2.12194e+06	1.59064e+06	1.51376e+06	797275
PA0250	PA0250		1.82568	0.108285	15435000	9644700	10361000	11736000	2.87014e+06	730664	5.23285e+06	1.60181e+06	1.97293e+06	15432000	9589100	13635000	13768000	7135000	4924000	10638000	18026000	12300000
PA0252	PA0252		1.88883	NA	978429	2.38008e+06	1.80964e+06	980055	3.31868e+06	563397	3.1527e+06	2.29828e+06	1.08929e+06	4.0312e+06	3.33549e+06	1.01895e+06	1.137e+07	3.44077e+06	2.53252e+06	2.57521e+06	1.08154e+06	1.91317e+06
PA0255	PA0255		1.07879	NA	1.34861e+06	1.43873e+06	645844	2.4326e+06	3.31525e+06	1.71878e+06	774102	9.82161e+06	930676	1.24658e+06	1.82831e+06	7.16079e+06	1.33652e+06	2.08367e+06	2.02325e+06	1.50462e+06	1.19568e+06	5.81385e+06
PA0256	PA0256		0.736252	NA	2.85216e+06	2.24476e+06	2.32503e+06	1.83479e+06	4.36615e+06	1.15504e+06	2.4818e+06	2.21544e+06	1.66691e+06	521104	3.09551e+06	3.82157e+06	399518	2.68273e+06	1.73151e+06	1.46249e+06	497511	1.35396e+06
PA0259	PA0259		8.47076	0.154482	1.30456e+06	2190400	2.81567e+06	2037300	1.61123e+06	1.10362e+06	1.7471e+06	1.99234e+06	917064	5741900	46610000	62036000	42521000	5336900	1520000	2.27107e+06	8698000	488219
PA0261	PA0261		3.39915	0.169522	2.40172e+06	1.25082e+06	1.39937e+06	6.17753e+06	999677	3.06661e+06	3.71943e+06	3.26394e+06	2.89199e+06	4572300	12360000	18624000	23396000	3169400	2.69132e+06	3304500	6033200	1.58167e+06
PA0262	PA0262		2.03768	0.169914	5.1953e+06	3.35301e+06	2.45979e+06	9.56693e+06	887154	1.08564e+06	1.07586e+06	670174	1.39849e+06	1.34728e+06	5287900	3297000	5325600	7418600	7348400	8218800	7729000	9773900
PA0263	hcpC		5.15487	0.146944	482486	1.80738e+06	3.35473e+06	6.11145e+06	2.27781e+06	1.20995e+06	1.37894e+06	1.78376e+06	1.51221e+06	1.00679e+06	24448000	23689000	43844000	2.21479e+06	809246	1.86096e+06	29623000	1.06493e+06
PA0265	gabD		1.04788	0.912456	137270000	144320000	147390000	162070000	546460000	515750000	478880000	413500000	504720000	147300000	141250000	183030000	139900000	545330000	501970000	529770000	462710000	545150000
PA0266	PA0266		1.07187	0.859416	270910000	252820000	243980000	263820000	820900000	925150000	768130000	743490000	817050000	312130000	240060000	305510000	243470000	848900000	888570000	824680000	777840000	1032100000
PA0268	PA0268		0.668322	NA	2.54041e+06	3.57436e+06	420367	2.37982e+06	1.63204e+06	1.36527e+06	2.40581e+06	2.27184e+06	3.79444e+06	1.56333e+06	719110	2.44717e+06	771679	1.45214e+06	2.11845e+06	1.65346e+06	539270	2.35872e+06
PA0269	PA0269		1.46507	0.343484	7651700	8196600	9443300	9584400	379912	2.40403e+06	3.08542e+06	1.7495e+06	588422	7852700	8414600	12748000	11739000	4474300	6436600	5208700	5875300	1.83462e+06
PA0273	PA0273		1.22514	NA	1.80569e+06	3.88512e+06	4.37445e+06	1.03706e+06	1.69905e+06	456714	1.16863e+06	1.35535e+06	1.02748e+06	3.24246e+06	2.23799e+06	497237	1.32678e+06	2.22039e+06	1.0005e+06	7.2113e+06	1.21348e+06	1.64392e+06
PA0275	PA0275		0.993211	0.99378	375569	965534	2.07195e+06	844102	591914	1.0539e+06	390527	399511	1.84252e+06	1.95022e+06	3.36753e+06	6951200	5879400	2.42368e+06	5.14653e+06	2.69783e+06	4.04161e+06	1.18424e+06
PA0277	PA0277		235.369	0.00755935	428190	1.96661e+06	2.1536e+06	5.56169e+06	5167100	3044900	3372500	5157400	3065100	10293000	856940000	463210000	633110000	1500700000	1393000000	991800000	1027600000	889380000
PA0280	cysA		0.936635	0.693066	39456000	51653000	50452000	46572000	63569000	78718000	43004000	63066000	87566000	48414000	62514000	74305000	52763000	43054000	41769000	58298000	51338000	58394000
PA0283	sbp		1.38656	0.57849	7120100	7414000	9062800	8906300	857431	4.69216e+06	896865	3.11302e+06	1.50557e+06	8212300	12159000	18261000	13645000	492788	655363	4.40557e+06	2.75965e+06	5.49567e+06
PA0284	PA0284		2.26215	0.11203	1.67782e+06	11112000	9840100	13707000	979819	6.80725e+06	1.8151e+06	849167	4.09879e+06	2.09586e+06	16162000	19860000	15014000	13085000	3.35989e+06	11110000	7152800	14455000
PA0291	oprE		0.471327	0.0529629	33344000	44413000	35547000	80102000	32348000	45830000	28012000	52530000	48074000	28486000	56426000	8332900	46570000	13474000	12905000	5280800	7720500	9429800
PA0292	aguA		0.948763	0.60319	53447000	63688000	67645000	56623000	68970000	80814000	83691000	80445000	72566000	52875000	60516000	63501000	57411000	72177000	84691000	70611000	62559000	71377000
PA0293	aguB		0.826999	0.213111	12018000	11913000	12790000	9929900	16015000	19470000	16734000	14610000	17729000	11994000	9902400	12111000	8147100	16173000	17614000	11043000	9577100	11948000
PA0294	aguR		1.03285	0.954757	3695400	1.24113e+06	4.14248e+06	784885	4.13497e+06	2.45076e+06	1.01437e+06	3412600	5.49639e+06	2.71184e+06	1.9983e+06	3.25691e+06	2.07474e+06	4668200	375335	624602	4.99575e+06	2.33522e+06
PA0295	PA0295		0.93868	0.863402	43674000	37603000	36600000	35324000	12436000	12658000	12804000	11808000	12068000	32104000	23037000	32931000	27887000	9877800	16620000	21381000	25952000	12003000
PA0296	spuI		1.28126	0.193037	82145000	78063000	82958000	77259000	96103000	110300000	108680000	80627000	103440000	80109000	73673000	81251000	73877000	134810000	141450000	157210000	142460000	165250000
PA0297	spuA		1.59097	0.506781	1.93733e+06	718559	2.20183e+06	1.274e+06	741292	573095	1.28574e+06	2.52146e+06	447747	2.34553e+06	5.70979e+06	3.1869e+06	458263	4733300	3503400	8321900	5091200	7664300
PA0298	spuB		1.43213	0.073456	25576000	19225000	18590000	19823000	23437000	24518000	22154000	18296000	25122000	27806000	18606000	21555000	19642000	36522000	36136000	42483000	36384000	42625000
PA0299	spuC		1.96438	0.0282977	267850000	211160000	198530000	208330000	197780000	211340000	188350000	129120000	178090000	300780000	203890000	283510000	253400000	440300000	376780000	596930000	458440000	603290000
PA0300	spuD		1.29969	0.69962	218410000	189890000	221000000	226270000	21037000	25256000	19056000	13970000	25972000	233000000	274120000	313850000	309290000	26262000	48861000	14312000	8844400	20280000
PA0301	spuE		1.18531	0.810042	94274000	83419000	96592000	102790000	5882900	11265000	10028000	8103600	13964000	87245000	120300000	119580000	128150000	9572400	18656000	7766000	4102300	9948200
PA0302	spuF		0.819549	0.47622	26454000	27158000	20517000	29824000	54486000	50333000	52198000	83377000	66218000	27060000	21492000	24720000	24388000	52024000	44451000	51089000	42126000	49128000
PA0305	PA0305		0.633984	0.192421	1.3986e+06	3489700	4.33212e+06	4265500	6696700	5619600	6163700	11426000	8019400	621691	3666600	1.00958e+06	3865200	4059900	5062300	3860100	5006600	4939500
PA0308	PA0308		0.947676	0.695424	6483100	4592300	4710800	5168900	8021500	6472400	6709000	6903800	7608500	6785100	3930800	4909800	4398200	7601000	6937200	6580300	6099300	6463400
PA0309	PA0309		1.03696	0.96318	11326000	14961000	17981000	18318000	1008200	1415700	535170	1063100	1021600	18415000	15472000	14835000	13165000	947110	2610300	1424000	1655100	1605700
PA0312	PA0312		1.29414	0.585885	10473000	5730200	8659600	8258700	645141	2.04611e+06	551397	890095	5.22069e+06	10941000	6415700	7124200	8679500	1.37537e+06	5.379e+06	4893400	6848100	5593600
PA0314	PA0314		0.763983	0.655079	33855000	24053000	34770000	31610000	5873400	4557500	4419600	4195600	7175300	26885000	20021000	26841000	27213000	2165800	3911600	3.04329e+06	3.4083e+06	3132300
PA0315	PA0315		1.03366	0.969358	45657000	41714000	67151000	44756000	2.68177e+06	349191	3285000	1.13862e+06	5104000	48930000	54151000	45233000	56647000	5199100	4739200	1.4204e+06	1.61724e+06	1.01971e+06
PA0316	serA		0.921229	0.11203	355380000	399720000	406280000	407630000	405130000	453950000	417790000	372910000	429400000	378670000	366440000	424770000	329030000	381290000	409440000	376700000	349800000	344680000
PA0317	PA0317		0.873013	0.0839999	83753000	86455000	83927000	80503000	102180000	109710000	98407000	83534000	100670000	95716000	72390000	79358000	68733000	89161000	88872000	75352000	80369000	73898000
PA0318	PA0318		1.58207	0.151113	62289000	69566000	71681000	76057000	20148000	24244000	19747000	17828000	21310000	88525000	78789000	106160000	78934000	28431000	34774000	56025000	77563000	56527000
PA0319	PA0319		0.33646	0.0380406	20540000	26826000	21692000	27694000	28520000	1.10779e+06	45790000	24129000	37958000	19342000	28825000	1.45805e+06	20795000	2.7516e+06	403519	938908	728594	682321	Novel
PA0320	PA0320		0.807997	NA	1.43089e+06	861291	1.94538e+06	3.81102e+06	1.63593e+06	7.01049e+06	1.93864e+06	1.63736e+06	2.01119e+06	3.85973e+06	2.13725e+06	1.99288e+06	831474	1.19909e+06	827874	2.35786e+06	2.23328e+06	2.56452e+06
PA0325	PA0325		0.582499	NA	964490	1.36711e+06	978434	4.64397e+06	2.41675e+06	4.02965e+06	1.15908e+06	548765	1.54182e+06	846136	1.21609e+06	1.41921e+06	632142	1.24951e+06	1.1841e+06	965026	1.66063e+06	1.10829e+06
PA0328	PA0328		1.93175	0.0963309	471727	1.20857e+06	2.01521e+06	5.08525e+06	1.32388e+06	1.22251e+06	1.31247e+06	3.6815e+06	1.15396e+06	4.30483e+06	2.30363e+06	1.43182e+06	2074600	5255400	4828800	3243500	2536000	5998900
PA0329	PA0329		2.82156	0.0289115	27262000	33922000	46469000	33798000	872391	1.65645e+06	3911200	3.78339e+06	953126	43604000	50281000	71465000	81543000	16509000	24187000	54136000	50712000	37278000	Novel
PA0330	rpiA		0.779754	0.135234	46985000	49250000	50265000	42679000	30548000	27518000	31169000	32251000	30008000	46768000	29157000	33101000	25872000	25106000	23467000	24786000	27980000	29404000
PA0331	ilvA1		1.04783	0.5367	42551000	41939000	43111000	38634000	43462000	48753000	44714000	40142000	46148000	44246000	38270000	48744000	37081000	49491000	58566000	44413000	42634000	44637000
PA0333	PA0333		0.726435	NA	4.78564e+06	2.7478e+06	1.23266e+06	3.20095e+06	5.56785e+06	651599	520615	4.37388e+06	1.25442e+06	3.48308e+06	4.83777e+06	249764	1.24673e+06	565523	697783	2.12467e+06	3.0082e+06	1.46457e+06
PA0335	PA0335		1.35709	0.506093	27197000	25875000	25118000	24022000	4283000	4.61541e+06	3263500	740470	3.11474e+06	28336000	23844000	23978000	25823000	9129700	9265000	11108000	12838000	10879000
PA0336	ygdP		0.77329	0.0382229	14414000	15005000	13789000	15698000	12782000	18672000	18831000	15395000	16989000	14614000	16166000	10560000	15686000	10484000	9520800	11735000	11570000	9142700
PA0337	ptsP		1.31277	0.00766082	46016000	35129000	36741000	37617000	29379000	33789000	28799000	26587000	33421000	49499000	40778000	37940000	41702000	42089000	46592000	50287000	48703000	46057000
PA0338	PA0338		0.889121	NA	2.11841e+06	814604	719188	2.64649e+06	1.51889e+06	2.34762e+06	2.83651e+06	3.13103e+06	527336	1.38327e+06	1.72865e+06	4.99644e+06	432456	624644	1.27144e+06	1.07188e+06	2.34675e+06	957286
PA0342	thyA		1.3267	0.218307	25290000	22022000	20692000	22327000	9539700	9614300	8977300	5877600	8107000	25214000	21130000	20001000	20784000	18523000	14671000	16776000	20337000	18281000
PA0344	PA0344		2.01174	0.128741	799051	2.90877e+06	3.17969e+06	2.19055e+06	8.40974e+06	4.36379e+06	5.48386e+06	770406	1.23144e+06	3.43731e+06	468941	908757	3.44773e+06	3822000	3634000	4682500	4244100	3498900
PA0345	PA0345		1.046	NA	3.40402e+06	853842	921941	1.94069e+06	1.20086e+06	2.40451e+06	2.08352e+06	2.87473e+06	427645	1.85369e+06	357235	7.36685e+06	2.34466e+06	940836	1.68924e+06	1.30335e+06	400296	596667
PA0346	PA0346		0.745097	NA	273779	935601	1.36312e+06	3.92971e+06	1.78005e+06	2.05646e+06	2.66004e+06	1.57809e+06	1.00161e+06	1.1116e+06	1.32298e+06	3.03842e+06	544201	1.57953e+06	838064	722917	1.96738e+06	482373
PA0347	glpQ		0.843993	NA	3.74197e+06	2.48025e+06	2.39648e+06	5.83456e+06	422896	1.10335e+06	444347	531511	838466	1.97143e+06	1.46697e+06	2.0135e+06	621635	877293	1.23531e+06	1.20233e+06	4.75821e+06	871182
PA0348	PA0348		1.43384	NA	2.28721e+06	1.21648e+06	837141	913764	944178	2.24152e+06	2.15529e+06	1.08295e+06	994422	2.41782e+06	1.47427e+06	1.73102e+06	1.05115e+06	4.71323e+06	3.60883e+06	929420	1.59603e+06	649232
PA0349	PA0349		1.26286	NA	918945	1.32113e+06	837336	1.02712e+06	2.20491e+06	1.37696e+06	3.04338e+06	2.46055e+06	3.35149e+06	1.78035e+06	370879	9.14652e+06	1.15553e+06	2.0876e+06	750623	1.15983e+06	3.38293e+06	1.05581e+06
PA0350	folA		1.47685	0.376142	17858000	23345000	23663000	19628000	5052700	3.08579e+06	5.19968e+06	431879	2.23466e+06	19418000	25147000	21475000	18093000	7467100	9107000	13011000	9742200	14285000
PA0353	ilvD		1.16623	0.145345	59725000	56573000	58756000	58057000	36770000	40386000	41996000	35772000	39096000	60377000	55248000	55912000	57180000	54596000	55886000	53217000	52857000	52860000
PA0354	PA0354		0.633363	0.0309136	22330000	22533000	18370000	21945000	33972000	35765000	41732000	37084000	34518000	19690000	16561000	16079000	13688000	23306000	24633000	17767000	19072000	19103000
PA0355	pfpI		2.70599	0.0897375	10296000	712185	10821000	494865	631092	1.92155e+06	640947	1.63737e+06	645439	1.95415e+06	9753800	9935200	9673400	7229800	1.69959e+06	13253000	15502000	9478700
PA0356	PA0356		1.24761	0.253842	13267000	12203000	12622000	11366000	8761000	4285900	6655800	502005	8403300	13957000	11879000	12423000	8891900	10898000	8406400	13139000	9980300	11113000
PA0357	mutM		1.04498	0.770069	13165000	9183400	8995700	7770500	12260000	13428000	12208000	11793000	9851700	14673000	9023500	8398600	9561000	14072000	16013000	10784000	10097000	10471000
PA0359	PA0359		0.663637	0.115912	11358000	12163000	11142000	14073000	11269000	22611000	17022000	31078000	17351000	9047500	10009000	9942200	10423000	12900000	12812000	11146000	11431000	10552000
PA0360	PA0360		8.93487	0.00399657	1.95016e+06	1.85731e+06	2.64488e+06	1.33867e+06	2.48942e+06	599228	3.96092e+06	771586	3.48061e+06	1165700	18447000	31524000	26781000	23626000	18674000	30090000	23844000	19570000
PA0361	PA0361		1.43689	0.530818	367266	4716600	5343500	925720	1.52127e+06	1.79008e+06	1.25418e+06	2.28995e+06	776997	1.13111e+06	757483	867668	2.25824e+06	1.45204e+06	2.1806e+06	3.27712e+06	894363	830019
PA0363	coaD		1.435	0.0119403	63776000	74333000	65710000	68524000	45996000	51227000	49698000	30521000	39995000	75094000	80955000	85620000	81710000	76204000	72266000	81373000	77071000	72540000
PA0366	PA0366		1.12218	0.764487	274707	900974	3817000	4652100	1.87552e+06	1.45228e+06	654421	2.3169e+06	3.24798e+06	1.79779e+06	1.86876e+07	1.84055e+06	5057300	5.96339e+06	2.05295e+06	371247	5771400	516017
PA0367	PA0367		0.897885	0.83658	7.00876e+06	2.99523e+06	481769	2.60363e+06	1.42012e+06	1.08504e+06	1.61001e+06	1.1344e+06	603433	5928000	1.95694e+06	744018	979985	3.25686e+06	3.83421e+06	853150	4974700	2.34336e+06
PA0370	PA0370		1.00525	0.980131	18613000	17506000	12819000	10658000	10942000	13175000	13760000	11417000	12080000	11829000	11463000	18793000	20958000	13225000	11756000	8862500	10926000	13792000
PA0371	PA0371		0.754545	0.0862365	16715000	14532000	13744000	19630000	14466000	12292000	17368000	19403000	15875000	17952000	17477000	8711200	14830000	10361000	9422800	6683300	11604000	11632000
PA0372	PA0372		0.71228	0.168465	144310000	143540000	134530000	128890000	306580000	232300000	287000000	386930000	286940000	149110000	137470000	159260000	148280000	179000000	198800000	165100000	159070000	164810000
PA0373	ftsY		1.11331	0.187795	45085000	46098000	44419000	45947000	37627000	33403000	33316000	33639000	33063000	46077000	47381000	51301000	40417000	42392000	40020000	40213000	41768000	42981000
PA0374	ftsE		0.597945	0.108122	16619000	22849000	21144000	21567000	47772000	35673000	53984000	59037000	52934000	15362000	17508000	13166000	15199000	29468000	35956000	24047000	26135000	21425000
PA0375	ftsX		0.634724	0.270419	5554600	4641400	5175700	9301600	2.32359e+06	1.27827e+06	5068700	1.41427e+06	1.06235e+06	3716300	4613000	1.11242e+06	4772100	3.05823e+06	771720	711426	2.44606e+06	3.2707e+06
PA0380	PA0380		0.885113	0.848021	38556000	35357000	24020000	36828000	13366000	9416500	2.32792e+06	1.76217e+06	641714	31603000	36427000	18845000	26518000	672389	7486000	1.72164e+06	17597000	1.68842e+06
PA0381	thiG		0.906745	0.177677	98399000	93948000	85463000	86309000	87473000	101820000	100490000	74662000	100020000	95350000	74648000	83786000	75689000	86911000	103410000	74735000	76332000	80453000
PA0382	micA		0.929479	0.626524	30592000	35880000	36181000	30587000	25567000	20819000	24248000	18755000	23041000	31456000	32720000	31914000	24116000	20019000	20192000	22080000	22976000	22872000
PA0386	PA0386		1.79978	0.126347	2.37418e+06	723077	4570800	1.64128e+06	2.24998e+06	4.07617e+06	1.42341e+06	1.43148e+06	507579	3.30905e+06	7411600	5356900	481011	5482700	5.68463e+06	5661900	5651800	6392100
PA0387	PA0387		1.54716	0.167004	70224000	90413000	81376000	76016000	23739000	18044000	23378000	14446000	15197000	83435000	81687000	112400000	81429000	48014000	50917000	58571000	60676000	61591000
PA0388	PA0388		1.42881	0.627273	146220000	82673000	110140000	125420000	8228900	8730800	8805900	3902500	8741300	162460000	129620000	201850000	165780000	13612000	13177000	13319000	8837700	9840100
PA0389	PA0389		0.767974	0.187468	12549000	18542000	14983000	16745000	27819000	25950000	26954000	37698000	27448000	15009000	19706000	19848000	17166000	16824000	21908000	13610000	17738000	18458000
PA0390	metX		0.575749	0.158606	32974000	32387000	27879000	27944000	103270000	87929000	100170000	139670000	98067000	31899000	33939000	33557000	30171000	60412000	53191000	40362000	42970000	47903000
PA0391	PA0391		0.903549	NA	2.6494e+06	1.23817e+06	2.69887e+06	847251	3.79249e+06	984837	1.98534e+06	1.90216e+06	8.07468e+06	2.39409e+06	562186	1.51512e+06	1.57498e+06	837401	9.08529e+06	3.33355e+06	1.41774e+06	1.12132e+06
PA0393	proC		1.45285	0.279011	89893000	82367000	80538000	80192000	19649000	16057000	16386000	10380000	8143000	85588000	84250000	82773000	64297000	49682000	38243000	56614000	65542000	59389000
PA0394	PA0394		1.47256	0.262125	14122000	16055000	16463000	15636000	5357200	739952	1.00197e+06	3.9467e+06	1.74081e+06	14751000	17138000	21178000	17682000	7620400	8289000	10661000	10078000	9827700
PA0395	pilT		0.843938	0.13582	18079000	15012000	13927000	13348000	19606000	22391000	22081000	18977000	19751000	18037000	12923000	14775000	12320000	14137000	17147000	14395000	16392000	17581000
PA0396	pilU		0.449175	0.000416764	18102000	15954000	13406000	14645000	16304000	17267000	12383000	17256000	11029000	13681000	6078500	5393400	7003800	6548700	5488200	5544400	5964200	5541000
PA0399	PA0399		1.81121	0.00657947	89150000	59497000	62715000	65216000	31517000	44842000	32236000	24081000	36166000	89721000	80066000	99976000	112790000	68995000	65705000	85803000	98484000	105210000
PA0400	PA0400		1.56034	0.00750129	120420000	70974000	79753000	86484000	70978000	68024000	57206000	46225000	57578000	109150000	111020000	119650000	116290000	89152000	92783000	124030000	149490000	114580000
PA0401	PA0401		0.8501	0.0325773	110270000	112330000	104940000	106960000	107430000	129290000	103180000	108330000	101380000	102940000	92674000	115890000	99849000	84468000	92935000	73222000	88867000	85747000
PA0402	pyrB		0.797037	0.0491234	49619000	40264000	40151000	41979000	53708000	62229000	57397000	63498000	57403000	48335000	37099000	39935000	37050000	41780000	42620000	43264000	44324000	37210000
PA0403	pyrR		1.14939	0.691712	104580000	96878000	94281000	99985000	35413000	28056000	27772000	16648000	24677000	101110000	78517000	89079000	90341000	33571000	39044000	54697000	72151000	48702000
PA0404	PA0404		1.36092	0.352438	5350300	5426700	6154800	5644400	637212	656725	2.00984e+06	677734	4.59475e+06	5081500	6450400	5620800	6099300	2439600	3.50837e+06	3699900	3709900	5835300
PA0405	PA0405		1.55704	0.395225	12366000	1.36074e+06	14452000	21555000	868697	907504	536143	1.23928e+06	2.39141e+06	876443	17247000	19011000	13288000	1.14775e+06	10157000	12578000	12080000	9968700
PA0406	tonB3		0.430121	0.0374341	2.14765e+06	5251400	4046600	5654900	5.4624e+06	2.31672e+06	1.28705e+06	4727800	859770	1.65177e+06	3347600	2.02837e+06	3391600	5.13588e+06	2.53001e+06	1.80204e+06	948653	4.70412e+06
PA0407	gshB		1.32679	0.010058	30241000	24525000	28654000	25570000	27166000	25565000	23591000	22014000	27242000	31016000	25053000	32601000	30777000	38214000	39313000	40568000	35457000	38223000
PA0408	pilG		1.01621	0.955842	66052000	55016000	51620000	55044000	22944000	25935000	28673000	21824000	26853000	59597000	40774000	52552000	49458000	23397000	26646000	33839000	38314000	35123000
PA0409	pilH		1.05323	0.922096	217840000	185980000	201640000	170800000	49019000	24734000	37892000	27334000	24893000	191250000	127230000	166900000	154520000	50386000	52616000	103010000	78333000	65933000
PA0410	pilI		0.696612	0.050304	67867000	41223000	42998000	42025000	69508000	68840000	73082000	73986000	61052000	71972000	39041000	48832000	34008000	34376000	34910000	35536000	43490000	34410000
PA0411	pilJ		0.473294	0.146382	37716000	32393000	32914000	58153000	16348000	7267300	25647000	15719000	9360100	28655000	25088000	3.07279e+06	27801000	11518000	4.05347e+06	185616	7961800	6307100
PA0412	pilK		0.490572	NA	5.45456e+06	2.65527e+06	4.12457e+06	3.2027e+06	655045	2.20318e+06	2.63217e+06	1.32058e+06	1.64953e+06	1.52717e+06	1.84689e+06	1.89508e+06	891478	854561	362307	2.16139e+06	976881	1.20774e+06
PA0413	chpA		0.54681	0.027544	36762000	34727000	35005000	39359000	68824000	59564000	66234000	86337000	60635000	35474000	24559000	17489000	23098000	31567000	36300000	35415000	35131000	27508000
PA0414	chpB		0.982035	0.980131	9394700	7989100	8012900	7370200	991868	861429	3.34198e+06	535513	2.02481e+06	10656000	2.75794e+06	6592000	5488300	1.7971e+06	993976	2.38236e+06	1.16752e+06	3531800
PA0415	chpC		0.694535	0.0673532	24174000	20560000	16723000	17002000	34112000	30929000	33201000	39220000	29037000	22570000	14773000	17170000	14406000	16302000	18848000	19770000	25859000	20434000
PA0416	chpD		1.75313	NA	1.74704e+06	903953	1.34164e+06	1.55701e+06	774707	878589	1.67893e+06	667453	300231	325893	832905	2.19557e+06	324184	193561	5.45619e+06	1.06085e+06	2.65467e+06	4.22372e+06
PA0418	PA0418		4.93375	0.00692747	1.26793e+06	4.08653e+06	1350300	3567700	1.59557e+06	1.10441e+06	619543	4.31484e+06	1.0077e+06	6124700	16824000	30859000	27330000	12551000	11558000	16172000	20624000	16108000
PA0419	PA0419		1.04151	0.634543	50581000	56500000	51319000	57152000	43081000	54213000	56774000	56026000	47324000	56050000	60705000	67224000	55038000	47582000	64777000	47735000	48756000	44738000
PA0420	bioA		0.931061	0.314315	18992000	17015000	17696000	17433000	21357000	22850000	20284000	17563000	21139000	19669000	16491000	14309000	17776000	17563000	21442000	18144000	19059000	17858000
PA0421	PA0421		0.620429	0.0160357	35101000	30147000	30259000	30376000	34251000	28634000	36772000	39918000	35898000	35299000	31311000	20355000	27013000	17421000	14901000	14194000	12191000	14285000
PA0423	pasP		1.34818	0.691192	480790000	388520000	413450000	477800000	32485000	35040000	30302000	23515000	33593000	580440000	498110000	755730000	616430000	21405000	45110000	23730000	16307000	25172000
PA0424	mexR		1.62812	0.0526983	6862300	7608800	6533900	7754100	1.14901e+06	4517000	3030000	3398200	1.63448e+06	2.69587e+06	9524200	8632700	7895600	8710000	8718200	8249200	9095000	7117100
PA0425	mexA		1.00557	0.981704	50567000	46864000	47745000	63509000	49292000	25760000	59118000	43973000	36979000	51418000	69678000	18150000	62837000	51818000	48337000	31474000	43665000	48789000
PA0426	mexB		0.747015	0.540156	20304000	18943000	19995000	34946000	11947000	1.60119e+06	22521000	14095000	8911600	21055000	31961000	1.03175e+06	28322000	928366	3.45816e+06	127475	7628500	11500000
PA0427	oprM		0.264214	0.138363	498162	853142	2.05197e+06	1.72783e+06	16498000	5855200	3553700	13578000	6259100	1.8079e+06	1.44708e+06	1.40542e+06	1.78336e+06	738700	471940	5.17161e+06	775321	1058400
PA0428	PA0428		0.502229	0.0136244	84953000	86128000	88835000	88917000	160040000	144270000	164680000	176140000	169000000	74764000	88462000	42387000	75163000	84549000	80125000	45592000	42489000	50543000
PA0429	PA0429		1.11934	0.219534	20007000	22013000	21770000	20596000	25109000	23049000	27175000	18649000	21639000	21021000	25041000	21916000	23050000	29559000	30905000	23554000	28359000	20471000
PA0430	metF		0.871556	0.0534995	63160000	71124000	68810000	59442000	69003000	84736000	70368000	67544000	81468000	58207000	57428000	69268000	58390000	61603000	68088000	62993000	59367000	58665000
PA0431	PA0431		1.11593	0.728221	7939200	5924700	5188900	6698000	2.36683e+06	3784300	3.82159e+06	1.34353e+06	2.62262e+06	6974300	6028400	7740800	6743300	1.49613e+06	1.39124e+06	5739000	9848200	7315300
PA0432	sahH		0.837012	0.0795956	218300000	210450000	216250000	206990000	245550000	328520000	275360000	254560000	284000000	224130000	196490000	216650000	188430000	216680000	247210000	183930000	201580000	199790000
PA0433	PA0433		0.551073	NA	4.10207e+06	4.47916e+06	587689	388617	3.76784e+06	2.50555e+06	1.06133e+06	408333	5.49997e+06	1.56865e+06	558217	269489	512166	3.02238e+06	563477	2.39591e+06	2.16022e+06	1.51427e+06
PA0436	PA0436		1.32908	0.512262	7481400	5508400	1.11867e+06	4541500	1.9487e+06	375092	5276400	1.28093e+06	961834	6788600	4179600	326428	5134400	2.76794e+06	2.18641e+06	5420100	4006000	4134000
PA0437	codA		0.87867	0.175226	25668000	29771000	27070000	25359000	34298000	40760000	31892000	33633000	37339000	29151000	24641000	30442000	24353000	31234000	28825000	30390000	25475000	26604000
PA0446	PA0446		7.25632	0.0847748	7630600	5219400	6510200	5144000	3990700	6416200	1773100	1278300	2290300	8584500	8220700	9078000	11267000	27590000	16831000	88243000	65409000	56864000
PA0447	gcdH		5.56197	0.0875288	27999000	17662000	21975000	18968000	16877000	20435000	17427000	13640000	17904000	23862000	19466000	32457000	32954000	119850000	54794000	209880000	257400000	210930000
PA0449	PA0449		0.145929	0.000103509	91102000	56876000	56974000	77531000	45381000	57264000	69288000	52137000	56588000	29866000	5552900	3874300	7038500	5.15692e+06	6967300	7639900	11197000	8338000
PA0455	dbpA		1.08933	0.314215	15191000	19492000	20151000	17853000	14859000	14262000	15621000	12676000	16824000	16320000	16776000	16317000	14954000	21316000	19202000	19517000	17372000	18280000
PA0456	PA0456		0.8263	0.415068	2499300000	2999100000	2766700000	2511700000	1845500000	1485400000	1591400000	1635600000	1685500000	2955900000	2348000000	2214000000	2599500000	1044400000	1014300000	924190000	1174600000	1441500000
PA0457.1	PA0457.1		1.08452	NA	2.74051e+06	2.95137e+06	2.25247e+06	625764	511645	6.48904e+06	1.86217e+06	1.29304e+06	571097	1.01186e+06	6.10415e+06	1.07057e+06	936599	2.97205e+06	3.82336e+06	3.0699e+06	871720	1.06794e+06
PA0459	PA0459		2.16421	0.265451	148710000	37683000	93717000	68734000	2.38842e+06	2.76018e+06	685474	1.30361e+06	3.13561e+06	108010000	44308000	83006000	134030000	13163000	10962000	90147000	240060000	43454000
PA0460	PA0460		1.22832	0.779375	205070000	124200000	188640000	166190000	14466000	17810000	14885000	21108000	21204000	228090000	181880000	262550000	220580000	12326000	10861000	11221000	13422000	9267800
PA0461	PA0461		1.35513	0.638839	7763700	1.55039e+06	2.0593e+06	2.06514e+06	1.93097e+06	2.22367e+06	2.01227e+06	954083	1.67614e+06	7071800	3.59888e+06	2.23348e+06	13932000	1.9072e+06	654458	485236	3.71973e+06	379200
PA0462	PA0462		1.05656	0.935972	13921000	9223400	10073000	10630000	5.11702e+06	7.84591e+06	503727	418756	3.10609e+06	12252000	11402000	14170000	11897000	4.41596e+06	3.09316e+06	1.35598e+06	896155	2.97665e+06
PA0463	creB		1.36358	0.455655	10685000	9839200	9985300	13371000	4.19271e+06	617077	1.95736e+06	1.44361e+06	2.3656e+06	10599000	10253000	11159000	9314700	1.72407e+06	4855800	7543600	6061600	8815800
PA0466	PA0466		1.19568	NA	484625	3.30533e+06	3.881e+06	2.45376e+06	1.12407e+06	1.87588e+06	1.00714e+06	2.17502e+06	4.87176e+06	1.99495e+06	1.04623e+06	995477	8.84762e+06	5.23917e+06	2.21718e+06	2.07918e+06	1.92106e+06	982040
PA0467	PA0467		1.28608	0.346484	5590400	8764100	7275700	8017400	6209000	2.43624e+06	1.34913e+06	3.27473e+06	4331300	9012600	10199000	7738000	6682000	6044700	4164400	6755200	6788400	7635400
PA0468	PA0468		0.914465	0.886752	12568000	11754000	11716000	10884000	1.16237e+06	606775	504329	2.54096e+06	1.45353e+06	11176000	10453000	16447000	13105000	599618	4.63489e+06	311809	1.44021e+06	623218
PA0469	PA0469		1.74687	0.164367	31037000	19901000	24075000	20815000	2204600	1.99693e+06	1.19515e+06	837516	2.19037e+06	29260000	21976000	30323000	25981000	9231900	9522600	23932000	25091000	18457000
PA0470	fiuA		1.96862	NA	823242	442326	1.19334e+06	2.07515e+06	698145	2.19827e+06	1.40193e+06	884843	1.22662e+06	1.35541e+06	2.41603e+06	2.03326e+06	3.28785e+06	3.24611e+06	606675	2.13768e+06	3.77327e+06	2.68799e+06
PA0471	PA0471		0.801781	NA	5.35826e+06	6.46394e+06	2.30877e+06	2.01516e+06	805321	2.15492e+06	1.61048e+06	2.47473e+06	1.98403e+06	2.04411e+06	1.63549e+06	5.26336e+06	2.84241e+06	1.21515e+06	2.37245e+06	688554	2.08186e+06	2.04194e+06
PA0472	PA0472		0.570616	NA	1.63462e+06	1.44431e+06	1.61096e+06	8.75717e+06	5.88385e+06	2.5558e+06	2.81567e+06	1.52272e+06	744900	842459	2.86273e+06	861006	1.70598e+06	2.08405e+06	879003	1.12893e+06	3.1219e+06	1.90344e+06
PA0473	PA0473		3.41467	0.00227553	17287000	12837000	13184000	14216000	2.47035e+06	1245000	2.36538e+06	1.27368e+06	1.07669e+06	28518000	21180000	25369000	30486000	16942000	13038000	24670000	23782000	33735000	Novel
PA0475	PA0475		1.40267	NA	1.38492e+06	2.02881e+06	1.94692e+06	1.29359e+06	2.30694e+06	1.29943e+06	761154	5.52765e+06	1.17166e+06	476364	1.94671e+06	3.70965e+06	3.83001e+06	2.17591e+06	2.64091e+06	663328	3.0931e+06	6.32092e+06
PA0476	PA0476		1.09458	NA	3.64639e+06	922628	1.35465e+06	478130	2.16965e+06	1.49292e+06	2.53767e+06	1.43249e+06	1.00412e+06	4.59478e+06	1.02677e+06	1.07681e+06	1.54334e+06	1.10922e+06	430676	195524	4.3141e+06	2.16983e+06
PA0477	PA0477		1.43106	NA	1.86702e+06	2.08724e+06	1.64215e+06	921207	963666	2.86884e+06	2.31302e+06	2.4151e+06	725350	4.33943e+06	1.06046e+06	5.78298e+06	2.23092e+06	3.07365e+06	563534	775935	2.56491e+06	2.22412e+06
PA0478	PA0478		0.355029	0.354876	5.35389e+06	21938000	21576000	1.97717e+06	2.29671e+06	482019	485645	629151	5.20648e+06	4.26184e+06	488660	2.83176e+06	3.90032e+06	4.11148e+06	982407	1.91104e+06	1.34169e+06	866432
PA0479	PA0479		1.14092	NA	622130	1.26282e+06	3.58716e+06	615358	1.36195e+06	5.28394e+06	1.99643e+06	1.81464e+06	2.00668e+06	721927	2.05156e+06	1.69703e+06	4.22419e+06	3.98119e+06	1.87152e+06	1.33793e+06	3.63458e+06	1.64536e+06
PA0482	glcB		1.43353	0.170926	274970000	165370000	176440000	188650000	71881000	74307000	72126000	50441000	63495000	240850000	159540000	184920000	192860000	163360000	146180000	181750000	176890000	184550000
PA0483	PA0483		1.71589	NA	1.7077e+06	1.84583e+06	1.96798e+06	4.93037e+06	1.80162e+06	1.65618e+06	3.59346e+06	920819	3.60059e+06	2.54407e+06	1.14544e+06	1.20054e+06	6.18198e+06	5.18919e+06	1.82003e+06	2.1015e+06	1.39347e+07	3.6743e+06
PA0484	PA0484		1.15208	NA	956173	2.56118e+06	380929	2.43696e+06	1.35092e+06	3.77937e+06	1.92482e+06	793075	1.11576e+06	528318	911232	4.38168e+06	1.29688e+06	1.66965e+06	3.63053e+06	1.50867e+06	2.817e+06	881909
PA0486	PA0486		1.27101	0.159287	16560000	11887000	11766000	12383000	8630300	9021900	6391500	5756500	6305200	15500000	11838000	12939000	11081000	11525000	10877000	14132000	12794000	12054000
PA0487	PA0487		1.66902	0.19876	16576000	13469000	13648000	13525000	697236	920807	624100	4.36859e+06	808184	14293000	13612000	18967000	13378000	1.27771e+06	15367000	11407000	14074000	10383000
PA0489	PA0489		0.964792	NA	464871	1.37236e+06	2.28143e+06	684848	861060	2.83463e+06	1.80573e+06	662647	1.86117e+06	1.44255e+06	1.84197e+06	601454	2.32305e+06	804714	1.53502e+06	2.75928e+06	397064	671958
PA0492	PA0492		1.00597	0.9945	21090000	19441000	15789000	13423000	361069	847779	2.69279e+06	672551	3.18182e+06	18410000	14462000	17922000	13240000	3.60113e+06	1.51872e+06	351061	8658300	1.33604e+06
PA0493	PA0493		0.0929871	0.160132	3.0828e+06	27531000	32645000	32765000	1.72766e+06	1.85163e+06	604332	4.48898e+06	570758	978296	3.52412e+06	1.22624e+06	2.20944e+06	662343	418357	2.598e+06	581440	929616
PA0494	PA0494		1.0713	0.922744	161080000	134370000	123480000	147110000	993740	1.7144e+06	3.94812e+06	1.23908e+06	2.6743e+06	160620000	74017000	88799000	71277000	46779000	48927000	41872000	40815000	40389000
PA0495	PA0495		0.842835	0.802876	28459000	23087000	23843000	28389000	930966	1.28119e+06	747430	887982	2.47251e+06	25169000	11850000	12571000	12073000	5688200	5401600	6257600	6411000	5744300
PA0496	PA0496		0.907148	0.886752	49971000	34861000	43005000	44469000	3.08649e+06	2.41015e+06	4.43003e+06	1.6994e+06	788840	42750000	20762000	20938000	19231000	11043000	13447000	11629000	12252000	12073000
PA0499	PA0499		0.663442	NA	1.49186e+06	1.55962e+06	3.27453e+06	1.0059e+07	4.05297e+06	5.86982e+06	1.09077e+06	7.32712e+06	1.03008e+06	1.88937e+06	856132	994028	1.05244e+06	419307	704346	4.90238e+06	1.627e+06	1.12769e+07
PA0500	bioB		0.653523	0.00399657	49351000	55260000	53708000	42906000	57027000	71726000	57605000	58168000	69842000	41929000	36051000	33972000	27156000	49587000	44276000	30214000	28773000	44994000
PA0501	bioF		0.828998	0.314425	4754500	5851400	4846800	4668500	4598300	5219800	5618600	884583	6596100	5302000	4487000	4748600	3291000	4332600	5239100	3.72838e+06	3531100	4107300
PA0502	PA0502		1.19462	0.751515	1.74247e+06	5976000	7775800	4473500	1.91019e+06	1.3836e+06	602750	1.86815e+06	2.00973e+06	744010	4669000	7537000	4492900	1.56775e+06	6.59751e+06	1.09878e+06	1.34078e+06	3075900
PA0503	PA0503		0.687497	0.456393	589672	3085700	2432700	1.19722e+06	764502	3.5303e+06	2.47192e+06	6.12853e+06	1.07084e+06	929367	2306600	1.66137e+06	1569300	1.18066e+06	1.31116e+06	2.51142e+06	4.059e+06	1.43316e+06
PA0504	bioD		1.29977	0.503448	6193200	8774200	7483400	6598300	684830	499938	925699	708123	2.55493e+06	5743800	5887800	7676500	5463000	2.22173e+06	10301000	4103600	4047000	3434800
PA0506	PA0506		1.11286	0.202569	83751000	78466000	88409000	76191000	60284000	60052000	74524000	55920000	70603000	80649000	79132000	76673000	78353000	89341000	88134000	64567000	76451000	88055000
PA0507	PA0507		1.71314	0.154171	58616000	66345000	53421000	58384000	1.01441e+06	30713000	2.28358e+06	2.09874e+06	2.02567e+06	53791000	47021000	46635000	48077000	56706000	64236000	38578000	52632000	57965000
PA0508	PA0508		1.29306	0.0296899	36685000	31159000	32625000	29233000	36432000	38339000	33520000	27018000	36623000	35092000	34600000	33440000	40799000	48736000	50712000	49256000	45649000	51747000
PA0509	nirN		0.824103	0.749022	12459000	10375000	9192100	9924500	1.79248e+06	3.77613e+06	3.04252e+06	584800	888332	9881600	9530500	7843500	7056400	1.92031e+06	2.8176e+06	1.21072e+06	1.14107e+06	3.0973e+06
PA0510	PA0510		1.29394	0.686959	49539000	54814000	57140000	59255000	2.35593e+06	877055	922963	4.3696e+06	1.97619e+06	58360000	80217000	46108000	43954000	6573900	13287000	13236000	29517000	5506900
PA0511	nirJ		0.929356	0.906198	13633000	13615000	16841000	15230000	1.71387e+06	2.07972e+06	951202	1.53801e+06	6.34388e+06	12927000	10790000	8504900	7380300	1.12331e+06	1.01299e+06	2756700	9707900	802376
PA0512	PA0512		0.466996	0.37383	32247000	19397000	21766000	26302000	798784	2.64731e+06	2.55682e+06	4.14652e+06	6.16777e+06	30142000	11773000	2.9778e+06	721677	983644	1.23433e+06	1.92309e+06	1.98251e+06	782118
PA0513	PA0513		0.728458	0.622531	14074000	13725000	14226000	13921000	1.08412e+06	1.45423e+06	829034	650480	811899	13677000	7641100	6002800	5705800	871290	3.04059e+06	2.4178e+06	8011200	2.00334e+06
PA0514	nirL		0.837645	0.761979	11172000	10051000	12696000	10725000	1.04818e+06	939279	1.13372e+06	1.70525e+06	2.12675e+06	10375000	8215700	4908000	5206400	404169	2.68588e+06	1.34365e+06	6376900	887895
PA0515	PA0515		0.883898	0.804186	12386000	11780000	12709000	13379000	962712	755201	1.50334e+06	1.40062e+06	608971	13873000	10251000	5965000	4714800	1.73648e+06	1.82663e+06	2.42542e+06	5099500	5.84471e+06
PA0516	nirF		1.246	0.665443	18337000	20228000	21142000	26382000	4.15739e+06	1.0121e+06	3.10793e+06	1.21615e+06	1.72835e+06	22252000	20873000	9386400	13875000	8511400	8565900	9379700	20736000	5575300
PA0518	nirM		0.714714	0.700714	88939000	71659000	98621000	157730000	900140	1.83527e+06	2.75214e+06	3.06215e+06	587041	121210000	74165000	56874000	48037000	2.21037e+06	6.49182e+06	1.36225e+06	3.00271e+06	3.18083e+06
PA0519	nirS		0.793012	0.764487	406840000	367570000	387840000	480180000	380113	976967	2.27255e+06	457028	1.44318e+06	422120000	272720000	176120000	185300000	35738000	26608000	55054000	108430000	28820000
PA0520	nirQ		0.275839	0.205993	58861000	65462000	83466000	50043000	4.7344e+06	910751	1.00544e+06	1.41485e+06	4.67371e+06	25219000	15886000	10913000	10999000	1.15182e+06	1494900	574640	4316500	656868
PA0523	norC		0.285898	0.230365	93849000	68196000	81538000	101520000	998004	655030	1.16764e+06	1.37006e+06	1.06701e+06	68592000	18162000	691441	8311600	702982	784757	2.9424e+06	4.18317e+06	1.99691e+06
PA0524	norB		1.62388	0.658268	26769000	2.77436e+06	1.27042e+06	962219	1.81361e+06	1.05692e+06	471973	432772	727941	30842000	15787000	1.53334e+06	966532	826034	545526	1.3343e+06	3.56802e+06	1.30707e+06
PA0525	PA0525		1.10644	0.795168	1.03621e+06	5008400	4590700	3654500	3.4966e+06	3.54398e+06	2.71982e+06	4.11454e+06	916598	1.10927e+06	1.31771e+06	849153	1.86019e+06	627261	276925	1.69436e+06	1.35269e+06	4.83786e+06
PA0526	PA0526		0.729771	NA	3.43829e+06	1.20334e+06	621629	1.70326e+06	781328	1.71644e+06	2.71962e+06	827274	1.97674e+06	1.13051e+06	1.13968e+06	653713	2.10687e+06	640381	812088	1.29912e+06	511750	2.64364e+06
PA0527	dnr		1.27107	0.627407	27712000	26193000	27821000	23552000	2.06356e+06	517716	2339200	5.89464e+06	2.63516e+06	25851000	16957000	25839000	19281000	4881900	9782400	15222000	18910000	10014000
PA0533	PA0533		1.07515	0.94634	2.45935e+06	1.54603e+06	1.89259e+06	920381	15277000	2.03295e+07	726566	1.27334e+06	11420000	3.40681e+06	3.96931e+06	1.87144e+06	2.41628e+06	561307	1.98565e+06	18432000	2.64639e+06	499889
PA0534	PA0534		1.10509	0.856091	37680000	26983000	1.80839e+06	3.03924e+06	24489000	16691000	20078000	29632000	27680000	56146000	1.96359e+06	2.48203e+06	1.30856e+06	28044000	27020000	25446000	22377000	42460000
PA0535	PA0535		1.0723	NA	3.43316e+06	3.50966e+06	1.85764e+06	1.38079e+06	452148	2.7012e+06	4.22398e+06	398780	957049	1.66128e+06	2.09832e+06	3.43977e+06	886209	1.82754e+06	5.22782e+06	2.52001e+06	652568	1.96833e+06
PA0537	PA0537		3.32577	0.0664693	15397000	21243000	14381000	17877000	1259600	3.30667e+06	5328800	6990200	3005300	49357000	55194000	26934000	72098000	14011000	16231000	18220000	20809000	12809000
PA0538	dsbB		0.709308	NA	769923	2.51459e+06	1.03024e+06	3.92259e+06	973538	4.27565e+06	5.21093e+06	1.26621e+06	5.65754e+06	4.47801e+06	1.81482e+06	1.24071e+06	778330	731488	769855	1.20441e+06	4.49765e+06	2.65806e+06
PA0540	PA0540		0.773557	NA	2.67481e+06	1.18059e+06	1.23556e+06	1.36644e+06	1.2121e+06	3.49014e+06	1.20599e+06	5.27517e+06	2.87533e+06	1.6077e+06	2.79e+06	986593	2.27828e+06	412341	4.28189e+06	1.7613e+06	988094	764175
PA0541	PA0541		0.714223	0.108285	15377000	10424000	9689400	16991000	13675000	10130000	12804000	7187100	11646000	9641700	11074000	1.57838e+06	10112000	11194000	6077600	11330000	9749400	6040800
PA0542	PA0542		1.30441	0.69322	49384000	39545000	49986000	74069000	3.50946e+06	6006000	1.25926e+07	1.08767e+06	9769200	42206000	56562000	84907000	75152000	13350000	13002000	7725300	6234600	6350100
PA0544	PA0544		0.56165	NA	2.58906e+06	2.07926e+06	1.22089e+06	7.29659e+06	1.71062e+06	452843	2.97352e+06	7.77481e+06	899142	1.06498e+06	2.76238e+06	313849	251059	1.15267e+06	4.68385e+06	2.54719e+06	944891	1.44186e+06
PA0545	PA0545		1.18882	NA	1.5879e+06	941908	636430	1.04424e+06	591047	1.44033e+06	1.80388e+06	991543	665325	268826	1.31452e+06	1.28313e+06	1.19817e+06	650334	1.94084e+06	731371	272089	3.87536e+06
PA0546	metK		0.797376	0.135234	332390000	350420000	358060000	339700000	512870000	662050000	469090000	536000000	532020000	391620000	303620000	386250000	290960000	389430000	414580000	338990000	392260000	355630000
PA0548	tktA		0.823074	0.0526985	267670000	309310000	290360000	291320000	336740000	414750000	358690000	341420000	369910000	268180000	272780000	224170000	226760000	309220000	353000000	262190000	265800000	270800000
PA0550	PA0550		1.2563	0.616767	4081200	420048	1.77187e+06	3.41763e+06	1.95232e+06	4.97159e+06	1.03527e+06	1.91728e+06	2.44679e+06	2242800	1.62406e+06	4679100	4205300	2.71037e+06	562602	2.85961e+06	708158	2.31773e+06
PA0551	epd		0.958979	0.7309	10317000	11475000	10143000	9650400	13965000	14080000	12428000	12935000	12516000	9209200	10247000	9672700	9321400	13927000	16405000	12089000	10473000	11755000
PA0552	pgk		1.48364	0.238692	153580000	189300000	186700000	179170000	49739000	33222000	40292000	29026000	27033000	178140000	188340000	208550000	180120000	94046000	94080000	125750000	132330000	116210000
PA0555	fda		1.00667	0.940877	242970000	272180000	267140000	248760000	312590000	346240000	315560000	255600000	306510000	250960000	261450000	283490000	245570000	302940000	316030000	304760000	301000000	318470000
PA0557	PA0557		1.00575	NA	1.45984e+06	778012	2.06549e+06	931250	1.79849e+06	2.0497e+06	2.02672e+06	3.90897e+06	1.00148e+06	2.05144e+06	1.22986e+06	1.29149e+06	2.28478e+06	774429	3.76003e+06	1.06186e+06	3.08071e+06	577517
PA0558	PA0558		1.71924	0.0947325	12647000	9048000	9948000	9409000	2.54107e+06	7.15142e+06	4.31008e+06	1.4564e+06	2.88791e+06	14612000	7828900	9343600	12076000	7625200	7412600	11460000	11439000	9772200
PA0559	PA0559		1.26995	0.613634	2427100	1.5571e+06	3.78045e+06	3.65799e+06	3.83853e+06	3.14383e+06	3.16591e+06	1.17671e+06	3.67375e+06	2432100	1.09507e+06	1463500	658566	1.25439e+06	1.51657e+06	1.73267e+06	1.90681e+06	2.2832e+06
PA0562	PA0562		0.944767	0.904803	7126700	6025700	6452900	6282500	808498	988610	1.22162e+06	1.3706e+06	1.18659e+06	6211100	6461500	6946000	4919600	6.7391e+06	4067200	4038700	2785600	4926800
PA0563	PA0563		23.55	0.141832	2.80673e+06	886372	4.13435e+06	1.85199e+06	1.81764e+06	5.45846e+06	1.25146e+06	1.00748e+06	1.24066e+06	1.66241e+06	44860000	1.41144e+06	145770000	15409000	11029000	22423000	32900000	38034000
PA0568	PA0568		2.91762	0.00508613	888493	9.12284e+06	519596	768127	1.4411e+06	1.18499e+06	1.36857e+06	2.23131e+06	996154	7267300	8395900	10512000	12328000	4992600	5370400	8631500	6336900	6101600	Novel
PA0570	PA0570		1.72699	0.227086	1.4023e+06	1.1991e+07	1.7089e+06	1396600	1.73641e+06	635170	2.46759e+06	855127	1.49992e+06	957894	4061700	1.07959e+06	2666300	2.02799e+06	2.4702e+06	3.76049e+06	1.70549e+06	720888
PA0571	PA0571		2.07	0.120135	2.09532e+06	921812	1.64789e+06	893442	600407	2.89196e+06	1.45578e+06	1.76143e+06	1.36161e+06	6865500	9738500	10823000	1.12027e+06	1.26769e+06	6758800	9652700	6350900	8051600
PA0572	PA0572		3.95549	0.255278	4844800	1.5559e+06	718272	2.10441e+06	819527	1.05615e+06	3.78059e+06	1.28199e+06	1.58324e+06	1233100	8729700	24893000	30000000	584880	785100	1475500	6717100	937660
PA0576	rpoD		0.669861	0.0627467	156400000	162620000	152730000	147800000	288670000	272690000	264360000	331050000	282450000	151050000	144380000	151590000	126960000	177770000	183520000	145280000	153690000	144850000
PA0577	dnaG		0.7849	0.0782764	15248000	21682000	22156000	20623000	28015000	32222000	29939000	29343000	26885000	19553000	21703000	19966000	16887000	20054000	24769000	18762000	16778000	19004000
PA0578	PA0578		1.10332	0.691712	7903100	7404100	7737800	7726000	3.07168e+06	2.02636e+06	617471	357360	2.30361e+06	8878600	8480900	7374600	7987400	3346900	4792900	5416500	4701000	4171900
PA0579	rpsU		0.320685	0.015209	215270000	384750000	438610000	497270000	813170000	782210000	895400000	1092200000	925460000	241430000	385700000	97941000	276310000	216570000	209880000	165640000	147750000	197110000	Novel
PA0580	gcp		1.01518	0.877874	10063000	10093000	10011000	9477900	10082000	8864000	10254000	7923700	9636900	9576800	10151000	8554000	7417100	11253000	11875000	11658000	8186300	9046000
PA0582	folB		0.956654	0.948954	1.14531e+06	392903	886470	1.24357e+06	8143100	10835000	726302	303276	1.69763e+06	1.83739e+06	1.51045e+06	340691	7.26247e+06	1.25144e+06	7463400	3788800	5427100	5627200
PA0583	PA0583		1.2661	0.569814	6418500	6668500	5354700	4130300	1.18167e+06	1.7367e+06	5.99103e+06	1.73711e+06	422797	6273300	6295000	11089000	6257400	2.40472e+06	4781300	688042	7.78664e+06	636172
PA0584	cca		1.05959	0.923323	11082000	9999100	11017000	10603000	486478	408010	568593	3.08146e+06	1.8632e+06	11621000	7543400	11274000	10301000	1.40952e+06	4.20991e+06	2.87716e+06	2.16744e+06	9449700
PA0586	PA0586		1.41477	0.479197	12966000	5412300	7691100	5833900	2.8217e+06	859500	481389	1.38344e+06	246674	10266000	4276900	6981500	11331000	463514	1.19665e+06	5950100	13361000	4686300
PA0587	PA0587		0.958384	0.945217	6764700	1.94941e+06	5919000	6.58453e+06	4.68286e+06	1.32919e+06	790166	1.93064e+06	363640	3.23649e+06	2.47453e+06	1.14233e+06	4733100	3.36925e+06	6.11162e+06	2526800	7270000	1.09227e+06
PA0588	PA0588		2.22468	0.166431	63850000	24174000	31160000	35816000	1.68181e+06	1171700	2.68433e+06	1.11139e+06	558160	44110000	20942000	29699000	54829000	14255000	18299000	53768000	108890000	39934000
PA0589	PA0589		1.73388	0.167004	15340000	15367000	20841000	17117000	1.22029e+06	2.52427e+06	3.06567e+06	1.07472e+06	1.82092e+06	18748000	15917000	21214000	16748000	10769000	10244000	15524000	11552000	10930000
PA0590	apaH		1.13845	0.603949	7068100	7702500	7096800	7173000	838277	4264100	4.13216e+06	1.14182e+06	916217	7092200	6769700	7520100	6969900	6651200	9632400	6320700	6051600	5975200
PA0591	PA0591		1.51796	0.338138	28926000	33788000	35788000	32967000	6083500	1.55615e+06	3.31222e+06	1.65755e+06	1.96512e+06	32810000	33125000	38667000	31782000	11455000	12483000	25291000	18622000	16181000
PA0592	ksgA		1.10332	0.331937	44950000	43818000	35696000	39031000	33700000	31740000	31436000	29273000	37669000	55784000	40851000	38561000	36181000	38310000	39847000	33817000	35739000	42040000
PA0593	pdxA		1.82122	0.031716	12466000	13094000	13553000	13790000	3.87835e+06	4939000	6147200	3.73273e+06	1.31421e+06	14762000	12625000	18067000	14226000	14009000	12009000	14496000	14988000	16009000
PA0594	surA		1.08646	0.839854	87666000	87595000	88372000	91340000	33490000	39615000	35355000	26575000	32030000	94888000	101880000	116440000	95020000	37595000	36501000	29398000	27289000	28160000
PA0595	ostA		0.383072	0.0401264	23336000	29195000	26883000	40783000	76550000	75675000	85519000	107740000	89062000	19084000	35811000	4667400	23381000	32306000	34222000	17470000	21208000	24357000	Novel
PA0596	PA0596		1.3098	0.518024	29976000	37065000	32049000	31149000	6324600	1654700	4563600	1.0173e+06	822450	27521000	29240000	35369000	27501000	11375000	13494000	17669000	19185000	16907000
PA0597	PA0597		1.42592	0.500166	16482000	26239000	24342000	19847000	1.31791e+06	1.05082e+06	2.09437e+06	894206	1.55229e+06	16018000	23094000	34320000	22712000	1.48369e+06	8343700	10386000	9906900	10483000
PA0599	PA0599		0.82968	0.716591	6845700	5118200	6186900	4964200	767883	683693	3.44065e+06	1.23111e+06	1.55741e+06	6778600	6233400	6798900	7078700	706986	1.37872e+06	2.52275e+06	1.42186e+06	1.38099e+06
PA0600	PA0600		1.27695	NA	2.28742e+06	990641	1.43756e+06	397022	903646	1.61955e+06	1.34077e+06	2.34051e+06	2.05987e+06	1.1229e+06	1.41504e+06	955623	1.50761e+06	3.92734e+06	959351	2.59857e+06	2.26738e+06	2.32792e+06
PA0601	PA0601		1.70413	0.312861	574910	1.26444e+06	1.53636e+06	1.44673e+06	1.48803e+06	1.35751e+06	2.01692e+06	668449	1.08754e+06	8267800	468417	5421300	3.04566e+06	957277	2.06467e+06	6686200	1.44886e+06	5083900
PA0602	PA0602		0.652715	0.452471	9704400	7385800	7448000	8997400	948088	2.24869e+06	748752	964077	5.48551e+06	9177400	3697100	6205800	5557800	3.06764e+06	1.35325e+06	3.00118e+06	6.1564e+06	1.95044e+06
PA0603	PA0603		1.04796	0.945217	14485000	25381000	26576000	15077000	353730000	202460000	256220000	301660000	273300000	13741000	23206000	25859000	20467000	314450000	256970000	326500000	237460000	320690000
PA0604	PA0604		1.42233	0.204208	25772000	25265000	32049000	20282000	17577000	10648000	13327000	8539100	15770000	28936000	31368000	43341000	35712000	21143000	35048000	15472000	8846800	20832000
PA0605	PA0605		0.893811	0.892718	765317	605853	471614	1.64853e+06	7597500	1.29375e+06	12732000	3621800	3617600	2.5521e+06	1.73587e+06	2.99692e+06	2.08894e+06	1.82345e+06	1.55121e+06	3225700	5628000	11377000
PA0607	rpe		0.840801	0.0470694	77389000	70739000	60930000	64594000	61290000	82659000	69793000	66544000	68561000	71748000	59018000	60794000	56431000	57058000	66379000	42138000	58339000	51493000
PA0608	PA0608		0.633377	0.425955	595737	2.33254e+06	1.85097e+06	1.32466e+06	10680000	10341000	9269400	12412000	12139000	8191400	455986	1.21833e+06	1.31449e+06	10317000	8414100	4.65079e+06	1.55227e+06	3.61745e+06
PA0609	trpE		1.17151	0.00968321	21003000	21960000	19788000	20950000	20123000	21734000	19699000	16654000	19672000	24305000	21198000	21731000	20884000	24348000	26318000	24887000	25020000	24035000
PA0610	prtN		0.797284	NA	429015	2.96471e+06	4.3118e+06	1.04958e+06	1.25142e+06	1.94996e+06	2.07194e+06	293910	1.50161e+06	853400	1.8937e+06	1.17753e+06	522658	1.69937e+06	2.20485e+06	1.70516e+06	1.73729e+06	822214
PA0611	prtR		2.15129	0.0114485	11854000	12724000	13026000	11859000	3.23477e+06	8691700	479396	2.70041e+06	4749800	14111000	13645000	17823000	14102000	14869000	20106000	15445000	17936000	16005000	Novel
PA0612	ptrB		0.737728	NA	742724	2.68276e+06	758561	1.62172e+06	952838	1.1836e+06	457211	4.71151e+06	925053	765993	585736	340784	877463	2.03847e+06	1.14787e+06	540973	2.75022e+06	1.30723e+06
PA0613	PA0613		0.55847	NA	9.46486e+06	1.75908e+06	3.23293e+06	1.92553e+06	2.56846e+06	2.60603e+06	1.6649e+06	910161	1.27221e+06	3.16229e+06	1.98801e+06	578104	785498	1.65818e+06	2.15231e+06	147433	1.09519e+06	2.62043e+06
PA0614	PA0614		1.29975	NA	1.21824e+06	2.2234e+06	944201	790994	2.00635e+06	1.53608e+06	1.0305e+06	833375	1.58626e+06	2.67746e+06	1.78647e+06	1.86075e+06	499801	653629	1.17077e+06	2.83493e+06	4.09844e+06	234954
PA0615	PA0615		0.598139	NA	2.03562e+06	1.1412e+06	3.13005e+06	1.51712e+06	1.22021e+07	2.43383e+06	1.61839e+06	1.55004e+06	1.04702e+06	2.31707e+06	1.06018e+06	4.51528e+06	1.09908e+06	827567	1.37089e+06	1.25468e+06	387920	3.1229e+06
PA0616	PA0616		0.966323	NA	1.55736e+06	1.29935e+06	3.31517e+06	4.9665e+06	1.37906e+06	1.60576e+06	2.15548e+06	1.57525e+06	640911	4.07093e+06	2.58433e+06	1.60083e+06	1.65085e+06	2.93552e+06	1.29197e+06	1.0469e+06	750336	1.94031e+06
PA0617	PA0617		1.03193	NA	5.84771e+06	1.78927e+06	518587	806772	1.37628e+06	208354	774490	854880	8.59724e+06	5.10232e+06	1.70454e+06	1.84256e+06	2.50133e+06	1.58354e+06	419440	4.22442e+06	2.06573e+06	1.99295e+06
PA0618	PA0618		0.842004	0.731643	5260300	6912600	5908900	5095800	428700	814847	7.08495e+06	5525900	367470	1.06498e+06	2819600	3961400	1.10775e+06	1.19918e+06	6497200	1.01583e+06	1.9735e+06	4893300
PA0619	PA0619		1.44272	NA	1.34724e+06	750034	742160	1.04982e+06	1.93801e+06	567649	1.38652e+06	1.06271e+06	4.15772e+06	2.28484e+06	1.79211e+06	615659	1.31346e+06	1.22359e+06	2.75827e+06	7.22188e+06	1.18047e+06	367830
PA0620	PA0620		0.886637	0.80492	2.16833e+06	3980000	3720300	4293400	3596800	1.01582e+06	3475000	3875100	4.96281e+06	2.01882e+06	841320	736077	1.66802e+06	4111200	3688100	317863	2.75171e+06	5.44038e+06
PA0621	PA0621		1.11438	NA	3.40864e+06	4.39896e+06	1.35074e+06	1.20409e+06	856028	1.36941e+06	1.62918e+06	1.01165e+06	2.20923e+06	1.4376e+06	798515	1.29e+06	984007	6.24942e+06	2.0205e+06	3.45249e+06	2.0479e+06	1.15212e+06
PA0622	PA0622		0.900155	0.833495	28562000	19561000	21476000	25319000	5201900	1.02069e+06	4816800	5950700	1.73946e+06	20532000	11817000	12226000	11314000	9142400	11502000	12196000	2399100	12343000
PA0623	PA0623		0.734593	0.237311	23102000	36298000	34519000	33017000	22592000	8567000	19061000	23352000	10357000	23103000	12998000	15521000	15527000	24395000	17390000	19512000	7245000	19209000
PA0624	PA0624		1.0398	0.933951	10862000	11756000	10393000	11766000	1.00028e+06	765619	1.62226e+06	8900700	1.33455e+06	9506700	5538800	5048100	4697700	9490500	11145000	8529900	2.45861e+06	8933500
PA0625	PA0625		0.95735	NA	2.18233e+06	1.17136e+06	874316	587429	1.11994e+06	2.12744e+06	3.1354e+06	2.31687e+06	1.47165e+06	634444	850786	242384	3.45366e+06	2.12765e+06	798158	3.11514e+06	2.40611e+06	719230
PA0626	PA0626		1.11245	NA	3.22639e+06	2.36137e+06	1.88565e+06	1.93881e+06	620798	678225	755536	1.24284e+06	2.67235e+06	655720	4.14545e+06	5.05903e+06	3.96013e+06	570376	413519	152435	596393	1.55866e+06
PA0627	PA0627		0.787327	NA	8.6041e+06	430349	941845	384008	2.32359e+06	1.23491e+06	1.30235e+06	1.53149e+06	3.78322e+06	3.73983e+06	3.22384e+06	519811	439365	1.56828e+06	522872	517568	4.39748e+06	1.23939e+06
PA0628	PA0628		0.957816	NA	2.41682e+06	1.33853e+06	818278	305438	1.94167e+06	1.25196e+06	1.94342e+06	1.2833e+06	1.50405e+06	1.20631e+06	1.24847e+06	597272	2.58827e+06	2.78514e+06	365021	434758	2.11382e+06	924314
PA0629	PA0629		0.98255	NA	1.2917e+06	1.59524e+06	2.01958e+06	1.68683e+06	3.14407e+06	3.70867e+06	1.77074e+06	750365	2.68034e+06	575130	804077	1.10778e+06	721111	2.94673e+06	5.2289e+06	1.69107e+06	4.40669e+06	840644
PA0630	PA0630		0.67817	NA	958687	3.2537e+06	5.63772e+06	592017	1.46932e+06	1.28673e+06	1.33713e+06	3.53121e+06	3.1682e+06	563450	1.30855e+06	472092	1.10318e+06	1.56775e+06	797339	3.55615e+06	4.04421e+06	988023
PA0631	PA0631		0.521634	NA	2.2837e+06	1.73628e+06	3.10321e+06	382046	2.5397e+06	1.77393e+06	4.24013e+06	1.28513e+06	6.12686e+06	300143	781298	1.49134e+06	2.69898e+06	2.52613e+06	871237	432960	1.84232e+06	1.29886e+06
PA0633	PA0633		0.830866	0.770055	8342200	1.16798e+06	1.56769e+06	12073000	492473	3.17328e+06	3.88446e+06	544765	4.54693e+06	6333500	1.94112e+06	2.23505e+06	2.63785e+06	5780900	6120700	1.27087e+06	986544	343467
PA0634	PA0634		0.579392	0.0950323	5703800	6587600	4818100	6240700	10696000	3.57648e+06	4.96692e+06	12702000	6713500	6256700	3330900	696514	1.72935e+06	6520100	5368300	4341800	859255	4043300
PA0635	PA0635		0.600793	NA	2.72241e+06	2.4887e+06	2.28402e+06	478606	904097	977656	9.59066e+06	1.64346e+06	1.18366e+06	1.3073e+06	1.11853e+06	1.52427e+06	644306	2.13302e+06	2.12658e+06	1.71801e+06	2.55192e+06	257675
PA0636	PA0636		1.54373	NA	827881	1.29723e+06	850613	786471	2.11308e+06	984404	615702	2.35728e+06	1.32531e+06	7.31528e+06	3.00995e+06	1.18075e+06	708093	923974	1.46587e+06	566917	878718	1.17538e+06
PA0637	PA0637		0.621866	NA	1.99289e+06	2.27559e+06	2.16974e+06	3.85564e+06	818879	1.57814e+06	6.96947e+06	2.99149e+06	1.71279e+06	3.81569e+06	700070	3.00592e+06	2.26641e+06	1.69992e+06	563447	711054	1.16165e+06	1.22738e+06
PA0638	PA0638		0.723275	NA	4.35759e+06	1.92233e+06	2.43685e+06	1.10149e+06	2.40182e+06	2.68953e+06	924574	756586	3.02818e+06	705547	1.66075e+06	698783	4.94651e+06	960709	959555	602134	2.66638e+06	989534
PA0639	PA0639		0.890713	NA	803969	814160	2.16679e+06	1.82016e+06	1.24256e+06	601061	5.26323e+06	6.11562e+06	2.9981e+06	446492	2.94324e+06	4.2427e+06	3.30854e+06	2.81282e+06	316115	771780	1.51148e+06	3.08721e+06
PA0640	PA0640		0.979621	NA	2.50575e+06	1.00939e+06	1.54485e+06	1.10076e+06	1.01941e+06	2.43257e+06	296495	715249	3.23645e+06	946204	1.28991e+06	3.21462e+06	1.61654e+06	1.53233e+06	745209	511288	2.13991e+06	1.58245e+06
PA0641	PA0641		0.685838	NA	2.12848e+06	2.00245e+06	3.08807e+06	1.81595e+06	7.32996e+06	1.46361e+06	723332	1.4941e+06	1.49191e+06	3.01484e+06	1.64925e+06	3.15748e+06	1.66401e+06	807450	1.2141e+06	937455	842820	1.48409e+06
PA0643	PA0643		1.06821	NA	898541	1.96219e+06	1.99574e+06	1.8653e+06	2.90968e+06	1.6298e+06	484472	6.2604e+06	762519	1.91128e+06	3.22368e+06	2.0458e+06	3.20656e+06	1.03529e+06	2.17085e+06	1.73773e+06	936705	3.78101e+06
PA0644	PA0644		0.648903	NA	1.89272e+06	2.08496e+06	4.7437e+06	1.14715e+06	914734	3.81066e+06	2.16652e+06	2.57215e+06	1.92331e+06	459414	1.75441e+06	496484	1.5151e+06	419427	1.03249e+06	3.63428e+06	3.27552e+06	1.20589e+06
PA0645	PA0645		1.01203	NA	1.36176e+06	2.1969e+06	4.0503e+06	2.19935e+06	1.6299e+06	2.07212e+06	2.62769e+06	733609	1.44e+06	2.3752e+06	618642	626521	655424	1.88044e+06	1.08583e+06	9.61199e+06	970517	707358
PA0646	PA0646		1.00571	NA	1.71014e+06	2.87845e+06	967388	674799	1.41767e+06	2.90051e+06	1.70168e+06	808904	1.85025e+06	2.21086e+06	624499	2.32243e+06	2.64179e+06	1.10659e+06	759427	2.57243e+06	2.14096e+06	615995
PA0647	PA0647		1.23695	NA	1.01863e+06	4.3216e+06	1.58623e+06	1.52182e+06	554345	912691	1.34774e+06	500680	4.84238e+06	739701	4.31459e+06	2.17312e+06	6.13215e+06	879839	1.37792e+06	483027	1.77484e+06	2.66571e+06
PA0648	PA0648		1.05649	NA	859612	1.17813e+06	645123	7.35087e+06	1.61566e+06	652006	1.88027e+06	1.74651e+06	2.62586e+06	2.05571e+06	882619	1.41563e+06	4.82485e+06	2.70362e+06	697257	1.6944e+06	4.59211e+06	735953
PA0649	trpG		1.43059	0.11203	36300000	35268000	19786000	26063000	15194000	14375000	14923000	11593000	16571000	30679000	35003000	46100000	31687000	24016000	21464000	32406000	26694000	23868000
PA0650	trpD		1.34365	0.0221989	9949000	12165000	14649000	11626000	10791000	10067000	13486000	8968900	10989000	12434000	11354000	14285000	14006000	16072000	17600000	14963000	17302000	19965000
PA0651	trpC		2.01987	0.0695524	16132000	29649000	25733000	19157000	5845400	1.81049e+06	6011000	3415300	2327300	20294000	29581000	42535000	35226000	14060000	17977000	22869000	17686000	23021000
PA0652	vfr		0.780606	0.0968476	60708000	47304000	51590000	49779000	42542000	32859000	39948000	40681000	36797000	54653000	35275000	24961000	38037000	40158000	28817000	31998000	29412000	30655000
PA0653	PA0653		1.35139	0.072217	19836000	23398000	21592000	19951000	9741800	13733000	12049000	8617900	13207000	24149000	22581000	26102000	20029000	19163000	18922000	19863000	22455000	18803000
PA0654	speD		0.659225	0.213835	24702000	62117000	60510000	34578000	120500000	133240000	143870000	129050000	144990000	33364000	33665000	49229000	30579000	80939000	97561000	74990000	71378000	90981000
PA0655	PA0655		0.76257	0.0723869	51549000	45104000	38826000	52911000	52095000	57754000	67759000	85792000	60724000	47159000	40817000	42961000	45235000	42750000	47931000	41955000	42028000	39992000
PA0656	PA0656		1.27027	0.670326	1.36625e+06	5823900	7025600	7098100	1.44393e+06	1.1148e+06	1.9276e+06	1.39657e+06	1.62308e+06	8110600	4939800	7548200	11357000	717805	1.91398e+06	1.40662e+06	1.59612e+06	822276
PA0657	PA0657		0.599169	0.152241	3235500	3001200	3499700	3466000	1.48003e+06	1.47445e+06	2.1606e+06	865931	1.85764e+06	3992800	2666600	2.02408e+06	2871000	4.52586e+06	367147	3.6652e+06	2811100	1.54633e+06
PA0658	PA0658		1.66987	0.113948	712264	3.12176e+06	2.4984e+06	2.62134e+06	8577300	8060900	9170200	10285000	11675000	12142000	6386800	439309	10551000	11226000	10688000	10349000	11063000	12585000
PA0659	PA0659		14.3724	0.187795	2.24522e+06	4.9105e+06	4.27664e+06	2.69022e+06	1.50863e+06	2.09542e+06	1.86738e+06	2.19326e+06	3.03406e+06	7870900	72253000	1.44221e+06	90605000	4161300	3703600	4254700	16464000	11907000
PA0660	PA0660		1.65592	0.154451	35321000	27952000	30831000	28743000	4289100	6968300	4729500	2120600	4275200	32783000	22958000	33067000	32516000	20836000	17414000	30556000	26455000	23904000
PA0662	argC		1.00205	0.995305	52328000	96044000	90753000	24620000	96533000	125820000	47658000	88726000	95663000	53165000	26451000	84167000	54064000	45507000	123810000	101160000	113470000	117820000
PA0663	PA0663		0.186804	0.0282977	13921000	9978400	4.22686e+06	18055000	21854000	18008000	28916000	44113000	21441000	6.78558e+06	8998800	7.22137e+06	8685900	2.62546e+06	204043	3.56144e+06	787538	980118
PA0664	PA0664		0.480368	0.0145008	24466000	31463000	28053000	29640000	48697000	45117000	47999000	63167000	57260000	22891000	18321000	20958000	15268000	20314000	23319000	15921000	18023000	25537000
PA0665	PA0665		0.959277	0.874629	53365000	44476000	44794000	34789000	22981000	19507000	22889000	19387000	19836000	46785000	33290000	30735000	28091000	29161000	27428000	20752000	25090000	29207000
PA0666	PA0666		1.36035	0.282114	9234700	13099000	11868000	12685000	1.7887e+06	8439200	6029300	449818	898202	7903500	13472000	14772000	11799000	7770300	8525000	8668200	9861600	9056300
PA0667	PA0667		0.805182	0.616433	4.4216e+06	1.73652e+06	4.21951e+06	4.01719e+06	2.25258e+06	4748100	5392300	7267600	5764800	1.9708e+06	2.26796e+06	444572	2.10834e+06	4450500	1.92208e+06	1.8086e+06	2.59328e+06	5.32994e+06
PA0668	tyrZ		1.21044	0.0176053	220350000	215570000	195580000	199020000	198270000	195170000	175040000	135100000	185660000	239150000	212740000	231550000	188390000	235260000	255610000	244090000	246370000	228510000
PA0670	PA0670		1.57847	NA	724155	1.64974e+06	1.28629e+06	459886	2.46404e+06	1.13567e+06	2.6181e+06	1.16682e+06	2.94111e+06	3.32279e+06	1.58493e+06	2.15417e+06	1.90149e+06	1.03729e+06	4.48091e+06	2.285e+06	2.36719e+06	3.6685e+06
PA0671	PA0671		0.636608	NA	1.31762e+06	2.72997e+06	1.57531e+06	1.47811e+06	6.41647e+06	1.34683e+06	1.30643e+06	7.88773e+06	1.02763e+06	1.49933e+06	2.78373e+06	3.10191e+06	1.8329e+06	753272	2.27116e+06	1.65068e+06	805647	1.27139e+06
PA0672	hemO		1.82567	0.501303	3266500	8210900	5899700	828674	2.40615e+06	8.88078e+06	6.14814e+06	552400	1.17909e+06	2.83124e+06	5.03967e+06	2.54924e+06	1.54574e+06	3.47875e+06	869105	5663600	6.57672e+06	22428000
PA0673	PA0673		0.742865	NA	2.29359e+06	656221	5.51384e+06	1.55854e+06	2.11083e+06	2.91328e+06	2.01632e+06	2.72245e+06	4.91715e+06	930242	3.36106e+06	4.56823e+06	1.10317e+06	1.77936e+06	1.22666e+06	3.03883e+06	1.16002e+06	1.18284e+06
PA0674	vreA		0.660926	NA	4.20963e+06	3.11098e+06	1.85198e+06	2.26537e+06	1.03572e+06	3.41414e+06	1.7272e+06	1.55929e+06	2.74858e+06	2.41089e+06	418818	550345	2.05423e+06	2.14931e+06	2.88808e+06	1.15149e+06	1.77428e+06	1.09196e+06
PA0676	vreR		0.655577	NA	698820	1.26084e+06	4.78697e+06	4.68326e+06	1.27181e+06	2.07869e+06	7.68224e+06	1.90731e+06	3.6248e+06	3.79547e+06	5.48461e+06	711020	491145	2.45921e+06	1.42585e+06	1.13479e+06	2.30835e+06	542261
PA0687	PA0687		1.17603	NA	1.42663e+06	3.10446e+06	780750	6.36247e+06	767171	325451	1.27161e+06	698697	782728	1.48649e+06	1.55962e+06	3.53024e+06	874497	2.09432e+06	3.16513e+06	1.29966e+06	3.3875e+06	854488
PA0689	PA0689		1.41623	NA	1.49998e+06	1.832e+06	523826	650058	942560	863252	411898	3.59953e+06	1.4453e+06	1.87431e+06	747290	3.82911e+06	2.02169e+06	1.01997e+06	849695	3.79141e+06	1.33561e+06	1.19761e+06
PA0690	PA0690		0.671482	0.639235	830405	1.1249e+06	364482	1.96393e+06	42958000	2.08429e+06	37298000	1.45498e+06	31628000	338214	3.66272e+06	1.19032e+06	777501	18861000	15664000	15361000	12047000	11135000
PA0693	exbB2		1.01336	NA	5.52755e+06	634249	3.15769e+06	1.52982e+06	996570	1.59176e+06	852480	2.45969e+06	1.81156e+06	676477	2.1549e+06	1.26173e+06	2.81551e+06	2.88526e+06	1.81502e+06	2.01241e+06	1.04488e+06	4.14316e+06
PA0695	PA0695		1.25807	NA	2.42427e+06	4.50094e+06	1.06118e+06	1.38275e+06	2.38397e+06	659018	913181	788714	2.27766e+06	4.10215e+06	892039	5.55332e+06	1.19216e+06	3.2228e+06	2.33576e+06	583621	1.56218e+06	1.1778e+06
PA0697	PA0697		2.5824	NA	515721	1.8518e+06	1.22095e+06	339729	911040	1.05862e+06	1.09866e+06	1.2582e+06	1.76054e+06	1.92435e+06	2.18336e+06	4.51121e+06	949747	1.30277e+06	8.44696e+06	1.60384e+06	2.40283e+06	2.53837e+06
PA0698	PA0698		1.03457	NA	1.39064e+06	559367	1.89947e+06	543642	1.81882e+06	1.59536e+06	1.21703e+06	2.86702e+06	1.29502e+06	737836	1.19887e+06	1.24111e+06	1.1007e+06	1.38522e+06	3.10593e+06	890228	1.5506e+06	2.43171e+06
PA0703	PA0703		1.98741	NA	874869	1.18179e+06	1.4515e+06	1.40161e+06	907614	2.06456e+06	1.0371e+06	696821	2.80949e+06	3.00595e+06	4.58345e+06	3.79012e+06	3.92728e+06	3.61958e+06	1.60238e+06	666097	520771	2.97867e+06
PA0704	PA0704		1.38532	NA	1.96646e+06	1.87276e+06	2.12063e+06	1.05058e+06	1.21643e+06	1.16565e+06	1.11217e+06	2.21952e+06	3.21908e+06	5.65838e+06	1.48246e+06	4.01893e+06	1.16377e+06	1.86085e+06	2.44709e+06	2.19597e+06	2.15838e+06	1.10074e+06
PA0705	migA		0.812302	0.500166	8095900	6562000	6465100	6568400	18938000	18491000	25158000	26527000	21831000	9436400	9858800	10012000	8625400	17576000	16758000	13755000	11707000	14886000
PA0706	cat		1.20633	NA	906547	1.80998e+06	2.09486e+06	6.29691e+06	467911	1.2677e+06	1.10901e+06	4.97118e+06	1.38018e+06	2.36412e+06	1.14925e+06	1.89909e+06	1.93902e+06	5.22528e+06	4.38262e+06	3.9579e+06	687157	2.88917e+06
PA0709	PA0709		0.724602	NA	6.04675e+06	6.9009e+06	1.79489e+06	2.28133e+06	1.13541e+06	1.7575e+06	863045	3.88267e+06	1.36229e+06	3.8706e+06	867889	1.16819e+06	4.3214e+06	859737	738638	2.37209e+06	2.07831e+06	2.58075e+06
PA0710	gloA2		1.17202	NA	2.20422e+06	2.04952e+06	1.09467e+06	776727	2.61425e+06	1.98268e+06	771867	1.76606e+06	355020	2.33068e+06	1.49534e+06	1.48788e+06	1.07755e+06	3.64726e+06	739677	978771	2.16336e+06	2.03659e+06
PA0713	PA0713		0.963785	NA	1.13694e+06	4.7155e+06	1.60612e+06	285141	1.93915e+06	844630	432014	1.9736e+06	781239	2.32467e+06	1.71141e+06	1.02416e+06	1.28863e+06	426501	2.63506e+06	621174	1.24743e+06	1.93863e+06
PA0714	PA0714		1.42898	NA	2.84108e+06	1.36279e+06	883368	3.9024e+06	732031	1.15756e+06	1.0986e+06	1.75795e+06	503794	1.32495e+06	1.64225e+06	5.15258e+06	1.60005e+06	893287	1.0419e+06	2.45581e+06	3.51765e+06	2.71957e+06
PA0715	PA0715	Retron_I-B	1.00516	0.977129	10044000	8982600	10076000	9935800	6786100	6506800	6446100	7694000	5366300	9957800	6954800	5260000	7665800	7247500	9922500	9894500	7957800	7347800
PA0716	PA0716	Retron_I-B	0.351908	0.414414	136680000	5.02807e+06	157340000	150330000	397483	639197	3.96841e+06	2.98145e+06	2.14037e+06	142220000	3.69268e+06	2.06451e+06	1.10939e+06	264693	2.34093e+06	1.59155e+06	3.76871e+06	850823
PA0720	PA0720		1.82372	0.0282977	415782	4.13762e+06	2.87702e+06	1671800	4678100	4777400	1.0931e+06	1.96322e+06	3.03236e+06	3760800	3361300	746371	3594300	7224300	4349800	4603000	5501100	3939800
PA0722	PA0722		0.800413	NA	3.82363e+06	3.35333e+06	1.44546e+06	898600	723495	1.34687e+06	1.74951e+06	3.69648e+06	1.56225e+06	3.32145e+06	1.18094e+06	722084	1.02095e+06	2.46247e+06	1.41687e+06	1.06987e+06	1.34729e+06	2.34547e+06
PA0723	coaB		1.43174	NA	2.4443e+06	1.42551e+06	1.84131e+06	2.12457e+06	710633	1.0033e+06	3.09114e+06	4.16246e+06	1.16221e+06	1.36289e+07	2.59891e+06	1.78856e+06	1.05244e+06	627937	3.11875e+06	1.1922e+06	928259	785920
PA0729	PA0729		1.03726	0.950305	1.36504e+06	974215	2.58812e+06	938215	1.044e+06	5696500	616785	1.61611e+06	1.6908e+06	1.4443e+06	4410900	6520800	771699	1.60055e+06	1.19395e+06	2.64551e+06	1.74375e+06	2.34848e+06
PA0730	PA0730		1.23967	NA	466578	1.26872e+06	3.06393e+06	1.10654e+06	630926	4.01927e+06	2.04498e+06	2.2321e+06	747492	1.1075e+06	2.42652e+06	3.96753e+06	2.88506e+06	1.03912e+06	3.27228e+06	778686	1.15868e+06	2.67933e+06
PA0734	PA0734		0.640721	NA	1.94906e+06	3.15807e+06	2.21169e+06	321547	3.22715e+06	1.57335e+06	3.57027e+06	3.01771e+06	3.55102e+06	1.50992e+06	1.00601e+06	1.56778e+06	2.48586e+06	417893	2.40062e+06	1.72894e+06	1.29772e+06	2.05264e+06
PA0735	PA0735		0.885467	0.811671	1.35787e+06	1.66971e+06	3.04085e+06	1.06689e+06	4.03507e+06	1.2918e+06	2.4901e+06	965016	1.43396e+06	4.78867e+06	5746500	2221400	4809800	3329700	3.03935e+06	119648	1.70377e+06	4008900
PA0736	PA0736		0.934346	NA	4.17808e+06	1.81167e+06	1.91687e+06	2.2116e+06	4.22174e+06	1.41015e+06	2.6168e+06	2.64909e+06	1.10389e+06	503204	846721	5.48392e+06	2.61813e+06	857590	3.66891e+06	584206	1.59279e+06	4.51215e+06
PA0736a	PA0736a		1.23186	NA	2.47448e+06	2.90825e+06	2.67515e+06	1.99983e+06	787539	2.43254e+06	1.63666e+06	1.36335e+06	1.46947e+06	1.3196e+06	1.15878e+06	5.3281e+06	1.47096e+06	4.33969e+06	1.06919e+06	4.44287e+06	1.05921e+06	1.67383e+06
PA0737	PA0737		1.1385	NA	1.13183e+06	1.73038e+06	794113	3.37689e+06	896339	1.43684e+06	1.50734e+06	1.38954e+06	1.2838e+06	1.01349e+06	2.64188e+06	1.28301e+06	1.49248e+06	5.06838e+06	618321	1.29242e+06	786624	1.22667e+06
PA0741	PA0741		1.02597	0.973778	20749000	13318000	8529500	8133300	2.11556e+06	1.43706e+06	2.27697e+06	1.07546e+06	294255	16015000	6797800	7622800	16654000	2.16421e+06	210066	5776400	4.41825e+06	3.56955e+06
PA0743	PA0743		0.469886	NA	4.9785e+06	4.33302e+06	2.27603e+06	4.32064e+06	1.01944e+06	2.72751e+06	474085	223218	5.75049e+06	548950	1.73965e+06	984125	2.03463e+06	469022	1.97692e+06	2.16399e+06	1.28262e+06	1.06549e+06
PA0744	PA0744		2.6538	0.066027	47446000	24225000	24849000	29697000	7.02183e+06	1.73591e+06	1.14535e+06	856966	1.12428e+06	42492000	22187000	31188000	47223000	19505000	13282000	50514000	44208000	80705000
PA0745	PA0745		2.0458	0.0855168	119720000	84142000	97310000	111920000	13907000	16941000	12167000	13200000	15530000	105240000	75362000	94860000	135860000	53081000	52236000	167520000	119110000	188610000
PA0746	PA0746		2.57236	0.0529629	28952000	14646000	16632000	20626000	2.40096e+06	3.13666e+06	1.17748e+06	1.37361e+06	1.2312e+06	23118000	15467000	22247000	29867000	13795000	10154000	40408000	26709000	47163000
PA0747	PA0747		2.35414	0.128567	8595200	4662300	5099300	5983100	1.38892e+06	1.54124e+06	8.35871e+06	749346	615989	6720000	4609000	6613300	8814600	456752	1.08086e+07	13968000	8362900	14980000
PA0749	PA0749		0.777945	NA	1.39513e+06	1.13954e+06	7.43213e+06	900623	2.41061e+06	1.74529e+06	1.41605e+06	1.93711e+06	450213	1.40885e+06	2.67952e+06	2.17523e+06	786046	994484	968035	684709	3.34312e+06	1.60612e+06
PA0750	ung		1.68873	0.0257751	72134000	64949000	59085000	55478000	38358000	23536000	25067000	12611000	29264000	73235000	71530000	94816000	82091000	56641000	59852000	71971000	74010000	58385000
PA0754	PA0754		1.57067	0.218964	12535000	5941500	5923500	9422600	10979000	8089800	7513200	5309600	11448000	12437000	5932600	7374400	7420800	16995000	31058000	13300000	8712500	17966000
PA0756	PA0756		1.57885	0.176946	5832300	5807200	4214900	4713700	3.06477e+06	1.91512e+06	959387	681498	1.72093e+06	6081400	5368300	410614	5196900	3269000	4507000	6081200	5633000	6084800
PA0758	PA0758		1.00274	0.995305	56172000	59995000	58150000	58141000	14287000	11640000	13410000	8825800	9536400	63029000	39801000	42443000	37210000	17319000	20754000	24030000	25064000	21302000
PA0759	PA0759		1.46331	0.387233	49713000	59660000	52825000	50763000	7803900	2.46064e+06	6790500	2.70278e+06	3160000	55440000	51470000	57445000	40498000	22092000	18353000	33839000	30192000	31351000
PA0760	PA0760		1.16168	0.741198	12042000	12427000	12864000	12295000	2.25442e+06	1.08087e+06	5387300	4258100	3947400	13628000	13381000	14654000	11626000	3.2438e+06	6730200	2.28622e+06	7275400	8116300
PA0761	nadB		1.04453	0.657657	9121400	10035000	8282800	9123600	9641400	9339200	9997400	8049300	11598000	11622000	9609900	7072400	9366000	10845000	10714000	7636200	10142000	11974000
PA0762	algU		0.742181	0.120025	28757000	28577000	29706000	27925000	46928000	45813000	44942000	65442000	47609000	27488000	30247000	33261000	26445000	32345000	34784000	27696000	29444000	29705000
PA0763	mucA		0.69709	0.112812	25947000	25463000	25366000	26328000	47510000	39419000	47308000	63967000	51374000	25113000	25222000	27974000	25772000	27206000	32170000	28640000	29245000	24509000
PA0764	mucB		1.08446	0.255278	26645000	29814000	27461000	28893000	29589000	26956000	32548000	40570000	30743000	32626000	34047000	36292000	32150000	33027000	35495000	31641000	32233000	28784000
PA0766	mucD		0.989209	0.950305	245140000	276630000	249800000	255180000	150560000	204020000	172630000	145760000	164880000	281010000	229450000	231790000	224610000	146520000	163790000	182050000	193430000	191830000
PA0767	lepA		0.838939	0.0541909	72897000	71873000	70326000	72242000	89933000	95156000	92188000	81864000	100590000	68709000	73589000	66333000	61718000	71891000	82750000	60772000	65649000	75334000
PA0768	lepB		0.536584	0.178741	13798000	14493000	16058000	28842000	10941000	557280	18327000	12184000	5790700	12562000	17640000	1.85129e+06	14654000	2.64419e+06	3.54507e+06	1.95612e+06	4881800	4640700
PA0770	rnc		0.905301	0.288444	11845000	12607000	11386000	9716500	15532000	14478000	14694000	10268000	15224000	12358000	10344000	13467000	10619000	12185000	12837000	10510000	10775000	11694000
PA0771	era		1.04598	0.798771	31257000	37326000	32194000	31735000	20196000	18040000	18281000	17688000	18641000	30757000	30140000	31773000	27030000	24322000	19895000	23612000	25670000	22521000
PA0773	pdxJ		1.04333	0.831365	20569000	23302000	27280000	22169000	36879000	48810000	32525000	37602000	35801000	25248000	24795000	22096000	25155000	39080000	43533000	37267000	40785000	39325000
PA0774	PA0774		0.852462	0.0205958	7583100	6999600	6736700	6690700	8057300	6639100	5772400	6910200	7197400	6058700	6289200	5374600	5396600	6856000	6098500	6465800	5203100	5610100
PA0775	PA0775		1.52377	0.221449	17889000	16482000	17541000	14738000	2.81595e+06	1.60359e+06	7180600	448935	2.48275e+06	16580000	17566000	17489000	12237000	13369000	8545300	14671000	12214000	10994000
PA0778	icp		0.661986	0.209091	5357000	8868200	8431500	12057000	23559000	18891000	20033000	24730000	18905000	1.17382e+06	10769000	1.60825e+06	8664900	15492000	17540000	11601000	12406000	13882000
PA0779	PA0779		1.01468	0.919802	60185000	66909000	67444000	57146000	93802000	91606000	89761000	109710000	98562000	72089000	70070000	80187000	72620000	89998000	94769000	88019000	85069000	93097000
PA0781	PA0781		1.36421	NA	2.01301e+06	448563	2.80567e+06	4.65025e+06	843708	2.93504e+06	1.90256e+06	852835	619023	978798	1.00838e+06	2.64391e+06	610206	2.28714e+06	604460	1.2887e+07	1.82702e+06	441031
PA0782	putA		0.948607	0.72692	114080000	172020000	159950000	156880000	211960000	200230000	220350000	166330000	204770000	94873000	211370000	161370000	188840000	189920000	235200000	145300000	147060000	150070000
PA0783	putP		0.573671	0.211751	12997000	18219000	14234000	27635000	13109000	3994300	24250000	11584000	10631000	15436000	23424000	2.14958e+06	19949000	648091	1.76977e+06	2.84666e+06	5353100	6529300
PA0786	PA0786		1.2223	NA	2.52141e+06	2.04483e+06	873998	686001	636152	2.20508e+06	1.33315e+06	3.53929e+06	1.06222e+06	697219	600493	8.30234e+06	747044	3.19064e+06	893880	2.09375e+06	571656	1.11779e+06
PA0789	PA0789		0.800174	0.473249	2.28352e+06	2551600	2343200	4694100	1.65451e+06	4.69937e+06	5.1003e+06	854449	1.98835e+06	1.76982e+06	2655900	2.74389e+06	750134	568213	1.48705e+06	1.10299e+06	1.672e+06	2.04117e+06
PA0792	prpD		1.64691	0.344363	7466100	2365200	4148400	3795700	2.71703e+06	857299	785598	2.63406e+06	855775	3364900	1.92358e+06	2561400	6552800	317409	359595	8298800	8364100	14942000
PA0793	PA0793		2.29367	0.0197827	25197000	16523000	17678000	18930000	3148800	5851200	3426800	2140700	5069700	21301000	16994000	22099000	22783000	23938000	15167000	38204000	29397000	34817000	Novel
PA0794	PA0794		1.94331	0.0430765	80281000	50511000	53125000	62804000	17929000	19320000	16873000	6863100	16045000	69870000	46666000	52208000	67743000	68527000	46514000	98064000	76008000	103550000
PA0795	prpC		2.06045	0.0356402	144340000	95646000	104850000	136450000	25872000	23710000	25036000	15837000	21567000	134940000	100760000	123200000	153030000	132920000	77514000	176710000	136280000	187130000	Novel
PA0796	prpB		1.80712	0.0319915	205200000	124220000	126160000	123870000	71692000	74724000	52859000	49795000	60791000	196710000	108980000	136860000	149990000	205540000	128230000	262450000	176390000	241940000
PA0797	PA0797		1.88929	0.269242	1.25601e+06	1.29008e+06	566659	30329000	24264000	24067000	1.16516e+06	22720000	2.07622e+06	29385000	1.77755e+06	1.47327e+06	1.2361e+06	38432000	29196000	45044000	21272000	44109000
PA0799	PA0799		0.995853	0.994793	734620	4.71058e+06	1.08481e+06	277430	4410000	5684300	3733400	4759200	4147000	2.79353e+06	2.068e+06	4.34132e+06	3.25044e+06	939928	1.24431e+06	1.71353e+06	4.4752e+06	4.84555e+06
PA0800	PA0800		2.58815	NA	938319	3.03752e+06	831451	1.10499e+06	1.10634e+06	1.24009e+06	4.0139e+06	1.68572e+06	1.98863e+06	1.16359e+07	1.45701e+06	1.15477e+07	2.02649e+06	2.15985e+06	4.79036e+06	5.15339e+06	1.21045e+06	1.29201e+06
PA0803	PA0803		1.25225	NA	1.42442e+06	1.74287e+06	1.4449e+06	357938	1.10231e+06	7.63911e+06	1.67622e+06	331404	1.33335e+06	568629	1.83816e+06	497790	406986	8.07024e+06	789894	3.6735e+06	3.27345e+06	2.23534e+06
PA0804	PA0804		1.54318	0.30073	2.29552e+06	7628700	8097900	1.41297e+06	775501	867753	2.27045e+06	2.613e+06	564891	7382500	6658900	7706600	8389800	2.54031e+06	1.59925e+06	6743900	6164800	6938000
PA0805	PA0805		1.93784	0.154171	627154	7180200	4125300	1.07688e+06	2.62823e+06	1.86838e+06	1.33143e+06	1.20163e+06	2.60458e+06	10062000	6784000	1.45761e+06	7502000	6204300	5965400	3997300	1.78888e+06	7044600
PA0806	PA0806		1.15722	NA	1.29765e+06	2.13813e+06	1.30274e+06	4.51426e+06	1.47618e+06	945581	2.05638e+06	3.76745e+06	627178	1.61289e+06	2.63784e+06	2.35219e+06	1.69773e+06	1.65192e+06	2.15619e+06	2.29002e+06	5.21258e+06	1.3638e+06
PA0807	ampDh3		1.43165	NA	482084	807051	3.53115e+06	648790	1.13393e+06	1.22792e+06	768167	2.29646e+06	613047	2.10443e+06	1.78977e+06	608320	2.5723e+06	622354	1.59638e+06	4.62875e+06	1.15044e+06	1.40352e+06
PA0808	PA0808		0.964576	NA	1.86432e+06	1.88867e+06	2.31754e+06	1.98688e+06	5.95828e+06	821071	4.24866e+06	2.59769e+06	763939	2.32414e+06	3.83156e+06	685059	6.47667e+06	1.49523e+06	1.26782e+06	2.33041e+06	957915	2.28308e+06
PA0809	PA0809		1.21151	NA	2.90405e+06	3.38854e+06	3.97955e+06	461647	2.80686e+06	2.6163e+06	2.91135e+06	1.23486e+06	1.2524e+06	3.78596e+06	6.17796e+06	2.26266e+06	1.05301e+06	3.32415e+06	623575	2.29739e+06	2.57159e+06	4.01847e+06
PA0817	PA0817		0.839901	NA	2.58994e+06	795927	4.05024e+06	1.96393e+06	2.06615e+06	2.74313e+06	2.21872e+06	778108	1.55429e+06	2.08051e+06	951281	1.01351e+06	1.91239e+06	2.89646e+06	2.50392e+06	1.75046e+06	900723	1.74765e+06
PA0818	PA0818		1.4053	NA	1.72127e+06	2.21399e+06	979741	955666	190302	2.87751e+06	946309	1.04634e+06	1.13754e+06	509524	3.00071e+06	797533	2.12995e+06	5.17207e+06	1.96541e+06	1.56979e+06	907303	907825
PA0819	PA0819		1.06362	NA	367987	2.67603e+06	1.3482e+06	748579	970729	1.85285e+06	1.4001e+06	1.16564e+06	2.23639e+06	3.18537e+06	720899	2.67745e+06	605429	1.55986e+06	565466	1.04219e+06	1.37788e+06	1.84411e+06
PA0820	PA0820	predicted_RE	4.12246	0.00345454	1.02339e+06	3.0026e+06	2.33177e+06	880524	564085	205017	2.65667e+06	923285	2.09128e+06	670442	9811200	14523000	10449000	12137000	7733300	12943000	12411000	10755000	Novel
PA0826	PA0826		0.955837	NA	2.92748e+06	2.34763e+06	2.88612e+06	869196	4.34933e+06	2.18168e+06	2.19478e+06	2.51488e+06	3.44389e+06	1.13755e+06	1.01866e+06	1.89641e+06	327380	5.9666e+06	5.40165e+06	4.41582e+06	2.23077e+06	272811
PA0832	PA0832		1.22274	0.41178	15823000	23324000	24321000	18949000	10369000	8347300	11126000	552879	10324000	15716000	17450000	21900000	18794000	14217000	14283000	16721000	15711000	16506000
PA0833	PA0833		0.621044	0.219403	41828000	46099000	53401000	96953000	22479000	19852000	32337000	25917000	27546000	36242000	46059000	13396000	38726000	18929000	17844000	17892000	17968000	20502000
PA0834	PA0834		0.407375	0.115385	4923900	3.69286e+06	1.45262e+06	6460500	627845	1.82262e+06	5.18758e+06	1.99076e+06	558427	613875	1.32967e+06	1.1114e+06	4.81877e+06	645446	3.44537e+06	757973	334411	423215
PA0835	pta		1.23484	0.484822	45158000	47414000	52599000	48617000	13605000	12257000	16747000	8899200	12464000	41608000	41580000	39073000	45904000	23117000	28048000	35413000	35957000	27592000
PA0836	ackA		2.23094	0.0425982	75198000	79540000	90508000	76423000	8475800	7477300	12522000	1.19466e+06	8003400	102010000	94421000	129840000	109300000	44172000	55187000	85464000	107030000	74245000	Novel
PA0837	slyD		1.29289	0.320791	214770000	213580000	219910000	211920000	137960000	72407000	82869000	52132000	61831000	206770000	188690000	275770000	228390000	143460000	131280000	165920000	188570000	109730000
PA0838	PA0838		1.40058	0.462562	22147000	17418000	21015000	22757000	4070400	1.91664e+06	1.0632e+06	1.41121e+06	956260	20982000	19151000	24091000	19551000	6105100	6447300	11683000	13999000	8399900
PA0839	PA0839		0.881565	NA	875561	842740	1.56264e+07	3.54361e+06	1.59123e+06	3.23913e+06	2.92984e+06	2.63755e+06	209081	2.39327e+06	1.15071e+07	1.40119e+06	2.73284e+06	655760	1.94123e+06	2.09766e+06	2.16699e+06	2.86899e+06
PA0840	PA0840		1.47114	0.33489	20857000	19781000	17471000	19001000	1.95605e+06	2.21494e+06	2157600	770597	2.51795e+06	22645000	15013000	20979000	16014000	9738700	8692800	13162000	11893000	11945000
PA0841	PA0841		0.708405	0.530735	273087	823602	2.48689e+06	6095800	2.76437e+06	2.50688e+06	1.07781e+06	1.20734e+06	2.73301e+06	964255	5811700	4.0624e+06	1.82348e+06	760267	6.60219e+06	1.71497e+06	2.16373e+06	2.03872e+06
PA0842	PA0842		0.989207	NA	2.40542e+06	411717	1.97372e+06	617302	3.40962e+06	3.1444e+06	2.01805e+06	419681	2.15356e+06	761832	473824	3.87858e+06	1.61951e+06	504155	2.83274e+06	3.43653e+06	396574	2.47107e+06
PA0843	plcR		0.785861	NA	5.9854e+06	748081	377119	1.0249e+06	1.40087e+06	1.32756e+06	6.72352e+06	3.56724e+06	1.25175e+06	983793	1.77089e+06	1.84379e+06	1.38739e+06	2.4408e+06	2.61066e+06	4.33075e+06	1.06868e+06	1.17158e+06
PA0844	plcH		0.697242	NA	1.35025e+06	1.29319e+06	6.55066e+06	1.24893e+06	851441	551995	1.54382e+06	3.87498e+06	4.06822e+06	4.00907e+06	826472	1.54949e+06	475921	369902	4.15544e+06	1.7876e+06	771065	929636
PA0845	PA0845		0.951423	NA	5.45193e+06	3.85165e+06	1.0866e+06	1.86357e+06	1.48495e+06	2.98142e+06	601969	1.12748e+06	3.50826e+06	1.28537e+06	843108	4.22432e+06	763446	1.42884e+06	1.05211e+06	6.22307e+06	3.86169e+06	1.20924e+06
PA0848	PA0848		0.798494	0.36912	8940400	11892000	15321000	13463000	25825000	20063000	18857000	28976000	29066000	9333100	12853000	13690000	12965000	28058000	13021000	12154000	14865000	20724000
PA0849	trxB2		2.01598	0.0172022	1.50377e+06	10391000	10383000	8990400	5746600	9040400	1.1568e+06	3.43865e+06	1.36851e+06	10130000	10970000	13799000	9976900	15065000	12274000	11199000	11941000	10295000	Novel
PA0851	PA0851		1.36361	0.495917	596540	3.22503e+06	4830700	1.82983e+06	1.95193e+06	1.37638e+06	805231	1.7685e+06	2.09223e+06	2.64038e+06	4082600	2.60965e+06	1.24026e+06	3.30707e+06	1.46583e+06	1.3806e+06	2.39198e+06	2.30833e+06
PA0852	cbpD		2.58487	0.198902	11010000	4.17624e+06	4.92589e+06	5.65022e+06	812203	1.67704e+06	1.66075e+06	1.62067e+06	1.20973e+06	11069000	8170800	10949000	11130000	997276	650161	915173	7.9869e+06	2.67901e+06
PA0853	PA0853		2.03237	0.0331458	9967300	8278700	10630000	12169000	673089	1.66392e+06	1.12715e+06	2.6258e+06	844512	15448000	17193000	13039000	18305000	8371400	8302200	8081400	10928000	11376000
PA0854	fumC2		2.13137	0.00116387	46420000	41138000	44568000	42776000	20860000	20221000	19561000	18059000	18635000	57425000	56882000	72458000	68550000	57101000	57882000	67272000	79209000	63460000	Novel
PA0855	PA0855		1.41746	0.306387	4.8327e+06	656766	1.45121e+06	578671	1.21858e+06	1.43328e+06	366020	4.35402e+06	1.03918e+06	2.77857e+06	2698400	1.32114e+06	2059300	692119	3067300	1.79013e+06	4674300	6510600
PA0856	PA0856		1.33327	0.616767	127080000	99692000	114670000	119720000	26207000	27870000	28180000	25489000	34740000	163110000	181030000	181570000	165690000	20203000	39399000	18169000	15773000	19884000
PA0857	bolA		1.98857	0.13582	22921000	34655000	36546000	30823000	4.11102e+06	2.31007e+06	3.61709e+06	1.68404e+06	3.40128e+06	27757000	44620000	60100000	36058000	11269000	16124000	30520000	24076000	25416000
PA0858	PA0858		0.7391	0.151113	10015000	14628000	13257000	10204000	19474000	23751000	20334000	21651000	20595000	10884000	11980000	11660000	7549000	19891000	18307000	10068000	9761100	13654000
PA0859	PA0859		1.52763	0.194235	5.01226e+06	4917600	4909400	4549000	6.96114e+06	1.48211e+06	1.02538e+06	2797000	2.07255e+06	3.09604e+06	4348400	5670200	5372400	3747700	3959000	3813600	5145000	4052600
PA0861	PA0861		1.1502	NA	451071	510360	1.56758e+06	2.47526e+06	985412	1.16596e+06	1.08012e+07	2.05582e+06	1.38543e+06	4.74464e+06	3.50353e+06	2.23656e+06	676774	5.71375e+06	2.94493e+06	2.32211e+06	1.46216e+06	1.0076e+06
PA0862	undA	1-undecene	4.73033	0.0056661	1.99521e+06	3587900	3578300	1982700	3.69732e+06	2.93803e+06	1.31682e+06	2.52669e+06	4637600	2.56234e+06	4690600	9684400	12136000	13235000	11260000	15378000	11877000	14940000
PA0863	PA0863		1.13076	0.751737	3.29199e+06	306039	529379	2.20642e+06	4.43922e+06	3.58882e+06	4.73136e+06	274634	1.56045e+06	3176300	2.09459e+06	3181700	3256100	1.7515e+06	556457	725399	2.47693e+06	217556
PA0864	PA0864		1.1153	NA	3.51845e+06	1.49417e+06	1.49924e+06	993807	3.1683e+06	1.18275e+06	6.04037e+06	369898	2.07144e+06	3.24892e+06	1.64097e+06	1.25797e+06	704731	4.51293e+06	838780	1.25518e+06	1.26144e+06	7.96254e+06
PA0865	hpd		3.97676	0.0593923	375740000	265710000	265680000	295020000	91976000	87914000	86567000	56056000	96546000	404610000	362090000	470630000	479100000	836470000	393580000	1182800000	460480000	1857400000
PA0866	aroP2		0.788105	NA	863745	3.00331e+06	679529	3.04453e+06	2.34204e+06	1.24011e+06	1.96512e+06	919276	1.43624e+06	905864	567877	3.36125e+06	1.03644e+06	1.0506e+06	1.65541e+06	1.71037e+06	521185	1.40183e+06
PA0867	mliC		1.17547	0.842359	56769000	60736000	41385000	100950000	931897	1.69466e+06	35753000	9997700	832819	92417000	101200000	8481900	112340000	11667000	4.22161e+06	12317000	1.77786e+06	19174000
PA0869	pbpG		0.302584	0.102187	1840300	2.53734e+06	1.28309e+06	975421	12681000	7458100	8630400	16709000	13603000	1517100	1480700	3.15378e+06	846442	782830	5.94436e+06	1.50106e+06	880020	3.54767e+06
PA0870	phhC		1.88463	0.0165459	108070000	97091000	105950000	106330000	39710000	37493000	42784000	26177000	38506000	104880000	110150000	137640000	134530000	114540000	84995000	132130000	122560000	193330000
PA0871	phhB		1.65818	0.202033	316980000	331790000	342310000	316630000	41660000	34166000	34523000	26762000	37651000	291560000	318670000	411500000	373670000	122130000	167250000	302310000	190530000	280580000
PA0872	phhA		1.49547	0.449981	208610000	168850000	145380000	126370000	8120400	1.23022e+06	3138000	7404900	3453700	193040000	127590000	158420000	154570000	32476000	25683000	124770000	48232000	141650000
PA0873	phhR		1.23363	0.429466	23964000	22755000	19829000	30426000	20759000	17697000	18859000	1.39929e+06	17675000	26877000	21563000	1.8943e+06	18059000	35006000	31389000	28203000	24381000	28441000
PA0875	PA0875		1.10692	NA	963730	1.49203e+06	3.84642e+06	1.04984e+06	2.19679e+06	1.19613e+06	3.27686e+06	5.14643e+06	1.37106e+06	1.68072e+06	3.85582e+06	2.52309e+06	3.43942e+06	737368	526596	958375	2.02378e+06	6.99016e+06
PA0876	PA0876		0.733399	0.0691073	6814900	5702100	5710700	6832900	8209900	5532700	8494000	10860000	7429600	5191100	5920200	4530000	6425700	5692800	7483400	1.17076e+06	5680300	4231200
PA0877	PA0877		0.714895	NA	1.80206e+06	2.56083e+06	783342	4.70355e+06	808631	1.93221e+06	748788	785878	1.02967e+06	669390	1.33162e+06	396164	2.07263e+06	706998	371716	1.96446e+06	1.70045e+06	1.62079e+06
PA0882	PA0882		0.922998	NA	555723	1.65316e+06	3.65445e+06	1.06745e+06	848825	1.77512e+06	438240	4.11181e+06	2.83928e+06	1.55987e+06	1.23566e+06	2.65393e+06	1.94421e+06	1.04749e+06	3.08103e+06	857580	1.38071e+06	1.87887e+06
PA0885	PA0885		1.00483	NA	1.22661e+06	1.72818e+06	2.29042e+06	1.24314e+06	1.7395e+06	3.07057e+06	1.00951e+07	297349	5.93034e+06	813346	2.24187e+06	7.2593e+06	2.16311e+06	412386	3.30775e+06	1.66569e+06	615054	9.27614e+06
PA0887	acsA		1.70067	0.0758663	251600000	222640000	162650000	240480000	109300000	95218000	90971000	78152000	101580000	220010000	159340000	117380000	169460000	408890000	337040000	318130000	242560000	327500000
PA0888	aotJ		1.47245	0.593282	230940000	167290000	185920000	203790000	12657000	12012000	12684000	7797800	18768000	227340000	291630000	332650000	307180000	25296000	35052000	12832000	8080200	14261000
PA0889	aotQ		1.48324	0.408546	3.44789e+06	2181600	1.92326e+06	2441600	892523	3.30279e+06	621410	1.81651e+06	2.08145e+06	2.03814e+06	2666500	1.44786e+06	5.84396e+06	653160	5.43806e+06	822573	1.88615e+06	9.02551e+06
PA0890	aotM		1.37971	0.476726	3866000	1.95222e+06	3985500	5318300	926312	304512	234647	963686	601108	784263	5452200	5.44711e+06	4203400	1.01834e+06	423014	798229	3.31225e+06	1.24567e+06
PA0891	PA0891		1.37108	0.0358415	8293600	11264000	9242800	5782300	11016000	8663300	9974800	8746200	9637800	10116000	10935000	9894000	10140000	14585000	12025000	14124000	13842000	17619000
PA0892	aotP		0.611695	0.160132	52880000	80275000	61704000	52338000	194540000	161130000	108380000	221200000	149390000	47876000	56693000	78469000	67162000	55009000	117310000	69145000	75270000	94820000
PA0893	argR		1.14107	0.373838	12063000	11067000	10146000	8727500	17251000	19747000	16228000	16452000	17506000	14250000	14473000	13594000	12563000	18351000	18734000	15072000	18434000	21941000
PA0894	PA0894		0.699473	NA	1.00817e+06	1.89893e+06	566289	760879	3.98393e+06	3.33404e+06	138073	937132	6.73383e+06	1.15034e+06	1.80343e+06	250112	1.39679e+06	3.81212e+06	1.30016e+06	857466	1.07254e+06	1.89974e+06
PA0895	aruC		1.79258	0.0287337	239500000	242590000	228000000	221000000	78289000	77257000	80196000	56072000	71540000	240470000	281930000	343730000	300060000	209200000	188950000	252020000	228970000	275060000
PA0896	aruF		1.08757	0.235295	40438000	33422000	32306000	34871000	33278000	32673000	32930000	30611000	32095000	37914000	33424000	39091000	36898000	32244000	32892000	38768000	31940000	45954000
PA0897	aruG		1.16809	0.0969172	44733000	39518000	38983000	42363000	29366000	30598000	29785000	30579000	33118000	42758000	41560000	45724000	44777000	38359000	33726000	38780000	39216000	47771000
PA0898	aruD		1.53024	0.0741418	56590000	48077000	48897000	46855000	20522000	17963000	19687000	16687000	16867000	53250000	53304000	60146000	59463000	43777000	34212000	45870000	42857000	54173000
PA0899	aruB		1.60624	0.0229853	77724000	83166000	80245000	82251000	37371000	40651000	38709000	26584000	33417000	75641000	88259000	100460000	93394000	90388000	78029000	88783000	84926000	103430000
PA0900	PA0900		1.42896	0.0605046	48374000	52839000	42612000	40281000	23859000	22465000	23717000	18849000	23467000	45326000	45843000	54912000	52767000	57095000	38346000	43191000	48367000	37787000
PA0901	aruE		1.94061	0.151659	21676000	14546000	18368000	20319000	793520	938807	1327000	3.11813e+06	1.39782e+06	21979000	24673000	28860000	28564000	8714300	4137700	15727000	12299000	15410000
PA0902	PA0902		1.27692	0.00444386	25407000	24694000	23354000	25920000	22622000	18882000	21819000	16668000	23036000	29877000	26226000	24974000	26287000	31452000	30459000	31377000	28094000	29705000
PA0903	alaS		0.892127	0.508637	94082000	102980000	99165000	95269000	171000000	179190000	159240000	159950000	165270000	100190000	97554000	92677000	83687000	160070000	169320000	125620000	126750000	138010000
PA0904	lysC		1.04072	0.730915	112580000	100890000	97801000	97376000	145420000	151250000	132770000	128860000	139210000	115930000	106330000	122220000	97225000	152000000	160780000	141640000	120050000	135020000
PA0905	rsmA		0.801903	0.225077	21403000	22764000	19802000	21829000	32245000	42719000	24722000	36303000	30190000	17756000	18119000	24002000	17974000	19497000	19250000	35992000	26680000	22791000
PA0907	PA0907		0.93904	NA	1.0626e+06	2.18988e+06	6.28586e+06	1.58546e+06	2.64587e+06	1.24948e+06	5.82406e+06	801119	360332	2.54553e+06	2.69517e+06	4.49838e+06	1.0808e+06	1.31609e+06	1.05323e+06	1.53566e+06	2.9426e+06	2.99578e+06
PA0908	PA0908		0.869192	NA	892467	598386	4.11776e+06	1.15306e+06	1.58213e+06	2.33716e+06	1.76445e+06	736883	1.71959e+06	1.15829e+06	3.15684e+06	1.1799e+06	1.23296e+06	360021	1.63523e+06	1.08279e+06	1.81855e+06	1.32801e+06
PA0909	PA0909		1.1	NA	1.59879e+06	1.94443e+06	2.82357e+06	2.53335e+06	522510	1.25773e+06	2.46405e+06	1.01218e+06	938541	1.21205e+06	2.82845e+06	2.75677e+06	1.71298e+06	2.35564e+06	1.48219e+06	1.4601e+06	791437	2.00499e+06
PA0910	PA0910		1.18131	NA	4.14244e+06	2.45419e+06	530882	2.7166e+06	3.79557e+06	1.18638e+06	3.82875e+06	862024	1.91022e+06	5.01199e+06	603955	1.32828e+06	4.04107e+06	2.61179e+06	2.99095e+06	3.13127e+06	1.29193e+06	4.30086e+06
PA0911	PA0911		0.737176	NA	2.41893e+06	366703	2.33202e+06	3.71032e+06	1.79057e+06	1.6837e+06	2.68946e+06	461847	3.21228e+06	1.6994e+06	2.47357e+06	894773	2.22648e+06	2.22066e+06	2.16366e+06	624016	564948	892506
PA0913	mgtE		0.49004	0.256491	2512200	6630700	7424600	17770000	6553700	1.6947e+06	12258000	4280000	5.29548e+06	4138500	10184000	868496	5963100	2.29591e+06	1.38614e+06	544799	1.36583e+06	221529
PA0914	PA0914		0.789639	NA	3.72391e+06	529274	349337	4.3925e+06	5.58585e+06	1.53524e+06	2.95415e+06	1.26391e+06	1.96291e+06	562794	711175	2.78516e+06	381618	734718	3.87449e+06	3.26897e+06	3.39554e+06	1.89216e+06
PA0915	PA0915		0.558442	0.0484727	5501300	5443800	4348200	2.37458e+06	5594900	3926700	4951600	4078500	5358400	432971	2.00411e+06	3.22557e+06	4253100	418170	557328	3.15512e+06	2.35106e+06	3.95135e+06
PA0916	PA0916		0.898902	0.279011	23941000	33592000	29061000	28714000	28202000	27825000	26283000	19418000	23532000	28179000	28855000	26376000	22186000	25349000	24572000	17442000	20837000	22451000
PA0918	PA0918		0.815742	NA	317748	981499	4.55404e+06	2.62407e+06	1.88795e+06	781681	1.93215e+06	1.98713e+06	1.02602e+06	1.31199e+06	863347	3.2559e+06	1.10442e+06	1.13209e+06	343620	1.88132e+06	711441	2.52303e+06
PA0919	PA0919		0.634643	0.269242	8622000	10451000	9886000	17452000	738814	1.44959e+06	12026000	11772000	8528200	10218000	7896300	1.3216e+06	9397300	1.2532e+06	1.96781e+06	1.1254e+06	7278500	7175900
PA0925	PA0925		1.07096	0.865243	239931	891681	2989200	1.20032e+06	2.87547e+06	3808300	2.13389e+06	5712000	4848700	485710	3.31096e+06	1.15133e+06	298635	4036500	4162400	3295200	4208500	4505900
PA0926	PA0926		0.865146	0.417863	10204000	9576900	11462000	9942500	5941000	9440400	6976000	9431900	8839200	14075000	7241500	10148000	8401100	5361700	5816200	7382600	6948500	5406400
PA0927	ldhA		3.29992	0.000140165	1.52612e+06	2.68421e+06	574482	474179	1.31524e+06	1.54691e+06	2.2834e+06	1.0631e+06	3.16241e+06	3221000	4532400	4055600	5433600	5552800	5857100	6261500	6274300	4777400	Novel
PA0931	pirA		0.806742	NA	851608	2.35957e+06	2.21572e+06	573002	1.95008e+06	807113	2.7131e+06	4.50946e+06	862387	993656	1.19108e+06	770308	2.03914e+06	741172	2.42749e+06	1.12859e+06	3.05622e+06	1.23952e+06
PA0932	cysM		1.37442	0.0814533	35791000	35528000	31899000	34380000	17326000	19068000	18493000	13875000	16281000	39432000	38069000	41756000	35294000	33214000	27394000	29752000	29899000	31193000
PA0933	ygcA		0.887695	0.286896	9338600	8925100	9801300	7960800	10566000	9352800	10500000	12744000	12523000	10624000	8820200	7148600	6663300	12107000	9436000	7793300	10020000	8799500
PA0934	relA		1.21089	0.174438	20803000	20122000	21056000	20939000	28696000	30931000	29528000	31395000	29468000	23402000	29012000	19624000	26903000	36766000	40229000	37111000	33618000	35397000
PA0935	PA0935		1.4286	0.0476241	19729000	20028000	18028000	24751000	13887000	11960000	16306000	8052200	11793000	24752000	24303000	31229000	27120000	18996000	15350000	22218000	20271000	22243000
PA0936	lpxO2		0.710279	0.53053	8263700	7154600	6914600	13871000	3357700	1.75824e+06	7447300	2956800	2.4157e+06	8342800	10167000	5.38682e+06	11380000	2.48307e+06	2.59082e+06	1.06509e+06	1999200	1718000
PA0937	PA0937		0.968571	0.850679	69260000	51812000	55810000	49536000	48826000	38570000	43261000	40838000	41778000	76327000	55732000	46857000	44886000	38088000	35226000	38666000	48356000	41734000
PA0938	PA0938		3.42602	0.200567	3282800	4847700	5713200	8318400	1.49141e+06	1.86357e+06	6248400	4494700	888750	15182000	48768000	832277	31137000	6248700	2552000	2.89654e+06	8114000	12277000
PA0940	PA0940		1.28011	NA	3.00915e+06	630314	1.28038e+06	839715	871876	4.37869e+06	2.04309e+06	2.84333e+06	2.34977e+06	2.25091e+06	4.63347e+06	618576	3.07316e+06	6.19872e+06	630815	3.58011e+06	1.60627e+06	765299
PA0941	PA0941		1.1476	0.80492	15685000	15803000	15287000	12248000	810569	3.19824e+06	1.20648e+06	1.45331e+06	1.60865e+06	18904000	11890000	11670000	11200000	1.31617e+06	2.51216e+06	1.19624e+06	8640800	6245200
PA0942	PA0942		1.39173	0.325408	5014400	5032400	3604000	3785600	976080	869515	2.3766e+06	2.25329e+06	3.39362e+06	3940200	3549100	4456100	4561200	925754	1.02657e+06	1.52114e+06	3204400	3510300
PA0943	PA0943		0.988881	0.99212	42441000	25048000	36028000	34490000	1.55712e+06	2.41848e+06	3.32014e+06	1.09824e+06	1.62456e+06	32759000	23239000	42175000	45771000	1.57221e+06	484560	1.43673e+06	662271	604560
PA0944	purN		1.2703	0.577838	15465000	21890000	20389000	21281000	1.91655e+06	759209	1.35322e+06	1.02463e+07	643666	13095000	19906000	18503000	14706000	7648500	8834900	13533000	9844700	9619600
PA0945	purM		1.19336	0.344363	197040000	245890000	248150000	221560000	120830000	110780000	128810000	87075000	111170000	217260000	240200000	237330000	214360000	177090000	165400000	151250000	164030000	188880000
PA0946	PA0946		0.774837	0.176252	64808000	76570000	71366000	65274000	132290000	104330000	104430000	157290000	106980000	68339000	62350000	72185000	64978000	82419000	89703000	74056000	83882000	86531000
PA0947	PA0947		1.35017	0.234805	12487000	11848000	8860900	13424000	5169400	1.59323e+06	5064100	4945600	6852600	12739000	10414000	12075000	7274800	8802300	8027800	9288100	11201000	13517000
PA0949	wrbA		1.24818	0.0320885	18970000	14400000	14167000	15151000	10554000	15015000	13943000	12072000	13681000	16497000	15327000	16685000	20874000	16115000	21628000	17628000	19074000	15881000
PA0950	PA0950		1.39179	0.373416	54704000	51509000	56345000	56942000	16208000	10011000	12089000	10777000	7562400	55619000	56906000	68300000	62020000	21263000	23217000	39878000	30261000	26874000
PA0951a	PA0951a		1.246	NA	578540	2.2743e+06	1.59948e+06	1.25285e+06	4.48865e+06	1.02865e+06	723126	1.01515e+06	4.60734e+06	2.27151e+06	649463	1.1906e+06	156880	1.49877e+06	3.1056e+06	2.41581e+06	9.73488e+06	866257
PA0952	PA0952		1.02543	NA	1.61041e+06	1.01147e+06	1.54074e+06	1.07503e+06	1.41613e+06	3.83885e+06	709989	2.56753e+06	2.46733e+06	413332	3.00956e+06	3.957e+06	470883	3.71847e+06	929903	2.79057e+06	879567	481122
PA0953	PA0953		0.506923	0.210266	9697200	7697300	8400200	14329000	4.68887e+06	901072	7106500	907426	512167	9979800	8361900	1.81664e+06	460985	739195	1.59894e+06	3.75318e+06	2.16538e+06	1.19909e+06
PA0954	PA0954		2.00326	0.364086	10331000	3.6018e+06	3.90604e+06	1.5387e+06	3.06099e+06	3.98001e+06	1.73093e+06	1.16117e+06	1.66416e+06	11820000	2.71699e+06	4.33603e+06	721691	854481	775099	2.79948e+06	10955000	11690000
PA0955	PA0955		0.647063	0.191876	8459500	8647800	8705100	11550000	28154000	25321000	28304000	29472000	26392000	6365500	9920200	5866500	9676400	19480000	22277000	13269000	12434000	13951000
PA0956	proS		0.968508	0.75476	135820000	150810000	135370000	131960000	165290000	203900000	186480000	162150000	194940000	155850000	139090000	163560000	132860000	179150000	194750000	147990000	148980000	158300000
PA0958	oprD		0.903907	0.71518	13932000	12946000	11951000	20388000	7421700	5234100	8382200	9402000	7740000	12461000	15501000	5216000	14415000	8046200	10319000	8087700	5447100	8544800
PA0959	PA0959		1.60526	0.287281	36764000	38227000	45344000	38101000	2.10431e+06	1.61068e+06	856944	1.86206e+06	681215	41115000	34478000	43387000	42928000	10775000	15925000	23077000	32945000	26967000
PA0960	PA0960		1.12938	0.779375	8736300	5285700	6443700	5863800	848603	3.03395e+06	1.08581e+06	1.22688e+06	3.50437e+06	9033100	4975300	6968800	5626900	819461	2.74158e+06	4659400	4196000	4763300
PA0961	PA0961		0.409848	0.166663	2.02596e+06	61961000	87495000	99624000	63008000	1.28631e+06	114350000	58074000	34060000	1.09696e+06	81511000	3.44012e+06	80821000	1.71712e+06	4.57796e+06	2.24757e+06	1.50534e+06	40561000
PA0962	PA0962		2.13822	0.0204645	430250000	358430000	470810000	407240000	84850000	105770000	103510000	76240000	89440000	587170000	498780000	688430000	595740000	312570000	291070000	538300000	614520000	420420000	Novel
PA0963	aspS		0.88364	0.257026	158410000	167990000	162360000	168770000	219820000	258160000	235460000	212970000	228880000	167890000	172400000	153020000	146780000	208750000	223510000	176740000	173290000	179500000
PA0964	pmpR		1.21565	0.517347	117330000	132420000	124040000	138280000	40834000	37455000	46705000	26739000	33262000	104640000	137980000	113890000	117080000	62771000	69513000	94688000	77311000	69511000
PA0965	ruvC		1.25554	0.64239	1.35951e+06	1.33788e+06	972404	2.02346e+06	3.1957e+06	2.62622e+06	705400	5378500	2.90457e+06	356709	4834300	3576800	1.913e+06	795603	988357	1.95752e+06	2.2295e+06	537552
PA0966	ruvA		0.901454	0.501977	22540000	19411000	23184000	18067000	28688000	35330000	30394000	37186000	28822000	24188000	22003000	19757000	19867000	32571000	33229000	19500000	22495000	26004000
PA0967	ruvB		1.85438	0.0205126	4118100	6137800	6473800	5437900	1.10117e+06	4070700	5017600	1.21732e+06	1.80076e+06	8102900	6857100	6712000	6187000	5989500	6382700	7691000	8084100	7380700
PA0968	PA0968		1.73162	0.396587	2.04099e+06	732852	7067600	2.33799e+06	923940	2.52319e+06	1.28603e+06	1.72426e+06	495558	1.59968e+06	492861	1.33339e+06	8107700	6140400	684149	2.00904e+06	1.43743e+06	6676200
PA0969	tolQ		0.503215	0.16459	24883000	26436000	26275000	44554000	16324000	4762700	30263000	12375000	10883000	16352000	30775000	3.6329e+06	27221000	3484500	3.43954e+06	1.48164e+06	7446400	11302000
PA0970	tolR		0.446442	0.027544	15459000	18702000	22189000	35714000	17626000	12952000	30173000	18115000	15458000	14226000	18648000	3811400	20196000	4049200	3597800	3170200	5777600	9735200	Novel
PA0971	tolA		0.817642	0.512779	6560100	6217200	7279100	10975000	4493100	2.69655e+06	7536400	7308500	6002800	6170000	8135900	1.23693e+06	7573200	1.98446e+06	322850	810934	2.17403e+06	1.71646e+06
PA0972	tolB		0.926482	0.332786	168780000	181890000	176130000	153240000	209270000	201200000	213220000	230110000	232940000	181160000	183120000	205090000	167200000	197390000	191600000	179190000	149790000	182350000
PA0973	oprL		0.563491	0.0520522	56801000	97498000	87250000	135620000	138160000	90762000	200800000	163000000	130120000	54735000	103320000	10036000	104300000	56092000	59769000	43244000	86260000	102090000
PA0974	PA0974		0.792627	0.0954144	49397000	63984000	68163000	60235000	76195000	72232000	75510000	97038000	86013000	59894000	67932000	75939000	61405000	66155000	48111000	49155000	39087000	46552000
PA0975	PA0975		1.18176	NA	2.19516e+06	2.07082e+06	659547	2.83932e+06	1.4356e+06	1.43081e+06	2.37724e+06	1.68343e+06	906050	3.26865e+06	1.21473e+06	292041	332346	1.53097e+06	2.06403e+06	703911	6.83228e+06	2.19414e+06
PA0976	PA0976		1.11326	0.529419	10638000	13398000	15578000	10860000	6834800	6805400	8461400	7671000	5274200	8825600	9757700	12331000	9479500	10359000	10154000	10070000	12043000	12187000
PA0981	PA0981		1.28695	0.636715	463613	4.56236e+06	2.67273e+06	2.46622e+06	1.84027e+06	1.06769e+06	2.16786e+06	1.74262e+06	2.79367e+06	2119900	3.29062e+06	2670700	5.91621e+06	2.52999e+06	645841	1.9637e+06	3.56903e+06	785119
PA0985	pyoS5		0.328266	0.196859	14044000	21176000	21890000	13802000	3.82183e+06	1.0326e+06	644604	1.8497e+06	1.49175e+06	2.16685e+06	9929300	569876	931700	792992	1.53699e+06	1.88878e+06	838631	1.48182e+06
PA0987	PA0987		1.27039	NA	653881	1.80293e+06	1.36722e+06	1.06008e+06	522991	737523	1.34424e+06	1.20132e+06	2.26307e+06	3.95946e+06	475197	2.61145e+06	1.20976e+06	915750	847884	1.01215e+06	1.83603e+06	1.04726e+06
PA0989	PA0989		3.79508	0.0839999	2.46602e+06	1.86707e+06	905173	1.97037e+06	2.85623e+06	636616	2.45188e+06	854366	1.67954e+06	816753	12009000	23902000	10050000	8243600	9126000	5450100	1948100	3327700
PA0991	PA0991		0.903497	0.766852	7854500	5575400	5642800	5462100	3.33876e+06	2.42826e+06	4.56195e+06	1.98614e+06	2.55121e+06	7862100	6187400	6634400	6714300	7.46562e+06	837175	4297000	1.70675e+06	635161
PA0992	cupC1		0.779406	NA	3.24747e+06	1.84467e+06	1.16939e+06	1.54987e+06	2.0756e+06	1.2169e+06	1.31668e+06	1.45784e+06	2.04469e+06	639811	567208	1.92775e+06	1.95989e+06	620511	3.27355e+06	753505	869867	1.79848e+06
PA0994	cupC3		1.36429	NA	600369	3.34931e+06	1.89446e+06	1.86232e+06	1.09128e+06	1.86278e+06	5.13861e+06	608848	1.0782e+06	1.80406e+06	1.68584e+06	1.12855e+06	1.90512e+06	2.36585e+06	3.56466e+06	5.50906e+06	690889	5.2022e+06
PA0996	pqsA		1.44311	NA	1.89344e+06	1.78154e+06	1.16602e+06	873771	507273	4.06774e+06	1.29928e+06	3.24725e+06	1.49516e+06	4.03437e+06	2.52631e+06	3.33262e+06	2.5727e+06	2.97792e+06	2.14297e+06	1.85854e+06	2.31952e+06	1.80321e+06
PA1001	phnA		1.17435	NA	1.2387e+06	733854	1.73806e+06	2.49506e+06	1.17068e+06	3.99484e+06	2.78098e+06	5.83561e+06	457253	2.33701e+06	2.69624e+06	2.04278e+06	6.37948e+06	1.92559e+06	1.10529e+06	4.43506e+06	805848	2.28238e+06
PA1003	mvfR		1.06138	0.863836	6.35113e+06	2.04021e+06	1.70891e+06	1.82753e+06	1.86071e+06	389824	950693	3.76793e+06	1.09177e+06	2.08244e+06	344880	1.09626e+06	2.07591e+06	3.88579e+06	3.31598e+06	2.88565e+06	4363600	3385100
PA1004	nadA		1.37862	0.333524	61947000	85430000	73526000	69620000	24332000	13116000	21334000	17103000	12570000	66418000	82343000	86984000	77636000	39350000	42301000	41625000	44063000	41746000
PA1005	PA1005		1.09247	0.843556	6580100	6714600	8201600	8545400	633847	1.75895e+06	2.83626e+06	1.57376e+06	1.3713e+06	8157100	7996200	8902400	7626000	639905	1.88754e+06	3.46908e+06	4.31395e+06	2.60117e+06
PA1006	PA1006		1.48486	0.390704	6583600	9001000	7934200	7611000	8.372e+06	336000	1.17193e+06	1.72319e+06	3.56835e+06	6475500	8702700	11502000	8310000	1.21969e+06	3230800	3.00636e+06	4002700	5185600
PA1008	bcp		1.3307	0.420144	159120000	174350000	178230000	167830000	49741000	37042000	45967000	34893000	35323000	123530000	179950000	226750000	185390000	74994000	87952000	103400000	98067000	94305000
PA1009	PA1009		0.878121	0.588882	26686000	14125000	11015000	14875000	22575000	33396000	24585000	21079000	16757000	35031000	11999000	18885000	16736000	14795000	18752000	13822000	16554000	15960000
PA1010	dapA		1.53942	0.118061	153840000	140390000	135540000	136350000	50452000	43564000	47391000	32790000	36774000	186260000	143190000	161020000	148070000	114690000	82507000	118450000	130230000	111850000
PA1011	PA1011		0.598014	0.138363	70022000	101990000	92916000	108150000	267110000	197580000	252550000	341050000	251970000	74393000	111230000	84298000	92899000	167640000	149990000	102580000	107970000	115660000
PA1013	purC		1.31157	0.347631	252750000	203970000	181520000	187740000	63019000	53050000	72680000	58918000	45784000	244680000	173890000	189290000	163940000	134950000	116860000	143280000	145740000	155580000
PA1014	PA1014		0.326811	0.0216009	10823000	9921900	7752800	8291000	17380000	16594000	22865000	30423000	19861000	6996600	7743100	3914600	6411000	5600000	6087000	1923200	4405400	3951000	Novel
PA1015	PA1015		1.34913	0.00909031	8450600	8846900	8792500	7382500	10472000	12116000	9516800	9766100	11335000	10248000	10805000	13908000	12335000	14564000	16215000	12506000	13684000	12675000
PA1016	PA1016		1.11916	0.83178	3.13713e+06	881208	1.02597e+06	4.29001e+06	3292800	2.03544e+06	976182	423954	1.23291e+06	2.20764e+06	1.96122e+06	693694	1.52776e+06	5.30786e+06	1.23788e+06	6311900	6500300	4769400
PA1023	PA1023		1.29912	0.13311	18059000	10589000	14425000	12131000	8889000	8222600	6955900	7862900	6888100	16630000	9645900	13894000	13254000	12354000	13414000	14921000	14414000	13620000
PA1026	PA1026		1.64698	0.174844	1.4937e+06	1.30087e+06	1.19183e+06	4.87933e+06	3.37376e+06	1.75744e+06	792395	2.08039e+06	4.42773e+06	1.5043e+06	902849	3722000	2695100	436631	933922	769672	689553	840736
PA1029	PA1029		1.1663	0.636715	512552	2606900	504203	1.19376e+06	1.94739e+06	822269	1.29545e+06	2.8508e+06	2.13447e+06	3802700	2795600	475095	1.85522e+06	3.22899e+06	2675800	2803800	3157500	5.68141e+06
PA1030	PA1030		1.50917	0.489693	6.72986e+06	3.11289e+06	1.11147e+06	1.3778e+06	1.29761e+06	897183	557340	1.66295e+06	694282	1.36894e+06	609466	1.4633e+06	977992	989088	6813800	6098600	577057	1.14989e+06
PA1031	PA1031		0.371101	0.0926297	253890	1.91008e+06	1.16561e+06	1.84812e+06	3635100	4716800	6297700	11259000	5481200	474611	903237	936608	1.03747e+06	753257	2.27572e+06	1.50264e+06	705660	931910
PA1032	quiP		0.203745	0.122819	1.15909e+06	1558100	1627000	617219	22706000	12040000	13180000	35653000	22143000	2.03813e+06	638660	4.90816e+06	1.14543e+06	4997600	7829400	978853	759670	2760300
PA1033	PA1033		1.77369	0.230007	25851000	13570000	13323000	12567000	978032	658065	1.7756e+06	1.08343e+07	2.25821e+06	26319000	1.85745e+06	21380000	17400000	16286000	6.50544e+06	20653000	16630000	17535000
PA1034	PA1034		0.870196	0.848021	30918000	18002000	25090000	14823000	250761	5757000	2.32232e+06	1.92247e+06	2.35146e+06	14375000	21452000	24596000	16144000	3.65196e+06	1.37621e+06	2.36336e+06	1.44046e+06	209017
PA1036	PA1036		1.33119	0.533538	26971000	16216000	17129000	12770000	920617	993962	1.95916e+06	2.97924e+06	887037	16265000	9561500	15614000	18454000	6302700	6532800	13902000	14958000	9051800
PA1039	PA1039		1.36935	0.422901	4933300	3912300	3891200	3793300	8.98382e+06	1.2926e+06	3.27571e+06	1.80653e+06	777709	4780100	3693200	5198000	5696700	1.08121e+06	4.57782e+06	2770200	3543200	2.76924e+06
PA1040	PA1040		1.21952	0.564615	2.64901e+06	3382100	758207	679703	6.60209e+06	1.78145e+06	847787	4.81476e+06	603016	786032	1.18717e+06	543804	4322500	1.17816e+06	1.3463e+06	1.08245e+06	8.95429e+06	1.40147e+06
PA1041	PA1041		1.54035	0.426536	2.65811e+06	763637	1.01963e+06	3346200	2.44113e+06	2.34677e+06	335151	1.31121e+06	4.3211e+06	953246	1.01831e+06	1.73941e+06	5791500	811435	3.61323e+06	3.03737e+06	7185900	3.44176e+06
PA1043	PA1043		0.841236	0.121705	4990900	5869500	5676300	4865500	5199200	4366500	5353700	442795	6147600	5960000	4757700	4358400	4663600	5149700	4292800	4571500	2358900	3967700
PA1045	PA1045		0.934692	0.826208	5470300	4248500	3618100	3236500	3940300	4753200	3657000	487441	3405000	8.60513e+06	3160400	2.89982e+06	2864800	5456000	5245200	4618400	3225700	3795000
PA1047	PA1047		1.44376	0.261026	10996000	8263300	8553200	9664200	874306	4.05566e+06	6.85781e+06	1.79989e+06	1.93728e+06	12533000	8643300	10337000	9736000	5243200	3200700	9046200	7218900	6842000
PA1048	PA1048		0.265813	0.110467	2.16634e+06	894109	2.01686e+06	1.73129e+06	21978000	19227000	22176000	31949000	24635000	7.00514e+06	730396	3.65619e+06	2.06798e+06	7431600	9900200	5.33393e+06	930548	1.7636e+06
PA1049	pdxH		1.55752	0.333078	101510000	69896000	82265000	82045000	8197400	6938300	8091800	4885200	2600400	103070000	62328000	100430000	87873000	28981000	31461000	48290000	73427000	34862000
PA1052	PA1052		1.04378	0.938794	18289000	14746000	11814000	13380000	3553400	2.8876e+06	1.45445e+06	2.73287e+06	1.55529e+06	14882000	7852800	10172000	6575900	8206300	8249600	6828000	6757900	2.08218e+06
PA1053	PA1053		0.718325	0.0954144	135480000	193850000	171680000	212280000	139280000	90452000	155140000	114330000	156510000	106760000	164330000	33774000	115470000	128360000	147270000	101420000	95274000	90730000
PA1061	PA1061		1.13566	0.204012	10575000	8772300	9584800	8241800	5317100	7010100	7825600	7603300	8496600	7102500	9456300	9790900	9566400	10714000	9697400	8162200	8654000	10244000
PA1064	PA1064		0.746691	0.272335	18055000	19961000	20677000	22864000	43466000	37575000	42118000	63845000	44033000	18842000	23611000	13985000	21864000	35476000	37958000	24175000	27390000	30110000
PA1066	PA1066		1.82975	0.103832	1.24372e+06	3834500	306839	3505300	3.58819e+06	1.23102e+06	898444	3.52684e+06	267574	2.45509e+06	2.0137e+06	4692600	4715500	1.91841e+06	5984700	6925500	4564800	5055900
PA1068	PA1068		56.0264	0.00388	885186	1519700	1270700	596830	1955700	1663400	1497800	726990	1283900	4426500	67812000	47215000	62828000	93203000	109650000	87960000	73858000	86597000
PA1069	PA1069		99.4558	0.00272839	2026400	1056100	2086300	2459900	3968700	4415600	4421500	4079800	3945000	23962000	341450000	189040000	347050000	396220000	432000000	341210000	347940000	411570000
PA1070	braG		1.24314	0.244166	19068000	18817000	16136000	18225000	26390000	17698000	21731000	25032000	21156000	18868000	17442000	17145000	20968000	30220000	25627000	40380000	22501000	35902000
PA1071	braF		1.10653	0.626524	17703000	16203000	13734000	16560000	20421000	16225000	21837000	28177000	21876000	15659000	12805000	13186000	13974000	27362000	29979000	25941000	21638000	30593000
PA1072	braE		1.02602	0.965423	6721600	2.49493e+06	1.51325e+06	7545000	934713	6.2521e+06	629293	1.40109e+06	1.35656e+06	5345100	1.71596e+06	2.24791e+06	4526600	2.42686e+06	2.65315e+06	1.08025e+06	541211	4011800
PA1074	braC		1.32803	0.69962	510140000	381760000	389830000	546340000	22270000	18663000	17499000	6616100	17262000	493690000	523090000	704620000	603680000	36516000	65251000	40906000	24163000	45127000
PA1075	PA1075		1.09988	0.751737	21857000	19353000	12096000	15858000	7289400	7309100	8587600	8029500	7498100	22970000	9629600	19881000	14701000	8402800	9840600	11801000	12695000	8731600
PA1076	PA1076		1.41482	0.520061	56413000	58155000	72404000	47606000	3660200	1.93528e+06	2.09456e+06	868711	2.06416e+06	52264000	53104000	74263000	61597000	11112000	13234000	27559000	36792000	18102000
PA1079	flgD		1.06727	0.863402	6462400	7061700	6543500	5458300	1.64181e+06	3291100	823491	2.73002e+06	3.19221e+06	8460500	6395400	7380900	5531700	2.71461e+06	4005400	2931100	3157100	2920300
PA1080	flgE		0.649829	0.00413465	23173000	30013000	25242000	26692000	27773000	28124000	28326000	33669000	34322000	24724000	21971000	23955000	21958000	16985000	17835000	11370000	15453000	12972000
PA1082	flgG		0.491409	0.205589	2483600	1.05697e+06	3249500	3823800	16155000	7108000	12183000	20693000	8891600	2507900	2912400	5377900	5158700	2538500	4925200	4782200	6537200	2374000
PA1083	flgH		0.236314	0.0420491	592346	4917800	3850400	811318	10679000	12873000	10469000	14167000	14125000	1.23425e+06	5070200	744392	2891800	3.47158e+06	2.233e+06	5.33808e+06	662414	1.14786e+06	Novel
PA1084	flgI		0.775731	0.682296	10249000	16578000	15455000	13645000	3013800	3.97679e+06	2.28701e+06	291435	1188200	10294000	14332000	13900000	12517000	1.72811e+06	1.53913e+06	1.95715e+06	2.12393e+06	2.315e+06
PA1086	flgK		0.750986	0.622224	2.17124e+06	629032	1.16961e+06	3.17044e+06	3273500	3925400	2727700	3838800	2848700	1.32471e+06	3021700	1.39664e+06	1.34324e+06	3966900	3802200	3978800	3351700	3096000
PA1087	flgL		0.890637	0.359077	69496000	75853000	83332000	72738000	118430000	72362000	66384000	102030000	69702000	53125000	77291000	84094000	84051000	78490000	81401000	68952000	63258000	59794000
PA1088	PA1088		1.10695	0.863402	8.78559e+06	2.79725e+06	4.9106e+06	1.81988e+06	952577	1.71467e+06	3.05289e+06	511465	1.18551e+06	1.2067e+06	1.50428e+06	5505500	5169200	4.49579e+06	2.46876e+06	1.5188e+06	690312	1.15029e+06
PA1089	PA1089		1.21222	0.751737	18279000	4461700	1.891e+06	3.27832e+06	4651800	1.41332e+06	4829300	902562	5579500	12420000	1.46382e+06	1.25018e+06	2.79392e+06	5754600	6265800	8694700	7404100	5593900
PA1090	PA1090		1.49188	0.134999	503491	4320200	4593600	3321700	1.14972e+06	346167	3669700	1.47389e+06	925519	2.08575e+06	3622600	3997300	3920700	5039900	5450700	6216800	5948100	4078700
PA1091	fgtA		0.544214	0.0655716	8900500	7037500	8598000	9443400	17872000	21269000	14788000	20850000	22750000	9695900	6953800	1040300	7720900	10891000	12892000	6664500	6876100	8834200
PA1092	fliC		0.723671	0.528249	1386500000	1397000000	1542200000	1592400000	307920000	313200000	284880000	514190000	303500000	1262500000	946760000	1267800000	1153100000	163710000	173660000	162920000	246610000	153080000
PA1093	PA1093		1.38896	0.136727	6316400	5262000	5745200	6179000	1.20226e+06	3615100	5.22697e+06	837785	4615300	7731000	6378900	6996500	7472500	1.13918e+06	3958600	7124100	5542400	6250600
PA1094	fliD		1.75678	0.00306957	25487000	20223000	21711000	18527000	11736000	12853000	11640000	9564700	11235000	27911000	26319000	28555000	32390000	24558000	23068000	29061000	33266000	26050000
PA1095	PA1095		1.09682	0.76284	61276000	78586000	67786000	58650000	24624000	21979000	23548000	20512000	23623000	65730000	55315000	58250000	46338000	33564000	24492000	45737000	53763000	34242000
PA1096	PA1096		1.54856	0.0299807	22013000	16251000	16613000	17524000	14524000	13513000	9959100	9472400	9662200	23773000	21087000	20359000	26340000	15050000	14003000	28972000	30147000	20856000
PA1097	fleQ		1.06607	0.516847	142350000	105080000	108840000	111830000	146080000	157650000	140810000	132210000	143770000	149690000	97950000	126800000	130790000	142830000	161860000	138120000	175510000	143600000
PA1099	fleR		0.992801	0.94927	26980000	40171000	43159000	33520000	34369000	33857000	36649000	29894000	34918000	28756000	36660000	43689000	35671000	33446000	36692000	34807000	25687000	35852000
PA1101	fliF		0.448332	0.0484727	7375400	6273500	5902900	7542500	5300200	1.4742e+06	10533000	5759400	4906400	5266500	5644600	4.78256e+06	4353500	2.67055e+06	381981	4.59801e+06	2.02707e+06	1.90851e+06	Novel
PA1102	fliG		0.608024	0.0436612	14524000	15200000	15149000	14287000	29177000	23428000	29867000	32078000	26695000	15416000	12244000	14169000	11792000	14483000	15237000	13021000	13695000	11794000
PA1103	PA1103		0.810507	0.275876	10321000	6626000	5888600	7064200	8648300	13079000	9366700	15343000	11230000	11556000	5634500	8447000	7886500	7961000	9453200	7832000	5081700	7121600
PA1104	fliI		0.896036	0.709795	4654800	522131	3812700	3080900	4924400	4739700	6811100	7895100	5311200	3837300	1.82219e+06	760379	4635200	4391600	4090700	5079300	4351900	3768700
PA1110	PA1110		1.00527	0.995465	21480000	1.91937e+06	13950000	1.33937e+06	2.40082e+06	5.83614e+06	1.04867e+06	3.47249e+06	1.22455e+06	20858000	1.8309e+06	9342100	8928200	943544	3.28903e+06	832390	8.28725e+06	1.29566e+06
PA1112a	PA1112a		1.61233	NA	687463	804607	2.4707e+06	958363	1.33819e+06	1.10458e+06	619276	300478	6.1211e+06	313653	872877	2.35758e+06	1.43837e+06	3.83235e+06	3.88447e+06	4.52762e+06	2.8346e+06	3.16376e+06
PA1114	PA1114		1.08051	NA	3.41037e+06	2.35763e+06	1.49282e+06	1.67805e+06	516120	1.56452e+06	2.25496e+06	3.95129e+06	3.50834e+06	537772	2.38314e+06	1.41338e+06	4.87178e+06	4.28676e+06	3.93924e+06	980876	606246	3.38412e+06
PA1115	PA1115		0.927087	NA	1.07198e+06	3.74588e+06	3.3697e+06	325547	6.69135e+06	2.60554e+06	1.37627e+06	914120	1.5116e+06	1.33111e+06	900753	1.34096e+06	1.92927e+06	1.64435e+06	1.52621e+06	2.53076e+06	3.12342e+06	5.70937e+06
PA1116	PA1116		0.662903	0.0950323	1.15174e+06	6993100	5375100	5829600	8223000	7958500	7921100	7988900	8182600	6504200	6702000	4.2059e+06	3958600	4130300	4032800	3730000	4099100	3908500
PA1117	PA1117		0.594862	0.151179	2.32679e+06	5134800	5646900	4664900	5236300	4736400	4536100	4726700	5935100	2.25891e+06	5.55326e+06	6987800	682011	7.27174e+06	512727	615120	526890	3.77489e+06
PA1118	PA1118		0.868969	NA	2.47632e+06	2.43991e+06	2.142e+06	785680	4.42554e+06	550065	1.41223e+06	1.59548e+06	868769	1.55995e+06	1.48663e+06	1.60337e+06	2.03291e+06	1.15587e+06	834437	892485	4.28032e+06	662329
PA1119	yfiB		1.12576	0.69322	5708500	5031500	5506600	6598200	13709000	11076000	9705500	14611000	12262000	6590100	5729800	2651600	9043600	15109000	14974000	17533000	11145000	12022000
PA1122	PA1122		1.64123	0.300846	31875000	25895000	38332000	33014000	1.48941e+06	674107	1.142e+06	1.32628e+06	3.56819e+06	35958000	34606000	37020000	39436000	717411	1.33867e+06	28637000	28024000	26627000
PA1123	PA1123		3.10595	0.151113	39236000	26870000	27622000	37434000	595182	1.27469e+06	2.67128e+06	1.78944e+06	948318	81843000	63274000	96630000	123240000	3.04048e+06	8661200	26516000	33978000	6607800
PA1124	dgt		1.60748	0.0553334	4181300	3272700	3216400	5452700	4.58575e+06	1.77021e+06	3.23542e+06	815625	3.85598e+06	4521900	2640600	3499900	4691300	4467200	3986800	5721200	5509900	6559400
PA1126	PA1126		1.01452	NA	1.84203e+06	3.55311e+06	6.90433e+06	677702	1.9033e+06	1.62955e+06	1.06932e+06	2.13658e+06	688411	1.09615e+06	1.0267e+06	1.6826e+06	572254	2.84082e+06	4.20033e+06	2.56529e+06	5.08592e+06	1.63043e+06
PA1127	PA1127		0.992387	0.9945	167560000	224230000	163670000	197790000	4825300	3734900	9454100	1.45487e+06	1650800	160610000	97762000	177680000	115410000	22459000	19319000	62035000	68981000	46699000
PA1128	PA1128		0.827333	0.646181	1.78431e+06	1.30453e+06	680911	2.06024e+06	2.85642e+06	2.61186e+06	2.97442e+06	3265200	2.1975e+06	2.29912e+06	719374	1.43173e+06	932588	2750400	1.6962e+06	3262900	2596300	678839
PA1132	PA1132		0.491529	NA	2.01416e+06	2.25294e+06	2.64261e+06	4.13714e+06	1.45731e+06	1.21104e+06	2.5366e+06	3.05983e+06	1.61036e+06	1.79505e+06	1.19764e+06	643090	619491	927315	1.88535e+06	1.7509e+06	1.14409e+06	320822
PA1134	PA1134		0.842561	NA	1.60999e+06	2.33771e+06	718672	3.38147e+06	4.16774e+06	858657	2.70131e+06	2.04105e+06	686552	678118	1.59948e+06	828756	2.24795e+06	1.96143e+06	539008	1.4717e+06	5.2298e+06	1.03379e+06
PA1135	PA1135		1.58885	0.383719	64601000	44486000	60420000	55744000	1.33875e+06	1.08109e+06	2.96563e+06	779447	1.63988e+06	64843000	40408000	64876000	65422000	419703	2.27338e+06	41896000	56199000	39104000
PA1139	PA1139		0.922964	0.902571	6610400	5813200	5750000	647368	1.17887e+06	2.81744e+06	3.75024e+06	3.79011e+06	1.58283e+06	2.59229e+06	2.20013e+06	6484600	6496600	4.23021e+06	3.02667e+06	2.55009e+06	902088	721302
PA1140	PA1140		1.08224	0.516847	60761000	35712000	37488000	44559000	36421000	34504000	28414000	36041000	35405000	49597000	39868000	37785000	36702000	37584000	44316000	40189000	41514000	50477000
PA1141	PA1141		0.40485	0.628264	474600000	4.80326e+06	3.93499e+06	130970000	933543	301872	1.19821e+06	581040	848326	708185	204620000	23951000	1.24669e+06	2.94689e+06	1.50144e+06	2.35267e+06	8.36042e+06	927412
PA1146	PA1146		1.42837	NA	2.32687e+06	1.98266e+06	1.32546e+06	955196	1.0865e+06	1.81077e+06	1.03121e+06	538825	2.20268e+06	2.02569e+06	1.2718e+06	1.50038e+06	216781	4.1437e+06	3.3809e+06	3.14288e+06	1.34291e+06	1.91534e+06
PA1147	PA1147		1.47091	NA	4.32151e+06	628474	1.14508e+06	1.50591e+06	1.24527e+06	2.56801e+06	1.49902e+06	364581	3.58308e+06	628091	326371	2.69212e+06	2.10514e+06	2.45714e+06	4.44497e+06	1.95294e+06	4.48662e+06	5.70751e+06
PA1148	toxA		1.47325	NA	825795	848930	2.36362e+06	3.2194e+06	1.70574e+06	1.93492e+06	652823	537186	3.04759e+06	1.20844e+06	3.4402e+06	765405	3.15516e+06	1.07361e+06	1.19913e+06	3.10183e+06	762591	7.59275e+06
PA1150	pys2		0.705136	0.490565	7902500	6808100	7552500	4.32882e+06	1.02866e+06	1.50905e+06	2.72047e+06	2.41893e+06	4.95554e+06	9708900	8079500	882358	2.82361e+06	2.17911e+06	2.2443e+06	3.80143e+06	2.95997e+06	1.10619e+06
PA1151	imm2		1.67995	0.313234	60527000	84420000	77887000	78322000	5953100	2.5941e+06	8890200	2364800	2139300	72113000	96070000	108120000	105450000	6628300	32852000	46280000	40701000	33069000
PA1154	PA1154		0.955238	NA	2.5885e+06	248531	805513	1.27665e+06	8.7579e+06	1.09705e+06	2.63654e+06	4.68858e+06	1.12026e+06	5.96894e+06	1.1433e+06	3.98547e+06	198257	1.25709e+06	2.009e+06	3.58388e+06	2.24477e+06	1.78949e+06
PA1155	nrdB		1.0409	0.70056	323270000	265810000	221580000	262060000	271450000	308910000	270590000	232300000	293590000	376430000	275110000	271690000	263810000	232920000	357200000	261870000	276550000	234160000
PA1156	nrdA		0.757019	0.178741	267860000	266270000	250270000	277620000	470800000	522640000	474650000	488000000	499240000	312930000	260680000	130970000	228460000	389180000	457700000	280610000	297780000	304390000
PA1157	PA1157		1.49311	0.235295	6007500	5912200	6978400	5007500	1.76191e+06	1.30083e+06	751122	2.02255e+06	979511	6539000	6019900	6042900	1.43215e+06	5180600	5361800	5559400	4258800	4471200
PA1159	PA1159		1.23826	0.151113	429980000	401910000	452200000	481080000	365870000	324120000	332700000	342360000	362580000	418660000	535880000	612970000	717390000	443120000	355240000	454480000	371440000	415800000
PA1160	PA1160		1.39635	0.288673	14242000	16362000	13334000	12567000	742367	823057	5636500	3683100	5306600	11251000	11180000	19021000	14981000	10359000	9717300	6879500	9647400	11437000
PA1161	rrmA		1.08875	0.764487	5791800	4878300	4644100	4146400	2394100	1.08886e+06	2745700	9.89906e+06	1.82376e+06	5728900	5245600	4464000	4001600	3002900	4041600	3810600	4116600	4233400
PA1162	dapE		1.17957	0.115125	24364000	25043000	21901000	19381000	19502000	18900000	19593000	12614000	18397000	24900000	21157000	29457000	19371000	25593000	21785000	22309000	22151000	25240000
PA1164	PA1164		1.41294	0.39503	4807400	6473600	839058	7830700	993386	5575800	815072	4.38213e+06	5.29214e+06	6666300	6733300	8728900	2.4798e+06	817390	8550100	5468800	1.22904e+06	9.30483e+06
PA1165	pcpS		1.56618	0.551399	836283	12664000	13525000	5.84754e+06	875914	570451	2.40045e+06	191839	5.35598e+06	1.26595e+06	13918000	14524000	15142000	3.05542e+06	1.18746e+06	4.22527e+06	1.56344e+06	1.37835e+06
PA1167	PA1167		0.852103	NA	2.37965e+06	1.26047e+06	3.29205e+06	2.88335e+06	2.61269e+06	1.73105e+06	4.04489e+06	1.69048e+06	304574	1.01658e+06	1.73523e+06	1.43726e+06	2.37216e+06	2.01246e+06	1.02555e+06	4.18101e+06	1.95677e+06	1.47479e+06
PA1171	PA1171		4.26207	0.144672	8468100	6560800	7744000	8437400	2.30966e+06	891680	5552700	557956	2.09372e+06	23201000	49497000	55346000	53280000	6599500	10714000	2058400	923630	4362600
PA1173	napB		0.882807	NA	2.26366e+06	1.77828e+06	2.78923e+06	3.32828e+06	1.16509e+06	3.40364e+06	1.58784e+06	1.05973e+06	312578	954180	809791	1.10819e+06	1.31416e+06	1.05949e+06	2.4001e+06	4.38042e+06	1.81944e+06	1.76961e+06
PA1174	napA		1.53556	0.533538	549630	2.39639e+06	563241	6.18309e+06	4.78539e+06	1.59934e+06	8.05842e+06	479303	3.18236e+06	3297700	1.30426e+06	868581	4559200	5.94854e+06	3.53137e+06	2.0879e+06	10377000	1.25161e+06
PA1178	oprH		0.672482	0.0904148	13190000	19622000	19000000	16588000	17733000	16313000	27536000	25332000	23418000	20313000	25759000	10074000	16866000	9496900	10686000	5907200	11559000	9532900
PA1179	phoP		1.39401	0.0136531	80811000	70758000	73624000	73621000	52768000	49275000	51258000	37720000	48612000	85610000	83849000	83692000	75982000	80708000	74466000	81590000	99093000	85609000
PA1180	phoQ		0.850246	0.795359	1.26746e+06	2.34268e+06	1.82137e+06	14354000	1.74955e+06	2.03005e+06	8742800	12162000	1.12917e+06	9002000	11059000	4.07109e+06	10065000	3.05524e+06	1.19396e+06	1.87758e+06	538525	714754
PA1183	dctA		0.677001	0.41178	8398500	7908300	7252900	12841000	5.05521e+06	646512	4447900	1.4828e+06	860618	8069500	5634100	2.38274e+07	4422000	477279	319504	3.00335e+06	2.5806e+06	204583
PA1184	PA1184		1.44774	NA	2.17218e+06	1.46403e+06	1.74186e+06	1.86343e+06	3.27531e+06	1.21882e+06	2.86692e+06	387889	1.42577e+06	866187	1.63079e+06	3.9239e+06	1.43358e+06	6.02897e+06	959145	727928	7.56531e+06	630569
PA1185	PA1185		0.643078	NA	1.04662e+06	1.10711e+07	1.12778e+06	2.10441e+06	6.06029e+06	722876	1.23618e+06	637508	2.51072e+06	1.22731e+06	4.14011e+06	941763	2.63951e+06	2.69221e+06	756852	777941	1.66585e+06	2.21128e+06
PA1189	PA1189		1.3127	NA	785531	288731	1.03566e+06	813649	2.31318e+06	1.85387e+06	803384	889097	6.59584e+06	1.98098e+06	6.49473e+06	950511	3.64322e+06	3.51601e+06	784376	790869	1.25601e+06	771223
PA1191	PA1191		0.492203	NA	2.23521e+06	1.13443e+06	1.1032e+06	4.82309e+06	1.2707e+06	2.27783e+06	9.48982e+06	1.8398e+06	1.12951e+06	2.44222e+06	1.39891e+06	495847	1.08987e+06	3.74588e+06	814017	1.07063e+06	501667	895464
PA1192	PA1192		0.904552	0.283187	17913000	20512000	18154000	18974000	24379000	24561000	26592000	25737000	23371000	20766000	21257000	19561000	17918000	25142000	23050000	18737000	17233000	17421000
PA1193	PA1193		1.27989	0.272335	5421900	4362800	4.33948e+06	627322	3642800	4038000	4459000	4104800	3565200	4732200	488914	5647600	6220000	5009500	3925200	3910200	4421800	4220700
PA1196	PA1196		1.21934	0.654636	1.11309e+06	3234700	3356400	2.09501e+06	2.41468e+06	1.04226e+06	520161	2.30761e+06	2.3149e+06	1.62914e+06	1.89781e+06	5.08237e+06	562351	365450	2.90873e+06	499945	3368500	2.68137e+06
PA1197	PA1197		1.07972	0.85904	3147000	4.89704e+06	2594400	836135	1.16396e+06	2.30359e+06	1.33724e+06	2.58518e+06	1.25558e+06	6.33283e+06	2.17663e+06	1.09215e+06	4.86438e+06	1.64421e+06	1.68754e+06	2.19692e+06	3948800	1.99119e+06
PA1200	PA1200		1.07866	0.922143	1.6134e+06	5846000	6920700	1.74898e+06	1.91143e+06	1.54503e+06	4.66289e+06	3.01469e+06	2.27821e+06	1.49405e+06	538939	6967100	1.05897e+06	3.40423e+06	3.39522e+06	1.21895e+06	975701	1.26917e+06
PA1201	PA1201		1.18943	0.727417	5.07828e+06	1.86734e+06	1.83741e+06	971397	859828	6.36319e+06	958931	466008	1.17726e+06	1.74059e+06	2.19944e+06	3.65438e+06	4549300	1.05974e+06	1.6407e+06	4006200	4203400	3.09607e+06
PA1202	PA1202		343.04	0.00441554	31599000	18811000	24531000	10981000	16081000	550351	5559400	4517000	1602600	133580000	4443900000	5375000000	6321200000	3767300000	3722100000	3336800000	5067300000	7063100000
PA1203	PA1203		18.1772	0.010918	21705000	17529000	20947000	17552000	2.3057e+06	2.92431e+06	266812	1.04488e+06	871802	23018000	234550000	315670000	289690000	83366000	117030000	175260000	164400000	142700000	Novel
PA1204	PA1204		10.1152	0.00399657	8982300	8995900	10225000	8723400	5341100	4945600	3911100	2.09989e+06	2710100	11483000	41469000	85244000	58657000	67998000	54702000	58283000	97351000	78127000	Novel
PA1205	PA1205		8.32936	0.00766082	5655100	4780500	4580600	4764600	1.55644e+06	2.11961e+06	5.06009e+06	1.12352e+06	425579	4990200	28558000	38968000	38876000	13768000	15175000	29029000	23091000	21483000	Novel
PA1206	PA1206		5.67366	0.00138322	20370000	14111000	14415000	16615000	3089600	721828	3.00831e+06	3.21733e+06	2.49422e+06	31434000	72220000	61787000	59631000	32556000	27900000	46779000	52470000	41863000
PA1207	kefB		1.10179	0.887805	7.67735e+06	506452	5.62318e+06	1.02449e+06	1.26706e+06	1.14473e+06	1.39819e+06	391655	2.70309e+06	620298	5914600	6.05538e+06	4423500	1.01926e+06	426040	1.00245e+06	739101	893751
PA1208	PA1208		0.752822	NA	2.37037e+06	388688	2.00281e+06	1.52014e+06	4.5699e+06	7.53901e+06	939749	640516	1.79721e+06	3.62828e+06	1.00265e+06	930052	1.31658e+06	1.55036e+06	3.74264e+06	576627	929907	2.71063e+06
PA1222	PA1222		0.747197	0.37383	9897800	8633500	8211500	15102000	5654500	6565400	11740000	7205000	7691200	8945200	12044000	4.38958e+06	13077000	10046000	910460	2.71019e+06	6533600	5858400
PA1225	PA1225		1.44422	0.249691	1.77248e+06	3000500	3792700	2623800	831291	2.04074e+06	551789	2.6854e+06	825355	805278	2981800	6534500	2.30382e+06	5042900	3684100	3696800	3762600	7.28935e+06
PA1226	PA1226		1.16665	0.714723	5.10745e+06	4468800	3485900	1.56899e+06	2.57319e+06	2.03511e+06	3.23962e+06	776027	1.63969e+06	701183	3808200	5924300	4490400	4.14784e+06	1.29602e+06	4887300	677055	2.92794e+06
PA1228	PA1228		0.220578	0.0366662	41137000	40074000	49462000	51654000	146630000	128690000	153530000	240190000	174340000	36057000	21973000	18121000	36260000	28813000	29428000	15895000	19510000	20191000	Novel
PA1230	PA1230		1.09988	NA	1.14646e+06	1.76831e+06	4.16574e+06	1.70027e+06	2.12104e+06	638765	6.0672e+06	1.34747e+06	2.12316e+06	1.75973e+06	1.03979e+06	1.72134e+06	1.04791e+06	8.10511e+06	2.83424e+06	2.85684e+06	1.22426e+06	2.59456e+06
PA1234	PA1234		1.24847	0.576687	15944000	12275000	11606000	12873000	4.55781e+06	1.36615e+06	1.16815e+06	1.81748e+06	1.34883e+06	18429000	13212000	18852000	14355000	2.17444e+06	880941	10097000	11165000	6931400
PA1240	PA1240		0.971632	0.966858	1.25287e+06	1.63447e+06	741133	823802	1.84236e+06	1.38482e+06	1.06808e+06	439515	3.18664e+06	3137500	1.83838e+06	753180	1.80258e+06	302600	2.03338e+06	1.38149e+06	3286200	1.51451e+06
PA1243	PA1243		0.722129	0.439947	609633	1.3676e+06	4595300	5269900	9479900	6322400	6643400	2.86201e+06	7517800	5.55602e+06	4.12479e+06	2.16862e+06	3784400	8692600	10202000	4519700	4902600	3.73664e+06
PA1244	PA1244		1.45248	0.070623	55033000	28726000	30164000	34218000	19431000	20758000	18493000	23355000	16338000	46721000	39347000	40643000	43724000	31270000	29564000	36387000	42700000	47703000
PA1245	PA1245		2.00137	NA	828978	299010	1.48597e+06	574442	923411	1.34583e+06	2.30367e+06	1.83936e+06	1.16374e+06	1.02841e+07	364957	2.68667e+06	619230	469920	548898	2.03409e+06	2.96365e+06	1.57204e+06
PA1246	aprD		0.685426	NA	2.4337e+06	1.51455e+06	1.0821e+06	1.37971e+06	3.26197e+06	4.3025e+06	1.53459e+06	1.3022e+06	1.30114e+06	1.92057e+06	3.42388e+06	1.36379e+06	682736	1.46597e+06	1.28026e+06	500597	1.4414e+06	335532
PA1247	aprE		1.13106	NA	567067	428449	476461	2.83619e+06	858202	1.16841e+06	3.68948e+06	1.56276e+06	989781	577989	2.09295e+06	1.67335e+06	3.43053e+06	1.41149e+06	1.23864e+06	1.03633e+06	788826	1.97502e+06
PA1248	aprF		1.51467	NA	1.0269e+06	1.01838e+06	1.05891e+06	1.26039e+06	1.36405e+06	1.69584e+06	1.67397e+06	2.20226e+06	973626	589288	2.95853e+06	486537	3.17471e+06	1.05573e+06	1.22954e+06	1.80047e+06	2.32339e+06	4.97331e+06
PA1249	aprA		1.08988	NA	3.00037e+06	3.9348e+06	1.06777e+06	1.95222e+06	1.1828e+06	2.27419e+06	673462	2.04031e+06	2.55162e+06	641767	2.39835e+06	404756	2.53344e+06	4.01997e+06	1.0407e+06	1.60711e+06	4.55515e+06	3.15506e+06
PA1250	aprI		1.28616	0.630857	7670600	2.31544e+06	2.00437e+06	3.66426e+06	3.26689e+06	1.46428e+06	4.35273e+06	4.07294e+06	1.66708e+06	6110000	1.90733e+06	3330400	5612700	1.11969e+06	1.25311e+06	1.3008e+06	4158100	386274
PA1251	PA1251		0.845291	NA	2.08803e+06	3.80393e+06	1.58679e+06	3.3598e+06	2.70675e+06	961858	1.63692e+06	2.93005e+06	440820	2.12958e+06	1.05251e+06	2.87702e+06	547699	2.98028e+06	1.83678e+06	525770	3.69099e+06	855187
PA1257	PA1257		0.84363	NA	6.23519e+06	3.16591e+06	1.35335e+06	4.71107e+06	775332	442950	982866	1.02971e+06	1.96825e+06	2.0324e+06	1.86976e+06	1.05086e+06	2.9232e+06	1.61384e+06	1.72446e+06	4.21765e+06	968083	1.03304e+06
PA1259	PA1259		1.53734	NA	432565	2.15913e+06	5.19711e+06	1.97806e+06	3.53347e+06	3.98519e+06	1.33212e+06	1.77895e+06	1.32046e+06	4.14896e+06	2.3052e+06	1.17706e+06	2.00336e+06	1.05015e+06	1.84203e+06	1.90884e+06	1.33964e+06	1.76114e+07
PA1262	PA1262		0.735433	NA	798164	2.5116e+06	2.00828e+06	984456	1.74896e+06	2.4696e+06	8.41546e+06	1.28817e+06	1.23154e+06	4.14635e+06	730990	2.73475e+06	1.05013e+06	3.02184e+06	1.02125e+06	1.65965e+06	1.002e+06	412657
PA1264	PA1264		0.667716	NA	3.30166e+06	639494	1.17793e+06	1.46519e+06	4.23578e+06	3.26035e+06	2.19974e+06	2.6479e+06	5.25784e+06	494309	541424	1.37437e+06	1.00304e+06	3.78022e+06	1.76951e+06	3.85571e+06	1.02584e+06	2.30488e+06
PA1267	PA1267		0.672956	NA	1.44176e+06	2.27047e+06	408017	1.26405e+06	3.0585e+06	1.77437e+06	9.44593e+06	422761	712393	2.1117e+06	534015	2.13559e+06	1.19014e+06	608047	2.04953e+06	1.24459e+06	2.03479e+06	2.08792e+06
PA1269	PA1269		0.629373	0.43349	967839	6944900	4724600	2.59155e+06	953981	710111	996204	2.33505e+06	862154	1.05469e+06	1.72836e+06	2.86473e+06	1.03526e+06	1.75736e+06	818441	817124	2.56588e+06	3.91187e+06
PA1272	cobO		1.41783	0.0197827	11776000	10097000	9837000	8887000	7044200	5289900	5794600	6913800	5749200	11049000	10896000	12133000	10114000	10562000	11396000	11505000	10365000	13197000
PA1276	cobC		1.29803	0.673552	1.01081e+06	6718000	6398700	1.81593e+07	876171	1.77734e+06	2.38113e+06	993688	3.03404e+06	1.58084e+06	6603000	6874100	1.46142e+06	1.5816e+06	2.50687e+06	10859000	1.25841e+06	7639400
PA1277	cobQ		1.05445	0.92864	2.26463e+06	1.053e+06	1.17165e+06	1.34233e+06	7982300	1.49581e+06	10682000	1.42993e+06	10405000	1.37165e+06	3.63864e+06	6635800	766970	12162000	9797200	1.92342e+06	1.74088e+06	8754300
PA1278	cobP		1.04495	0.929728	1.32599e+06	2210600	2517300	2220500	4.14823e+06	3.19029e+06	1.65352e+06	1.46567e+06	3.5456e+06	3.49425e+06	1.23333e+06	3425800	2573600	1.92557e+06	1.80071e+06	3.01081e+06	1.09417e+06	4294200
PA1279	cobU		1.43055	0.268107	4753400	4168500	5094400	5561200	3.57353e+06	582284	864963	673287	2.20005e+06	5369800	6375000	7031500	5803300	4986900	984204	1.49599e+06	4654100	4203300
PA1283	PA1283		1.25182	0.630857	5.60585e+06	3.196e+06	4864900	4.46348e+06	1.64787e+06	1.23392e+06	6.92311e+06	2.25017e+06	1.16896e+06	1.368e+06	4569300	4343700	3883000	739199	1.90738e+06	657888	726332	1.60326e+06
PA1287	PA1287		1.3225	0.575216	10009000	5223100	7200700	6783200	682311	2.42783e+06	4.4642e+06	4.34269e+06	2.44225e+06	6170300	10408000	9341700	11637000	1.3955e+06	1.72297e+06	1.40536e+06	603386	3.9143e+06
PA1288	PA1288		0.433913	0.144672	9672800	13630000	12555000	7881100	45771000	53444000	29156000	75960000	51736000	9113400	10719000	3511900	8057300	22796000	34612000	12679000	11323000	17278000
PA1289	PA1289		0.686852	NA	4.22623e+06	1.10118e+06	1.83629e+06	863488	3.16018e+06	1.12403e+07	823077	1.34686e+06	1.73836e+06	1.4704e+06	1.55769e+06	4.41572e+06	663878	4.31092e+06	897143	1.4677e+06	989564	2.31593e+06
PA1292	PA1292		1.74649	0.215113	51969000	48541000	51946000	49518000	806367	782070	1.74392e+06	2.18657e+06	3.04212e+06	52293000	54243000	66353000	59783000	19217000	25543000	36657000	30391000	27709000
PA1293	PA1293		0.797941	0.450916	12289000	14136000	12268000	19844000	11486000	6809700	13468000	13050000	10208000	14307000	20652000	887282	18108000	6875800	5554100	6923800	8434900	8648000
PA1294	rnd		1.58631	0.0151362	22949000	23167000	21873000	20519000	12325000	13071000	13364000	6321500	11323000	29407000	30187000	29025000	25486000	23254000	21595000	22040000	25431000	23451000
PA1295	PA1295		1.45945	0.754326	1.00391e+06	551176	29335000	3.46981e+06	676617	4.70995e+06	6.72771e+06	3.86309e+06	2.46034e+06	1.1522e+06	30616000	628516	26156000	1.32665e+06	4.92281e+06	1.76769e+06	478944	6.13116e+06
PA1296	PA1296		1.06303	0.935972	3277800	2644300	3167200	3177000	872705	1.03283e+06	3.92489e+06	1.39529e+06	1.79258e+06	4823500	7121600	10132000	5572900	3.51361e+06	800097	4.71522e+06	467261	178638
PA1298	PA1298		0.846475	0.515234	1.18383e+06	3645800	3425100	5344800	6579300	5235200	4760300	7113500	5982300	1.53823e+06	4169100	3593200	5377300	4443200	3117800	1.87956e+06	4156100	3277200
PA1299	PA1299		0.62175	0.118061	4139600	4753400	4943100	2.05467e+06	5044100	5106800	5373400	7250000	6896900	4871300	5257200	4935400	2.82653e+06	1.7379e+06	4115000	1.26549e+06	780663	742049
PA1300	PA1300		1.52263	NA	2.89781e+06	377281	891705	1.99226e+06	444833	950896	734284	1.41685e+06	1.86997e+06	876108	319773	2.72349e+06	811968	790605	1.71593e+06	7.7132e+06	667436	2.0073e+06
PA1301	PA1301		0.578225	NA	1.22629e+06	2.17863e+06	8.6265e+06	566869	2.58866e+06	2.22773e+06	1.16e+06	1.82922e+06	595986	3.38222e+06	1.27621e+06	1.9127e+06	764968	891683	1.70484e+06	727291	713149	769582
PA1302	PA1302		1.02052	NA	1.16194e+06	2.19644e+06	1.46019e+06	9.8086e+06	815388	2.66661e+06	1.17956e+06	5.3293e+06	780759	1.04689e+06	1.7991e+06	1.40965e+06	2.05308e+06	332514	1.48288e+06	1.01076e+07	2.16034e+06	5.52789e+06
PA1303	PA1303		1.56286	NA	1.13872e+06	924716	3.70894e+06	3.37205e+06	2.25707e+06	1.88832e+06	871649	1.64579e+06	2.06766e+06	615560	5.30426e+06	2.35297e+06	1.21964e+07	308149	2.13014e+06	2.32855e+06	289896	2.41002e+06
PA1304	PA1304		1.31262	0.0671414	10491000	9484900	9452400	9484500	6537600	7092100	6395200	4275400	7043200	9703900	11069000	7219000	8180800	12316000	11604000	11313000	8895900	11918000
PA1307	PA1307		1.49316	0.0597205	12688000	9554700	12427000	9578100	2.11618e+06	10762000	1.27458e+06	7662600	8083400	15605000	12724000	19268000	12936000	9823800	9700100	13455000	11383000	11134000
PA1311	phnX		0.685979	0.517925	7007700	1.08107e+06	4708300	884676	564520	4.09248e+06	1.41273e+06	4.11207e+06	1.87286e+06	1.1259e+06	623225	6344600	5.00074e+06	1.12381e+06	878268	919455	3936900	1.62495e+06
PA1315	PA1315		1.47494	0.108876	4746500	5370300	3665300	5310000	972366	2.14837e+06	873843	2.1169e+06	1.00003e+06	6885400	4650800	5326800	4226000	5673900	3464900	4339500	3781200	2.34399e+06
PA1317	cyoA		0.331742	0.256732	717401	1.04151e+06	14802000	20064000	2.12457e+06	210711	2.69428e+06	1.15282e+06	2.16147e+06	2.08165e+06	1.86193e+06	3.55024e+06	1.26463e+06	797042	1.19443e+06	990978	2.06454e+06	1.71479e+06
PA1322	PA1322		1.01961	NA	1.11388e+06	885741	2.57317e+06	4.75281e+06	370206	889489	3.01195e+06	2.7423e+06	458022	1.10276e+06	5.70637e+06	3.03296e+06	1.14264e+06	1.34189e+06	673399	553173	939865	2.63393e+06
PA1324	PA1324		3.96217	0.0117957	8579000	6476200	8907700	12087000	8391500	7103200	5184300	11237000	9674300	14877000	28173000	13138000	27269000	44262000	35527000	55243000	54810000	34325000	Novel
PA1325	PA1325		0.945199	NA	2.49103e+06	958037	3.96517e+06	494955	418187	1.77998e+06	1.69792e+06	1.98016e+06	867426	534514	370798	2.65724e+06	650079	5.63125e+06	1.22884e+06	1.35587e+06	721229	700047
PA1326	ilvA2		1.67129	0.334217	1.12103e+06	449328	3.05263e+06	2.27278e+06	5.30316e+06	645143	1.65997e+06	1.05028e+06	581998	1.09307e+06	3703100	4203200	878611	510182	1.1941e+06	1.58809e+06	2.05112e+06	1.88639e+06
PA1330	PA1330		1.05332	0.912456	893397	6205200	4461800	6109700	1.39984e+06	1.43207e+06	2.04664e+06	2.24073e+06	2.29618e+06	2.89911e+06	7028800	4301300	3.16383e+06	715942	1.8821e+06	871157	5757800	4057400
PA1331	PA1331		1.03324	NA	6.05749e+06	1.01606e+06	439472	7.03858e+06	1.65384e+06	1.62118e+06	1.26618e+06	2.90585e+06	1.2541e+06	4.09467e+06	2.46011e+06	540230	2.684e+06	6.55838e+06	1.82144e+06	2.82422e+06	2.03329e+06	1.00937e+06
PA1333	PA1333		1.05614	NA	1.79246e+06	1.48984e+06	1.70723e+06	2.203e+06	442510	2.06549e+06	3.66903e+06	1.51544e+06	1.14446e+06	2.5766e+06	843761	3.08783e+06	1.21679e+06	1.10803e+06	3.49121e+06	3.0092e+06	1.12894e+06	466978
PA1335	PA1335		1.78349	0.00663279	7059100	6522500	7423300	6337700	1.55329e+06	1.10094e+06	4.73884e+06	702293	6306400	8360900	8018000	6744200	8783500	11196000	10197000	11359000	9608800	8735400
PA1337	ansB		2.86384	0.000648472	80048000	64168000	62680000	68282000	34049000	34829000	26277000	20508000	29556000	87150000	142350000	179690000	175800000	131590000	112520000	130450000	140360000	104040000	Novel
PA1338	ggt		1.22745	0.776691	36271000	34461000	28039000	31523000	1.60067e+06	2.63989e+06	2.08662e+06	1.13805e+06	1.92972e+06	43198000	34508000	39133000	32459000	2.04093e+06	1639800	2.96848e+06	7.69423e+06	5.98691e+06
PA1339	PA1339		1.55766	0.00430879	37063000	32282000	34291000	34962000	23876000	18254000	30401000	27822000	29711000	36120000	50279000	58873000	52981000	43758000	55297000	37725000	39941000	43509000
PA1341	PA1341		1.45736	0.482144	7404800	3578900	2302200	7176000	679841	944037	3854600	2.11652e+06	1.24876e+06	6621100	12693000	3.15529e+06	7500100	2.1083e+06	806473	1.64561e+06	3608400	11134000
PA1342	PA1342		1.92337	0.398398	295480000	230920000	287420000	330460000	8527100	7399600	8214700	3155200	10380000	369720000	472820000	677000000	574590000	43972000	58385000	30732000	18041000	28077000
PA1343	PA1343		0.746127	NA	1.95012e+06	1.44142e+06	2.00808e+06	785892	2.41607e+06	992967	4.27576e+06	3.15874e+06	3.44712e+06	625356	5.39655e+06	843465	1.07054e+06	1.801e+06	413374	517265	3.6828e+06	927463
PA1344	PA1344		1.76284	0.0434679	25510000	14116000	15241000	15155000	6136000	9779100	7221000	3285400	4713800	27485000	15393000	20965000	20343000	13253000	17831000	19164000	24425000	19465000
PA1347	PA1347		1.19532	NA	986451	3.61977e+06	3.22162e+06	2.1726e+06	1.56484e+06	1.26066e+06	1.06938e+06	1.50135e+06	1.08034e+06	1.73394e+06	1.58632e+06	1.55361e+06	989403	4.09921e+06	3.75465e+06	4.02283e+06	685046	1.27034e+06
PA1348	PA1348		2.34616	NA	797499	486956	518594	604720	1.49117e+06	712859	2.05109e+06	692160	556333	1.77133e+06	2.22838e+06	607020	2.0406e+06	3.00034e+06	527105	2.14656e+06	1.13378e+06	5.10621e+06
PA1352	PA1352		0.876543	NA	836949	658868	1.28996e+07	776683	921595	1.18383e+06	1.43212e+06	1.64052e+06	537869	1.21457e+06	836667	721473	2.51568e+06	766570	1.14593e+06	2.29308e+06	2.15625e+06	6.65901e+06
PA1355	PA1355		1.50737	NA	1.11881e+06	3.03082e+06	598173	900122	1.77058e+06	593405	848556	2.53115e+06	1.85211e+06	1.97244e+06	1.26273e+06	1.00294e+07	411584	1.09259e+06	1.18227e+06	872917	2.39736e+06	741821
PA1357	PA1357		1.08926	0.923918	12943000	2.76576e+06	1.97607e+06	1.86867e+06	1.35154e+06	2.54203e+06	1.06941e+06	1.71472e+06	4.14418e+06	15471000	1.2716e+06	1.13526e+06	883098	1.07711e+06	648205	2.75303e+06	3.5638e+06	4.26163e+06
PA1364	PA1364		0.937583	NA	1.13226e+06	2.55109e+06	1.19789e+06	1.51207e+06	1.35408e+06	878878	2.51307e+06	611451	914378	1.61864e+06	900676	1.11712e+06	804885	2.12997e+06	1.69578e+06	727954	945062	1.93456e+06
PA1367	PA1367		1.07878	0.874629	2.70001e+06	3592200	2924700	1.36059e+06	345238	1.82796e+06	1.42232e+06	152496	2.37293e+06	1.23151e+06	3818800	4005200	3695700	979882	1.31282e+06	3.35885e+06	3007600	3379900
PA1369	PA1369		1.42192	0.300683	1.38322e+06	6.45786e+06	818182	2.82981e+06	2.36502e+06	2.2901e+06	9.3061e+06	1.15536e+06	2.6516e+06	2.47879e+06	6346100	1.2654e+06	4491400	4940900	6791200	5739400	5566500	8831400
PA1370	PA1370	PDC-S39	1.43325	0.423127	2.02023e+06	1.7733e+06	1.54464e+06	1.48795e+06	612160	530153	2.8067e+06	1.6022e+06	5.33442e+06	1.7054e+06	1.00483e+06	1.60054e+06	437471	4822500	1.35131e+06	1.65696e+06	1.04395e+06	5364300
PA1372	PA1372	Helicase-DUF2290	0.896495	0.184629	71404000	51952000	55713000	60021000	51827000	51745000	50829000	53945000	49749000	60204000	46080000	39453000	50904000	44854000	54983000	44819000	50926000	53501000
PA1373	fabF2		0.977138	0.879008	12152000	18445000	18203000	17495000	13666000	17729000	18982000	12371000	12810000	13565000	12149000	14592000	12072000	12271000	19989000	20355000	15317000	18300000
PA1375	pdxB		1.46692	0.0445824	14448000	9472000	8007500	9253800	6811000	7378500	5448200	4594900	4703300	12579000	11543000	14121000	9273000	12830000	9569200	10867000	11146000	10928000
PA1376	aceK		1.21284	0.659059	2.5732e+06	2288000	2363900	2681000	923807	1.71923e+06	1.0342e+06	1.48458e+06	994245	1.79393e+06	4093400	2291400	3372900	3.11923e+06	3.62625e+06	666014	1.64892e+06	1.72115e+06
PA1377	PA1377		6.11982	0.000103509	1.09705e+06	372692	1.07719e+06	5.18711e+06	1.20793e+06	1.19903e+06	2.33419e+06	2.12243e+06	2.1782e+06	5330600	8498600	6595400	8237900	8417000	8721200	10489000	11711000	8381900
PA1378	PA1378		0.852402	NA	2.2515e+06	1.40972e+06	2.96451e+06	1.12532e+06	1.44699e+06	993537	656714	1.58677e+06	6.74204e+06	589402	1.47798e+06	2.64791e+06	592767	2.30429e+06	1.11883e+06	1.48073e+06	1.20629e+06	4.92842e+06
PA1383	PA1383		1.3504	0.579037	1.98998e+06	869978	2.91944e+06	7.36156e+06	1.90885e+06	1.96512e+06	7.55377e+06	943859	828724	627052	5018800	6487800	5381500	801043	1.43034e+06	1.77249e+06	3.2674e+06	1.28649e+06
PA1393	cysC		1.25382	NA	270312	538518	1.53805e+06	547410	267842	1.407e+06	645642	2.43866e+06	2.656e+06	2.28428e+06	833837	1.58309e+06	1.33773e+06	612100	1.47669e+06	3.13513e+06	789253	874093
PA1394	PA1394		1.88259	NA	421736	2.84705e+06	685980	795269	396632	641908	2.72231e+06	1.92783e+06	2.22219e+06	869465	1.52687e+06	8.74259e+06	4.02652e+06	1.44932e+06	3.55715e+06	1.63659e+06	1.13422e+06	892511
PA1395	PA1395		7.93514	0.0439191	7.01448e+06	671082	1.23898e+06	749533	1.08069e+06	565573	2.19493e+06	4.71474e+06	562438	2.48692e+06	17640000	1.11582e+06	9534700	33356000	41786000	25010000	12394000	21828000
PA1396	PA1396		1.13136	NA	1.14722e+06	418433	1.48243e+06	2.21675e+06	3.45693e+06	641994	1.30214e+06	2.22767e+06	1.55882e+06	1.86641e+06	4.23524e+06	848128	2.35568e+06	1.51141e+06	1.7806e+06	1.30845e+06	744071	1.70082e+06
PA1402	PA1402		1.22592	0.631399	1.94213e+06	4433800	4320900	3306200	1.07062e+06	820945	637180	3.24447e+06	1.40678e+06	7026300	3305100	2.18215e+06	6045400	901455	2.11618e+06	1.08289e+06	710540	1.30109e+06
PA1409	aphA		0.535765	0.482144	6.94743e+06	1.22385e+06	3.85511e+06	753472	6.70219e+06	322369	2.58308e+06	638086	4.91881e+06	1.60576e+06	2.68436e+06	3978100	2732600	7.02057e+06	3.29678e+06	3.89083e+06	1.00673e+06	182080
PA1414	PA1414		0.746939	NA	261326	2.83704e+06	1.19484e+06	3.408e+06	3.83543e+06	1.30886e+06	1.80347e+06	2.52208e+06	1.72032e+06	1.37659e+06	1.89453e+06	2.15787e+06	966112	2.52205e+06	610765	907079	2.86356e+06	812146
PA1415	PA1415		0.928431	NA	2.53947e+06	1.43399e+06	1.55763e+06	2.28046e+06	2.52459e+06	1.01248e+06	789339	3.94734e+06	402246	580986	2.14793e+06	2.0553e+06	482058	1.05827e+06	4.64149e+06	531813	2.20415e+06	1.60553e+06
PA1416	PA1416		1.33353	NA	2.4717e+06	687404	739260	953421	2.50106e+06	498695	1.08192e+06	3.46982e+06	682260	1.94254e+06	1.32117e+06	1.52699e+06	763695	1.58842e+06	1.73538e+06	2.42083e+06	2.98172e+06	3.16923e+06
PA1417	PA1417		0.528148	0.099429	1.4123e+06	6691200	6053300	8963200	6588500	16122000	8185900	6379800	10883000	5818700	3267200	5021500	1920300	4428600	5247100	3405600	3712100	4408900
PA1418	PA1418		1.06409	NA	2.59659e+06	336685	3.77257e+06	1.02345e+06	2.17957e+06	1.28514e+06	1.88488e+06	1.67448e+06	517715	1.16819e+06	2.86368e+06	1.9513e+06	1.13248e+06	1.2955e+06	2.73253e+06	2.05865e+06	1.72061e+06	1.32682e+06
PA1419	PA1419		1.71101	NA	4.11982e+06	2.03096e+06	4.53856e+06	906537	967835	694493	797562	987435	2.16642e+06	6.99682e+06	2.04285e+06	7.41523e+06	2.03444e+06	3.19831e+06	701213	2.05624e+06	2.9194e+06	2.08141e+06
PA1421	gbuA		0.694817	0.161561	88602000	68685000	59746000	80851000	33789000	72102000	39281000	31836000	51150000	80718000	41183000	51757000	43243000	30809000	38956000	24978000	27343000	26516000
PA1423	bdlA		0.83333	NA	4.33457e+06	1.15847e+06	2.01899e+06	1.78104e+06	3.236e+06	963214	2.00589e+06	2.67379e+06	1.46308e+06	4.45299e+06	1.47301e+06	1.99167e+06	2.52147e+06	1.27491e+06	1.01375e+06	1.26342e+06	1.8223e+06	548955
PA1424	PA1424		0.701819	NA	4.18868e+06	4.56668e+06	921737	2.27859e+06	2.20609e+06	4.65009e+06	2.98861e+06	2.14586e+06	2.07842e+06	2.37056e+06	3.19169e+06	2.61169e+06	1.01998e+06	2.47527e+06	1.40161e+06	524947	2.73839e+06	1.93055e+06
PA1429	PA1429		0.86106	0.76522	6704900	5236800	6393000	10918000	578077	1.27417e+06	420274	3.99212e+06	2.52855e+06	6072600	6675700	1.71564e+06	6408500	2.47658e+06	1.64175e+06	1.07626e+06	954445	1.41533e+06
PA1430	lasR		1.5312	0.0397009	27492000	14941000	16443000	15538000	13567000	13966000	11001000	11545000	18846000	30799000	17765000	19033000	22527000	26194000	20744000	20137000	37538000	24743000
PA1431	rsaL		2.53231	0.0950323	1.94084e+06	1.89769e+06	2.11393e+06	1.0632e+06	5.2399e+06	1.69233e+06	8.12317e+06	5.04939e+06	1.31887e+06	2.71521e+06	1.01476e+06	5558200	7188400	954371	1.69621e+06	9326200	1.17395e+06	4.32762e+06
PA1432	lasI		3.85955	0.000520097	16853000	2.27626e+06	4442500	11228000	3.07587e+06	1.83551e+06	1.0413e+06	4.39274e+06	512010	30651000	23941000	22937000	18420000	18694000	22252000	22413000	14217000	20166000	Novel
PA1440	PA1440		0.990526	0.966858	74680000	103570000	93192000	62230000	42205000	50803000	67185000	33454000	69758000	87963000	70591000	89169000	63728000	46633000	57752000	59592000	64622000	51370000
PA1441	PA1441		0.655175	0.072217	3254700	3968800	4878100	3467600	5522100	6853800	7321500	6204500	5475200	3715100	4624100	4994800	4152700	3814000	4186100	1.28918e+06	874235	1.67941e+06
PA1442	PA1442		1.10756	0.89096	1.64922e+06	1.70854e+06	1.9175e+06	4263200	3.61201e+06	2.4859e+06	984291	3.48325e+06	4.82147e+06	1.05171e+06	3725500	391472	4.32697e+06	3.19441e+06	5.52267e+06	6.57292e+06	6.10315e+06	460546
PA1443	fliM		0.893729	0.213835	22571000	18210000	19670000	16844000	21678000	18827000	21948000	21474000	23616000	25280000	19184000	20104000	17299000	15122000	15505000	18206000	17692000	16803000
PA1444	fliN		0.836361	0.19401	32211000	35589000	33997000	30056000	53827000	45101000	43242000	49365000	48346000	41291000	28774000	29138000	28148000	33415000	48176000	39905000	35182000	26875000
PA1450	PA1450		1.03347	NA	3.44931e+06	1.63638e+06	2.7268e+06	2.52262e+06	2.07446e+06	1.90941e+06	1.72732e+06	519375	3.56312e+06	5.5995e+06	790641	1.10923e+06	1.35833e+06	4.77499e+06	786123	1.29449e+06	4.02027e+06	1.06886e+06
PA1451	PA1451		0.866626	NA	1.74078e+06	822410	1.57974e+06	893412	1.35266e+06	2.99036e+06	3.74556e+06	476404	2.58142e+06	849248	464319	2.55171e+06	381953	1.59153e+06	2.08161e+06	2.00242e+06	2.47177e+06	1.62984e+06
PA1453	flhF		0.438868	0.108486	1.3251e+06	922884	1.21196e+06	1.38257e+06	8699500	10985000	10151000	10246000	6662800	1.0998e+06	2.68933e+06	512623	1.21409e+06	6909900	2.64008e+06	1.62913e+06	1.55715e+06	3547500
PA1454	fleN		1.25466	0.230858	28881000	21046000	21001000	21414000	12835000	10692000	14154000	10417000	13465000	30180000	22856000	24997000	23250000	15537000	16287000	19959000	23107000	16925000
PA1455	fliA		1.52753	0.244298	30355000	26083000	35648000	29876000	6762400	7615700	6519400	4712100	3081900	30061000	27428000	36009000	37975000	12066000	12065000	26829000	30005000	17689000
PA1456	cheY		1.15941	0.693207	78488000	97772000	97955000	78000000	24080000	21267000	28525000	18190000	24916000	87485000	88210000	94253000	79360000	28657000	33724000	47407000	45975000	38917000
PA1457	cheZ		0.95018	0.64195	33004000	26212000	28266000	27182000	24025000	23039000	23611000	16923000	23770000	30953000	21225000	22633000	21160000	19890000	21922000	26294000	25272000	25422000
PA1458	PA1458		0.668374	0.0613392	99944000	82437000	81391000	77530000	157480000	126030000	139090000	184200000	148860000	97419000	64468000	77834000	65494000	77667000	96641000	78188000	91971000	83499000
PA1459	PA1459		1.14139	0.729453	69995000	73513000	69343000	73825000	21245000	12304000	19182000	12509000	14677000	67188000	58340000	64394000	61395000	24465000	27473000	39565000	44902000	30702000
PA1462	PA1462		1.37157	0.347445	10916000	9893900	8915200	8329800	8.25513e+06	9.06063e+06	5.81678e+06	3.4862e+06	2.90881e+06	10164000	6760400	9676500	9288800	2.38983e+06	9033200	8351000	7408700	7794800
PA1463	PA1463		0.601041	0.0492928	17625000	13186000	12739000	17581000	30389000	22667000	27463000	33276000	32319000	16809000	9787800	10821000	13189000	11761000	18075000	13246000	17401000	13473000
PA1464	PA1464		0.817934	0.110576	110980000	112320000	94566000	106280000	89553000	105200000	122530000	154850000	126000000	118160000	95498000	112970000	95970000	74287000	85819000	58943000	107690000	86820000
PA1466	PA1466		0.582618	NA	1.24636e+06	1.0201e+07	807928	5.96953e+06	1.20858e+06	1.24575e+06	1.27225e+06	825624	457076	1.2109e+06	1.3346e+06	1.18749e+06	1.95909e+06	1.0408e+06	1.17405e+06	836885	3.97858e+06	814233
PA1470	PA1470		1.24173	0.520061	5195600	3612400	4388000	4088800	615476	792582	3.47004e+06	1.33258e+06	955891	4229600	3449800	5449500	6407200	1.42124e+06	517046	4131900	6199400	4595900
PA1471	PA1471		0.505525	NA	1.46809e+06	3.77292e+06	4.13676e+06	1.66931e+06	3.05672e+06	1.55646e+06	4.89529e+06	3.59076e+06	1.05052e+06	619933	925997	1.3932e+06	606041	2.19545e+06	682795	1.41794e+06	3.35145e+06	1.54481e+06
PA1473	PA1473		1.06656	NA	894159	1.35435e+06	595375	487767	2.56029e+06	1.70577e+06	5.01268e+06	487433	654613	3.18883e+06	1.58027e+06	579499	1.71472e+06	1.40512e+06	1.35342e+06	2.52695e+06	1.8665e+06	452503
PA1474	PA1474		1.43994	0.146988	4928700	4209000	4441600	3795900	1.07305e+06	1.32633e+06	3536100	4.04158e+06	5.974e+06	3592800	4340700	5097400	3856600	1.25816e+06	6720600	364649	4538500	3042600
PA1475	ccmA		0.610519	0.196149	6624200	8307100	8063500	4674000	24650000	25255000	24681000	31024000	28299000	7008400	8660200	9044800	7357900	15808000	12801000	11058000	11515000	15393000
PA1479	ccmE		0.97178	0.945376	5033700	5866400	6445000	9455300	902051	6.24665e+06	5032100	5806700	596555	4853700	6885700	885034	9179200	2.40573e+06	220736	491270	3923700	3.10989e+06
PA1480	ccmF		0.563517	0.307204	1.16714e+06	4.21912e+06	480482	8912500	360414	1.37905e+06	8064400	968716	593187	881167	7704300	687317	979985	3.73892e+06	3.65659e+06	2.28619e+06	1.38609e+06	1.70872e+06
PA1481	ccmG		1.25857	0.673552	3.04547e+06	6578400	794318	12124000	2.95218e+06	6.54633e+06	4390000	6.22195e+06	1.7729e+06	7428400	7665300	1.23135e+06	9597300	1.28068e+06	2.29157e+06	3.52276e+06	1.97651e+06	2.87151e+06
PA1482	ccmH		0.678744	0.473249	628206	4958900	1.39129e+06	9975700	924810	2.21135e+06	4936200	1.00402e+06	541769	964801	6375800	502277	5460700	659142	466254	359170	2.69648e+06	917544
PA1483	cycH		0.49356	0.147362	11846000	14751000	13577000	25515000	9125300	4148600	16115000	7484200	5394100	7691300	15701000	2.72359e+06	16051000	2.71003e+06	2.31453e+06	2.30717e+06	3492700	2468000
PA1489	PA1489		1.36639	0.617093	4.44553e+06	14815000	15460000	719995	850338	22672000	2.70906e+06	23354000	28361000	1.08318e+06	22148000	10278000	1.03765e+06	48597000	31501000	1.74613e+06	19133000	8385400
PA1490	PA1490		1.05326	0.819074	1.86481e+06	4324200	3913900	4752200	4835200	4518000	4693800	5211800	4357800	5048000	5234000	4696300	2.11059e+06	5403400	5333400	3909600	4047400	4638900
PA1493	cysP		2.262	0.351702	63056000	42230000	58799000	56600000	1431900	869800	2184600	2.50207e+06	1924600	74146000	119640000	168050000	136400000	2719000	6428000	2381200	876930	6267400
PA1494	PA1494		6.00796	0.0018751	3730300	5162100	5865000	4719900	6324300	6512800	6459700	6993900	6301500	9996700	28440000	43223000	31435000	41836000	39225000	43787000	37286000	37603000
PA1500	PA1500		1.36946	0.415573	884251	935447	2566700	1.61198e+06	2.20174e+06	1.12535e+06	925876	5.15991e+06	1.7243e+07	700859	4.73438e+06	2707600	3.28911e+06	1.03532e+06	945777	2995800	3128200	2.25284e+06
PA1504	PA1504		0.903631	0.552103	6488500	6709400	5117500	6304400	11857000	8839600	11958000	12769000	10599000	8977600	7620400	7593500	7395300	7927500	10166000	7462400	7414800	8313500
PA1506	PA1506		1.1959	NA	777867	2.31403e+06	2.3758e+06	1.46816e+06	2.49974e+06	884199	292494	3.93054e+06	714485	3.74204e+06	1.08223e+06	1.1107e+06	2.28586e+06	3.79305e+06	1.0496e+06	2.25505e+06	1.82648e+06	1.10126e+06
PA1507	PA1507		1.76489	NA	1.81139e+06	2.61291e+06	6.37206e+06	1.27217e+06	739790	1.57424e+06	507573	1.04092e+06	948400	1.44508e+06	4.3402e+06	1.1225e+07	4.40161e+06	1.31436e+06	1.94193e+06	1.07987e+06	3.33123e+06	711108
PA1509	PA1509		2.13279	0.0822164	1.21474e+06	2.13443e+06	1.28099e+06	1.15396e+06	2.94429e+06	946224	1.06002e+06	1.1751e+06	6.29118e+06	1.36739e+06	4966600	1.06395e+06	5824600	2876100	483450	6051200	2.30292e+06	2.03856e+06
PA1510	PA1510		2.8873	NA	419973	2.31873e+06	1.0003e+06	618967	941062	697432	920449	948106	779120	1.15159e+07	2.54595e+06	2.22724e+06	788162	1.74532e+06	387107	3.61887e+06	1.12791e+06	1.00184e+06
PA1511	PA1511		0.782878	NA	599162	2.34425e+06	1.72002e+06	1.94679e+06	1.20956e+06	598879	340706	1.47341e+06	6.44599e+06	1.73941e+06	886910	658123	1.3728e+06	1.3016e+06	2.15308e+06	1.93365e+06	1.15203e+06	1.85985e+06
PA1514	PA1514		1.39645	0.544913	3.21222e+06	3257600	990220	1.12339e+06	1.14718e+06	794858	4.8938e+06	2.2321e+06	2.46145e+06	1.45559e+06	1.53306e+06	5401400	3540500	6.36426e+06	812261	1.94718e+06	550855	1.68713e+06
PA1516	PA1516		1.31469	0.50152	10843000	10654000	13133000	12570000	2.18649e+06	6.50889e+06	415662	6.29126e+06	1.77701e+06	11243000	9930100	14233000	12840000	3021800	3938100	7508600	6419500	6984100
PA1517	PA1517		1.38037	0.050304	9038800	6855600	6494100	6663000	6492800	5562100	5601000	422667	6760200	8648400	7459500	9034300	7675400	7612400	7364200	9711300	8776600	9378300
PA1518	PA1518		1.14842	0.829655	10038000	13541000	12836000	14017000	5.67152e+06	1.95757e+06	612255	1.20918e+06	810163	10095000	12714000	18031000	15756000	918971	2.0493e+06	2.5363e+06	8935300	1.30873e+06
PA1520	PA1520		0.986501	0.929728	22221000	18576000	17358000	15844000	29711000	24654000	28010000	32577000	30992000	26817000	21697000	23682000	22120000	28437000	22449000	23807000	25348000	22617000
PA1521	PA1521		1.02129	0.853277	6423900	10664000	8405600	8485900	10489000	10075000	9040600	9357600	8618900	7665200	8000200	8849000	7847000	11109000	9762300	8922700	8986400	12155000
PA1525	alkB2		1.68421	NA	2.06758e+06	2.09152e+06	418853	616616	530054	1.17651e+06	1.79351e+06	525312	2.1609e+06	2.97384e+06	483028	2.11941e+06	1.22616e+06	1.96234e+06	2.87136e+06	2.6203e+06	3.16561e+06	1.74576e+06
PA1526	PA1526		1.19594	0.270419	12039000	13911000	14282000	11802000	22527000	18580000	15672000	20202000	17402000	14060000	18440000	14751000	17005000	23015000	30893000	20682000	17296000	18964000
PA1527	PA1527		0.928352	0.719638	8602300	8865800	8333500	8913800	18912000	18158000	15271000	20755000	16691000	11725000	10701000	9480000	11359000	14544000	17434000	14265000	12530000	13544000
PA1528	zipA		0.758387	0.461151	27483000	18280000	22515000	46145000	14866000	9203700	21822000	15524000	13696000	21146000	29516000	1445100	33351000	11028000	10930000	8643500	14114000	13567000
PA1529	lig		0.98425	0.900704	16560000	15093000	14488000	14347000	19901000	21763000	19617000	19516000	21191000	16407000	15730000	15996000	14058000	22427000	22849000	17495000	17459000	17496000
PA1530	PA1530		0.71165	0.574137	1.38146e+06	10287000	9872600	2.42215e+06	1.96535e+06	1.47077e+06	613095	998080	1.42967e+06	1.22992e+06	3.55963e+06	2.23717e+06	8922900	976115	1.19235e+06	2.47234e+06	579864	422716
PA1532	dnaX		0.806694	0.14707	25248000	27595000	23896000	25778000	40061000	40656000	38056000	45008000	42570000	26536000	24908000	24550000	20927000	29863000	34437000	28718000	29426000	29797000
PA1533	PA1533		1.26902	0.462039	110080000	74936000	84021000	76290000	29872000	15789000	32891000	38201000	23716000	121230000	69429000	83034000	82325000	29039000	34953000	67775000	66481000	62218000
PA1534	recR		1.61388	0.256732	14596000	14724000	15463000	14426000	2.21593e+06	1.16945e+07	1.50414e+06	3.3828e+06	743011	13249000	15296000	18137000	16676000	7086800	7051600	8483100	9623500	9093600
PA1541	PA1541		1.06869	NA	483884	697252	1.61372e+06	1.63525e+06	1.20688e+06	1.36787e+06	4.77034e+06	2.90026e+06	1.6661e+06	2.05507e+06	1.88788e+06	3.34723e+06	3.62214e+06	564390	2.31554e+06	825529	1.50952e+06	1.33678e+06
PA1543	apt		1.51049	0.00508613	16484000	11331000	10768000	9941200	12691000	13239000	8936300	6682000	9694800	17157000	13517000	16798000	14115000	16737000	16778000	16204000	21120000	18272000
PA1544	anr		1.57736	0.194218	15986000	17754000	12463000	12940000	27542000	21035000	25952000	21776000	29050000	20051000	27566000	17485000	13429000	59963000	51880000	36996000	13855000	49794000
PA1545	PA1545		0.694394	0.501977	988447	8049300	8592500	7944500	2.15248e+06	1.95576e+06	1.92038e+06	1.69741e+06	2.00203e+06	8509500	5603100	6750100	5.84146e+06	1.82145e+06	2.91305e+06	6.12333e+06	1.62757e+06	1.30645e+06
PA1546	hemN		1.93453	0.161186	147810000	113520000	99238000	135180000	4664400	4777700	8079000	2882500	975250	160880000	139970000	168690000	162820000	33440000	71018000	90888000	108350000	64342000
PA1549	PA1549		1.05435	0.938185	4.41224e+06	2.57093e+06	2.10516e+06	6981400	970822	969485	469392	1.64758e+06	1.45057e+06	4.02654e+06	3707900	3.69258e+06	568799	4.92118e+06	866047	974486	2.50153e+06	700653
PA1550	PA1550		0.723129	0.560334	17235000	12521000	15714000	25288000	7943200	1.42352e+06	10649000	3.28517e+06	2.0562e+06	14926000	12292000	2.3047e+06	18414000	261693	479097	681913	3.7372e+06	7845200
PA1551	PA1551		0.599633	0.510355	43955000	24760000	26901000	69309000	596792	3.40837e+06	11489000	878113	450230	33073000	28092000	984883	35057000	4.90385e+06	876124	6.6348e+06	5959300	3.09936e+06
PA1552	ccoP1		0.405558	0.0197827	91374000	92634000	90610000	161240000	92981000	51268000	161590000	92392000	73320000	90797000	90961000	4302100	63426000	26843000	15024000	18384000	24082000	34188000	Novel
PA1553	ccoO1		0.317856	0.00657947	52500000	46270000	33355000	57325000	99984000	77385000	110920000	91474000	99450000	39725000	33067000	1.10518e+06	35220000	31585000	11776000	12655000	19055000	27483000	Novel
PA1554	ccoN1		0.298242	0.0207133	26903000	34557000	25825000	53333000	28340000	8909100	49299000	22576000	19422000	21633000	26901000	1.7113e+06	16222000	878700	535728	801140	758330	1.56129e+06	Novel
PA1555	ccoP2		1.11008	0.912456	92607000	56210000	52129000	147970000	1684500	869907	7071900	2.7204e+06	1.78534e+06	92141000	107690000	10286000	138410000	1842800	6428000	12746000	26525000	9067800
PA1555.1	ccoQ2		1.44314	0.721596	4.71137e+06	702276	2.34257e+06	23219000	1.9281e+06	663620	2.62908e+06	1.83147e+06	1.46306e+07	390651	19301000	1.48334e+06	24371000	4.13807e+06	2.39471e+06	261774	554082	585398
PA1556	ccoO2		1.14536	0.75416	148700000	110140000	111080000	189290000	61024000	28197000	49974000	58308000	34900000	162530000	155090000	70306000	215390000	46052000	55329000	72533000	85363000	44086000
PA1557	ccoN2		0.651762	0.585885	16764000	9353800	8882200	15991000	3.78233e+06	1.84725e+06	1.33242e+06	3.36753e+06	2.84542e+06	2.12666e+06	12855000	1.55982e+06	15250000	1.25152e+06	1.48336e+06	1.24887e+06	1.32072e+06	1.34501e+06
PA1558	PA1558		0.869205	0.830477	15547000	6410700	6559900	10257000	1.53678e+06	382072	920100	764554	937864	1.91711e+06	1.26532e+06	8561900	12632000	5170000	1.6512e+06	6684800	4.47023e+06	5550800
PA1561	aer		0.580935	0.409231	27342000	34539000	42601000	70081000	12532000	2918800	23133000	11527000	6982800	21644000	56706000	346610	29840000	881570	3.11268e+06	787950	13625000	7519700
PA1562	acnA		0.664265	0.441718	142200000	92785000	104670000	110420000	24268000	25345000	25075000	17460000	25139000	128240000	27546000	30256000	38467000	21757000	21324000	35107000	45287000	28895000
PA1563	PA1563		0.973798	0.941331	17566000	19887000	20931000	1.31481e+06	24067000	20535000	1.84954e+06	23970000	18599000	22589000	1.76531e+06	15838000	26806000	18221000	16277000	17191000	13962000	13444000
PA1564	PA1564		0.76293	0.670322	14548000	16866000	15498000	13394000	1.02345e+06	1.60266e+06	6867500	4.18032e+06	1.69695e+06	1.32493e+06	12618000	14661000	16643000	421242	3.60047e+06	2.77476e+06	650859	1.60567e+06
PA1565	PA1565		0.615705	NA	2.26477e+06	5.05847e+06	1.39991e+06	906157	195627	134378	459523	1.10828e+06	3.11467e+06	1.46757e+06	895953	1.15191e+06	535908	500461	806146	1.13255e+06	1.00626e+06	1.51827e+06
PA1566	PA1566		0.849388	NA	1.16392e+06	2.22387e+06	3.14989e+06	700016	3.36233e+06	1.00898e+06	1.02249e+06	6.31573e+06	452876	1.3632e+06	3.56001e+06	1.87628e+06	283919	3.10322e+06	2.99308e+06	526336	1.74651e+06	1.02565e+06
PA1569	PA1569		0.719896	NA	5.55639e+06	1.5734e+06	773594	1.35551e+06	1.78091e+06	1.43668e+06	4.00471e+06	403584	1.50838e+06	1.6962e+06	924060	1.35577e+06	2.32476e+06	432610	2.96434e+06	1.85953e+06	970214	713675
PA1571	PA1571		1.3832	0.429466	33190000	53131000	52634000	36117000	9356600	6997800	6785500	5107700	4945200	42650000	35079000	53383000	43600000	22511000	19730000	26684000	18257000	26178000
PA1573	PA1573		1.97198	0.256393	1.39893e+06	3.68991e+06	1.0128e+06	1.68982e+06	1.82385e+06	1.67742e+06	1.02898e+06	1.14118e+06	1.69728e+06	2.1796e+06	6514800	7999700	5666600	2.48225e+06	2.0753e+06	2.19659e+06	6.19686e+06	740512
PA1574	PA1574		1.52516	0.300846	108880000	87444000	91428000	95324000	20215000	10198000	17736000	10999000	7698700	96313000	110840000	120580000	115090000	42325000	46393000	59479000	53131000	42052000
PA1576	PA1576		1.44791	0.0661101	11061000	9340800	11949000	9201600	5830000	6312900	5779800	5.41399e+06	4309300	11052000	8240900	9330300	10831000	10302000	9186100	13991000	13050000	10742000
PA1578	PA1578		0.910149	NA	1.41415e+06	1.8538e+06	1.15803e+06	1.08821e+06	1.22587e+06	4.72518e+06	910213	874061	829205	2.32529e+06	784752	1.30743e+06	489315	698896	545004	4.81576e+06	993993	853294
PA1578a	PA1578a		0.882527	NA	5.4875e+06	3.30231e+06	4.6756e+06	653977	1.46948e+06	1.52876e+06	797030	393278	818748	847011	1.38383e+06	750920	2.55581e+06	1.11441e+06	4.56154e+06	1.01473e+06	2.26116e+06	2.39041e+06
PA1579	PA1579		1.67196	0.4527	58797000	35917000	44396000	59593000	1814200	2270800	1467400	3.33315e+06	5119100	66062000	69682000	87783000	85359000	10989000	10637000	9289500	5338700	7199300
PA1580	gltA		0.783134	0.0197827	483430000	433030000	475080000	488620000	513910000	693920000	507920000	565120000	571390000	462000000	395600000	341920000	362240000	492980000	439700000	382350000	384520000	444810000
PA1582	sdhD		0.458667	0.185898	67907000	55839000	49428000	84787000	42055000	450423	89286000	1.78897e+06	32703000	55461000	74002000	2.91281e+06	2.06852e+06	888965	1.00031e+06	6.26969e+06	20141000	35154000
PA1583	sdhA		0.573936	0.0597205	575430000	658540000	626760000	632170000	1266000000	1237900000	1262200000	1739400000	1294000000	564650000	509660000	649180000	552820000	692770000	690770000	554430000	587120000	531840000
PA1584	sdhB		0.482588	0.097224	463160000	476250000	477100000	418810000	1377400000	1236300000	1647300000	2075200000	1429500000	420470000	350880000	426570000	398190000	682240000	770120000	477540000	537230000	570100000
PA1585	sucA		0.585403	0.0954144	389810000	427330000	415190000	407300000	1024600000	995960000	972180000	1281100000	1011900000	407500000	348180000	328570000	336600000	634180000	601440000	464130000	444360000	489170000
PA1586	sucB		0.688719	0.0920885	937440000	1070400000	1040500000	956980000	1994800000	1983900000	1761300000	2192300000	1942800000	1012100000	841320000	1059300000	915200000	1195800000	1258100000	1199500000	1115400000	962990000
PA1587	lpdG		1.11598	0.208221	1239700000	1213300000	1137800000	1202300000	1036500000	858580000	771870000	951760000	806300000	1222900000	1047900000	1216900000	1117500000	1040700000	1092700000	1199500000	1203400000	1145700000
PA1588	sucC		0.841375	0.160155	1083100000	1251500000	1348900000	1108200000	1510600000	1909000000	1602100000	1434000000	1668600000	993120000	1015500000	1224500000	925980000	1457100000	1565700000	1214700000	1193300000	1277300000
PA1589	sucD		0.83552	0.0505449	959690000	1254500000	1216900000	1280000000	1312700000	1509700000	1300200000	1041500000	1224800000	951340000	981150000	1152600000	881100000	1168700000	1249200000	855070000	1010400000	1024700000
PA1592	PA1592		0.58785	NA	746499	2.34608e+06	933555	1.97728e+06	1.84496e+06	3.69099e+06	4.09952e+06	3.20302e+06	1.74949e+06	479682	2.52515e+06	1.53514e+06	3.05314e+06	442988	1.22768e+06	1.58318e+06	919643	338052
PA1593	PA1593		1.24567	0.658268	677465	2263700	2338900	3.45097e+06	1.05408e+06	2557700	1.19488e+06	942125	2.15538e+06	2631700	1.71973e+06	3338600	2.96267e+06	3889100	325663	2.04206e+06	6.50024e+06	3288700
PA1596	htpG		1.27261	0.0137842	420940000	440820000	461650000	417260000	505360000	521810000	453460000	451880000	463280000	488300000	502740000	606830000	480170000	643660000	711750000	644300000	582630000	603700000
PA1597	PA1597		1.96703	0.185359	15602000	14231000	18412000	16317000	1.72837e+06	1.17323e+06	2.06244e+06	2.87114e+06	173859	19531000	13307000	37904000	25831000	3785100	5026700	14784000	14675000	11901000
PA1601	PA1601		0.666113	0.473249	14746000	25491000	13612000	22519000	5274900	1.56158e+06	5599400	8289200	1.09423e+06	23660000	11234000	13056000	7154400	2650800	830049	2810600	6.43194e+06	2535700
PA1602	PA1602		0.904743	0.877874	9958000	12327000	10722000	11084000	1.94633e+06	2.91565e+06	4.57509e+06	1.46093e+06	278789	12229000	9199400	11245000	8169800	1.24466e+06	2.33611e+06	2.07632e+06	1.21226e+06	5.40183e+06
PA1606	PA1606		0.930977	NA	1.14915e+06	6.23617e+06	1.81913e+06	1.40859e+06	1.08494e+06	1.37463e+06	1.31013e+06	1.87096e+06	1.30782e+06	2.57281e+06	1.62287e+06	436820	1.43739e+06	3.10336e+06	2.79934e+06	591167	2.8208e+06	964818
PA1607	PA1607		1.47885	0.430851	588914	3042700	3605000	3122400	1.2222e+06	1.56606e+06	1.22006e+06	1.05533e+06	1.35457e+06	5699100	3878200	3924900	4653100	1.20895e+06	4362800	2835200	4732000	6936900
PA1608	PA1608		0.496341	0.0524865	4891600	6113500	5321400	8942500	5544200	1.15322e+06	8312900	5211900	3444100	3291500	4192500	1.01268e+06	3621600	1.76897e+06	1.12325e+06	2.04516e+06	3.63566e+06	5.04462e+06
PA1609	fabB		1.04744	0.693207	247400000	343850000	341210000	246930000	229470000	263530000	225970000	161540000	202010000	254830000	258560000	305260000	258010000	248640000	265500000	265150000	259450000	253810000
PA1610	fabA		1.20318	0.238685	95564000	118040000	132430000	118180000	68401000	63724000	69895000	55012000	55459000	107800000	112470000	100080000	103080000	98655000	116090000	97523000	101400000	97415000
PA1614	gpsA		1.50279	0.0472669	38900000	33887000	34106000	34121000	17084000	14806000	18259000	12310000	15334000	45858000	38680000	38124000	35861000	33660000	29526000	37066000	36070000	33976000
PA1616	PA1616		1.56873	0.129454	8782700	7338400	6465600	6910300	2725800	3.70442e+06	2.05475e+06	1.48216e+06	808669	9719100	6541700	7629100	8522500	4825900	5998300	7172700	5713100	5724200
PA1617	PA1617		1.28471	0.610461	3327500	2.09978e+06	903848	2.01295e+06	2.51609e+06	638818	3.06656e+06	2.77688e+06	2.0802e+06	2.93764e+06	7.85732e+06	2.3052e+06	5.67749e+06	921640	788026	4126000	954612	5681200
PA1618	PA1618		1.6297	0.0597194	14198000	13759000	17228000	14616000	4678500	5100800	8742400	1.1544e+06	5125900	13236000	14299000	16091000	16332000	15615000	12069000	18644000	15188000	17210000
PA1620	PA1620		1.4991	NA	1.00989e+06	2.7575e+06	1.01491e+06	4.91353e+06	457732	547511	1.66454e+06	1.89737e+06	2.53837e+06	454024	2.21321e+06	1.61654e+06	958634	2.39531e+06	7.51509e+06	1.84539e+06	705661	7.48309e+06
PA1623	PA1623		2.08595	0.0591757	31712000	22606000	21962000	24330000	7560000	1.16322e+06	1.41804e+06	1.51774e+06	5.21668e+06	39839000	23465000	29130000	28654000	21016000	14282000	26398000	27079000	26874000
PA1624	PA1624		1.47781	0.379849	22414000	21024000	24390000	25476000	771180	1.30965e+06	8743500	2.20923e+06	11354000	26153000	29951000	37214000	30716000	16292000	8701700	9582100	3492500	13102000
PA1628	PA1628		0.955789	0.935972	632127	3400200	1.10634e+06	1.10464e+06	635455	2.84991e+06	772606	1.29483e+06	1.94079e+06	7.47339e+06	1.32868e+06	783233	3846200	2.87413e+06	373407	3.14045e+06	1.12956e+06	4158700
PA1633	kdpA		0.738115	NA	4.2091e+06	1.5212e+06	1.06769e+06	1.30127e+06	1.20335e+06	1.65968e+06	6.61319e+06	199822	895523	1.3792e+06	2.99567e+06	2.7071e+06	450224	803331	2.22594e+06	1.2149e+06	596799	1.40805e+06
PA1634	kdpB		1.29812	NA	658311	577969	2.13723e+06	3.33576e+06	2.73375e+06	1.75395e+06	2.10612e+06	939677	1.45227e+06	4.59242e+06	4.5897e+06	455311	2.48836e+06	970558	679893	1.67299e+06	2.16134e+06	2.7634e+06
PA1635	kdpC		1.12158	NA	1.23462e+06	1.05066e+06	2.17366e+06	2.0368e+06	3.65863e+06	2.02039e+06	366402	454056	8.29918e+06	4.30551e+06	5.06207e+06	744766	1.28782e+06	430619	4.84594e+06	969227	2.24679e+06	3.99071e+06
PA1636	kdpD		0.464229	0.445449	1.50148e+06	6.11461e+06	614779	979932	1.19296e+06	16399000	3.04137e+06	17293000	715304	5.69768e+06	2.83885e+06	631628	2.12871e+06	763019	4.89909e+06	5.5571e+06	911515	2.93811e+06
PA1638	PA1638		0.790378	0.258708	5051800	4948600	5783100	3386500	5658500	6761500	5527700	7671700	6482200	2.85483e+06	4999900	5213000	4427300	3601200	5109200	1.31269e+06	2.95186e+06	6022200
PA1639	PA1639		5.17927	0.166663	8.12927e+06	1.08465e+06	375021	2.17747e+06	1.27066e+06	768147	1.3071e+06	2.15213e+06	732059	4882200	33404000	34900000	26403000	2079700	2535200	7532500	3.55785e+06	2.03468e+06
PA1640	PA1640		0.961025	0.668507	16388000	13203000	16242000	15423000	14747000	18359000	14238000	13562000	13821000	14772000	12626000	19153000	13629000	15162000	16419000	11301000	12970000	14651000
PA1641	PA1641		1.33973	0.434073	3.19604e+06	1.59872e+06	8.46477e+06	1951800	7.44993e+06	1.19137e+06	1.47589e+06	223140	1.54913e+06	289489	1.4275e+06	3.53212e+06	1738200	3.09909e+06	2.6108e+06	1.63242e+06	1947700	433626
PA1642	selD		1.28993	0.306805	48262000	48671000	50863000	50856000	17722000	19835000	17041000	15111000	16654000	51859000	44992000	50410000	52077000	34946000	29423000	32168000	37226000	34549000
PA1643	PA1643		1.34417	0.0923669	20944000	20124000	15374000	19410000	18078000	16089000	10966000	19470000	18090000	22378000	19915000	28555000	22344000	23781000	38777000	19231000	18362000	19768000
PA1644	PA1644		1.40331	0.455879	14646000	18405000	17689000	13312000	6.62186e+06	1.68579e+06	734473	1.1548e+06	5.69548e+06	16160000	14614000	21964000	13114000	8114600	5075600	10477000	7126000	6174700
PA1645	PA1645		2.05639	0.161799	4.41488e+06	1.37924e+06	1.96124e+06	1.89245e+06	1.40726e+06	2.42281e+06	787032	1.29481e+06	958313	4.59769e+06	5662200	8954100	7249500	1.82687e+06	841993	1.41491e+06	603897	1.83971e+06
PA1646	PA1646		0.834967	NA	4.541e+06	1.23943e+06	1.00808e+06	455427	2.76976e+06	938011	2.79625e+06	646249	5.28859e+06	215174	1.56747e+06	1.63593e+06	1.56434e+06	2.47376e+06	5.68578e+06	532731	1.41235e+06	1.34695e+06
PA1648	PA1648		0.615082	NA	1.36993e+06	810813	968383	3.1921e+06	1.03709e+06	3.10323e+06	6.73454e+06	2.11355e+06	2.33406e+06	455554	898589	957612	2.49003e+06	1.99681e+06	1.1434e+06	2.05093e+06	1.75544e+06	1.57656e+06
PA1650	PA1650		0.767159	NA	2.25711e+06	1.86566e+06	2.40305e+06	602893	6.49011e+06	1.36031e+06	1.3493e+06	4.94086e+06	392131	152719	2.06418e+06	1.50435e+06	3.32095e+06	1.51434e+06	3.95086e+06	1.48803e+06	859176	1.76316e+06
PA1651	PA1651		1.08904	NA	3.1868e+06	1.72892e+06	540987	1.49287e+06	1.11634e+06	4.10029e+06	1.01684e+06	1.10833e+06	1.43987e+06	2.54243e+06	1.10599e+06	1.64456e+06	2.51371e+06	1.37906e+06	3.60558e+06	1.92195e+06	719434	1.69918e+06
PA1653	PA1653		0.867702	NA	2.57942e+06	1.20825e+06	1.98115e+06	1.16855e+06	998936	727592	874715	2.25404e+06	3.70724e+06	1.42259e+06	841106	4.57005e+06	363402	550083	922882	1.76126e+06	1.61693e+06	1.40097e+06
PA1654	PA1654		1.51453	0.124472	35785000	32298000	28831000	33145000	12777000	11897000	13811000	7.3748e+06	11907000	41366000	34715000	30841000	31668000	31690000	25384000	23220000	26462000	28945000
PA1655	PA1655		1.80911	0.204012	16368000	10009000	8864600	10548000	3.31492e+06	6.25405e+06	3.31608e+06	503993	2.72569e+06	16783000	14149000	2.31246e+06	12523000	5648600	6813900	11156000	11867000	10994000
PA1656	PA1656		1.20304	NA	672504	2.00771e+06	8.27847e+06	1.72001e+06	955815	2.56991e+06	870279	1.14013e+06	1.59697e+06	1.20972e+06	7.51687e+06	1.39221e+06	1.06838e+06	762774	2.75791e+06	655767	5.50724e+06	2.96344e+06
PA1657	PA1657		44.7644	0.0197827	2.44672e+06	2.55858e+06	2.07089e+06	3.25839e+06	1.03459e+07	229403	5.14808e+06	1.65773e+06	930316	18422000	109560000	119270000	163260000	34234000	44585000	77175000	196700000	58390000
PA1658	PA1658		22.1202	0.0197827	1.39367e+06	1.62834e+06	1.36821e+06	2.10445e+06	472268	3.76474e+06	2.34755e+06	2.56547e+06	335689	10741000	51355000	58235000	79366000	17265000	23215000	43282000	102480000	32033000
PA1662	PA1662		9.06503	0.0164876	661278	3.71936e+06	770289	1.13414e+06	948307	1.11511e+06	1.04479e+06	1.71393e+06	5.35909e+06	985727	18073000	17162000	23382000	10263000	13005000	19701000	38180000	13419000	Novel
PA1665	PA1665		1.61209	0.471955	2.55424e+06	353843	2.3994e+06	2.41659e+06	2.35768e+06	1.39916e+06	1.27895e+06	509478	1.59268e+06	667569	403316	909235	4975500	1.11112e+06	4.79649e+06	7153400	10510000	2.56015e+06
PA1666	PA1666		1.5218	0.430375	1.36491e+06	1.48557e+06	764648	2.04466e+06	4.48395e+06	2.28067e+06	3.01796e+06	5.39276e+06	1.70578e+06	931581	4477100	437285	5340800	1.0182e+06	661713	3.25979e+06	11433000	4533900
PA1667	PA1667		0.92932	NA	1.94144e+06	1.6297e+06	1.89808e+06	2.23396e+06	1.72501e+06	457790	8.58639e+06	785212	366255	1.51607e+06	3.38622e+06	515868	1.66586e+06	4.04149e+06	1.27553e+06	2.54367e+06	1.29476e+06	1.99737e+06
PA1673	PA1673		1.75396	0.184629	11318000	11291000	12767000	10403000	2.57403e+06	3.63871e+06	1.3533e+06	1.44322e+06	3.52554e+06	13658000	10856000	17112000	10859000	2.02655e+06	5350400	13806000	15957000	4935800
PA1674	folE2		0.793342	0.327437	52507000	46341000	46976000	43331000	110580000	109560000	85088000	126320000	103000000	56732000	54053000	56794000	43644000	87399000	76491000	57044000	58952000	83035000
PA1675	PA1675		1.02514	0.94927	3584400	1.1905e+06	959761	1.51737e+06	3148200	2.63254e+06	4210400	639414	3857800	1.34212e+06	2984200	1.94749e+06	1.18878e+06	3215100	2656100	2987200	5.6179e+06	3168800
PA1677	PA1677		1.29842	0.244784	36301000	53079000	55041000	46305000	24404000	17423000	21732000	18422000	17310000	39877000	48452000	58187000	48236000	37155000	33393000	39228000	35968000	36067000
PA1678	PA1678		0.843175	0.41041	17541000	15305000	14849000	15435000	30397000	34967000	30447000	25685000	26642000	18029000	15132000	13791000	13658000	26529000	30121000	20451000	18010000	22415000
PA1679	PA1679		1.27368	0.47678	1.74754e+06	3.09343e+06	2.52474e+06	2708700	330217	828801	438595	4.18886e+06	1.16201e+06	2.29605e+06	2473600	917787	3318800	2.23232e+06	7.46503e+06	957247	973443	325717
PA1681	aroC		0.955276	0.581533	39446000	38636000	37821000	35545000	46546000	55203000	43773000	45847000	49966000	46401000	37638000	42932000	37608000	46102000	45452000	37184000	39831000	42068000
PA1683	PA1683		1.17628	0.393101	34803000	22964000	23330000	21174000	15010000	14333000	14186000	17410000	14662000	36639000	22291000	22534000	19009000	20012000	18549000	27605000	20242000	22346000
PA1684	PA1684		1.10834	0.687703	37957000	34255000	33881000	32515000	17962000	15404000	14568000	20224000	11265000	35291000	31736000	41843000	31039000	15601000	16783000	25227000	21731000	22402000
PA1685	masA		1.52097	0.275747	18454000	17500000	13684000	13284000	4730200	2461700	3652500	7.27021e+06	2.65025e+06	17897000	16183000	19417000	14452000	6239200	8333700	12431000	10359000	8719100
PA1687	speE		1.28252	0.0917105	63111000	92095000	73951000	78240000	50668000	59113000	52524000	37712000	40506000	78511000	91952000	93516000	76995000	70464000	65438000	82917000	72495000	70430000
PA1689	PA1689		0.340871	0.0253283	9347600	10829000	10631000	17963000	13720000	862479	19575000	12844000	9624200	10281000	10551000	4.39079e+06	6350200	2.71362e+06	744820	1.35796e+06	2.82403e+06	3257700
PA1690	pscU		2.09783	NA	2.35742e+06	693743	565822	2.51472e+06	534431	2.2932e+06	492357	1.88385e+06	579017	2.14447e+06	1.42012e+06	3.67751e+06	3.92906e+06	5.39144e+06	1.64524e+06	3.05184e+06	3.0605e+06	674512
PA1691	pscT		0.845274	NA	7.45492e+06	305821	779125	628054	2.85556e+06	1.22482e+06	1.43919e+06	1.59576e+06	1.3319e+06	2.02898e+06	510497	601541	1.50533e+06	1.52078e+06	2.38746e+06	3.45139e+06	1.0491e+06	1.83454e+06
PA1692	PA1692		1.04217	NA	821214	899048	736528	1.34006e+06	3.0419e+06	1.42236e+06	1.94335e+06	1.15523e+06	985970	2.31802e+06	1.17834e+06	523326	973558	1.59032e+06	831123	763455	3.54916e+06	1.13896e+06
PA1693	pscR		0.821713	NA	1.88845e+06	1.16563e+06	3.44386e+06	1.30912e+06	1.14034e+06	695119	560308	2.66234e+06	4.32331e+06	304463	3.54353e+06	1.24318e+06	1.0758e+06	325257	2.21509e+06	1.49718e+06	2.55207e+06	1.36743e+06
PA1694	pscQ		1.17417	0.84456	930367	1.68419e+07	1.10462e+06	4.1145e+06	826223	10323000	1.70274e+06	2.3846e+06	6603600	8.39894e+06	1.62621e+06	5.47421e+06	1.56406e+06	571555	2.63495e+06	3.19538e+06	565446	5.27703e+06
PA1695	pscP		1.01584	NA	6.02258e+06	1.48842e+06	773793	796193	974759	5.14045e+06	486747	944887	2.79226e+06	1.87143e+06	3.9859e+06	1.53797e+06	2.12549e+06	1.04538e+06	2.76027e+06	1.32884e+06	2.21237e+06	2.85998e+06
PA1696	pscO		0.859812	NA	4.25354e+06	2.1357e+06	2.29526e+06	653592	1.04623e+06	668992	1.03794e+06	550757	5.03375e+06	3.79431e+06	578033	3.19846e+06	1.02794e+06	1.48633e+06	1.26269e+06	1.76573e+06	363256	1.72107e+06
PA1697	PA1697		1.02985	NA	2.63408e+06	1.47683e+06	1.2021e+06	1.01039e+06	717101	2.54497e+06	2.50781e+06	1.2143e+07	1.53344e+06	2.24666e+06	4.83242e+06	6.63223e+06	356961	1.91647e+06	3.97427e+06	3.466e+06	2.13036e+06	983615
PA1698	popN		0.827549	NA	1.82196e+06	781613	433190	2.01772e+06	751309	3.53625e+06	1.19832e+06	2.24364e+06	3.13431e+06	1.3295e+06	1.30837e+06	513582	1.54182e+06	984414	1.19456e+06	1.37085e+06	1.83559e+06	3.0945e+06
PA1699	PA1699		0.793273	NA	2.08113e+06	9.19749e+06	1.5697e+06	522188	1.80493e+06	1.69707e+06	1.80886e+06	5.54189e+06	754584	1.31272e+06	3.47626e+06	1.94612e+06	5.41698e+06	411884	1.09446e+06	1.54296e+06	1.79685e+06	2.81602e+06
PA1700	PA1700		0.679101	NA	2.07631e+06	4.79136e+06	865965	1.71901e+06	1.86556e+06	1.9437e+06	3.32507e+06	2.82008e+06	2.33137e+06	1.02599e+06	1.93979e+06	1.28477e+06	745245	1.07901e+06	2.07096e+06	926172	4.95875e+06	731891
PA1701	PA1701		0.990922	NA	536066	3.52146e+06	2.60553e+06	830100	437705	5.21e+06	2.21672e+06	4.53331e+06	1.48347e+06	2.62758e+06	3.78984e+06	3.50338e+06	533803	632020	835460	2.77244e+06	4.32111e+06	2.16466e+06
PA1702	PA1702		0.656522	NA	1.39018e+06	1.71768e+06	722329	531306	255330	2.43649e+06	463278	4.45655e+06	1.80846e+06	626948	776203	1.91075e+06	1.73763e+06	1.2923e+06	390995	962176	1.04419e+06	306724
PA1703	pcrD		0.877228	NA	1.04661e+06	1.00307e+06	3.77617e+06	777649	772767	3.32056e+06	2.48353e+06	933142	2.19741e+06	560245	958666	1.04937e+06	2.9798e+06	3.99305e+06	862088	1.49579e+06	158377	2.251e+06
PA1704	pcrR		0.68315	NA	1.29777e+06	2.78658e+06	1.79709e+06	2.91867e+06	2.08592e+06	2.40831e+06	3.09282e+06	4.18877e+06	3.60369e+06	672964	2.64199e+06	368143	516974	522295	3.01914e+06	1.23436e+06	1.43498e+06	6.10745e+06
PA1705	pcrG		1.82692	NA	1.83705e+06	1.08772e+06	1.41066e+06	1.31337e+06	2.87695e+06	1.22888e+06	1.02517e+06	1.63977e+06	307786	1.66106e+06	2.62522e+06	2.39836e+06	1.07999e+06	2.31538e+06	1.5682e+06	6.03191e+06	4.138e+06	1.43374e+06
PA1706	pcrV		0.376798	0.0499501	1.11636e+06	7247300	7919300	5584100	2.36183e+06	2.25469e+06	2.88942e+06	3.23e+06	2.77742e+06	2.2523e+06	2.56912e+06	1.11183e+06	323282	4.70241e+06	1.16776e+06	3.02452e+06	648477	1.08147e+06
PA1707	pcrH		0.275264	0.00138322	9454600	9454700	8487800	7353400	6752100	10573000	5007000	4302700	6375900	1.86806e+06	2.50397e+06	1.63275e+06	904821	2.23374e+06	3.90507e+06	1.17286e+06	6.49755e+06	2.12215e+06
PA1708	popB		0.579617	0.326143	6103900	4708000	4047700	5452900	2.63705e+06	1.22935e+06	1.1172e+06	1.08751e+06	5.45881e+06	1.60413e+06	166835	2.18594e+06	6.38647e+06	4.36168e+06	5.73174e+06	1.34064e+06	1.30891e+06	1.81145e+06
PA1709	popD		0.252995	0.00116387	8415700	4133900	5.55216e+06	4205000	4872900	7512200	5217200	6482500	4847500	1.24512e+06	900842	2.2941e+06	476513	5.47196e+06	3.13965e+06	293557	883979	1.31092e+06
PA1710	exsC		1.17833	NA	2.13781e+06	1.88087e+06	2.43439e+06	696782	902479	981294	587993	3.78711e+06	2.15892e+06	898737	2.02183e+06	3.90031e+06	1.61411e+06	1.55756e+06	1.2175e+06	1.75041e+06	946407	4.43689e+06
PA1711	PA1711		0.649558	0.41041	1.06434e+06	6666500	6834100	6610800	1.0637e+06	4.92781e+06	7.61124e+06	1.57991e+06	4.12032e+06	1.47715e+06	2.14299e+06	1.55147e+06	778176	2.86867e+06	2.08894e+06	1.06001e+06	1.63335e+06	1.82841e+06
PA1712	exsB		0.891196	NA	1.31581e+06	509394	2.68215e+06	3.69534e+06	523494	2.10084e+06	2.85846e+06	828642	1.21235e+06	2.63956e+06	2.95518e+06	695444	727624	1.29462e+06	3.34466e+06	530520	1.26342e+06	564348
PA1713	exsA		0.611579	0.178741	902882	2380300	2972100	2458800	4139200	5038100	4501000	712049	4277400	1.67888e+06	888423	2.32775e+06	1.53657e+06	3.14381e+06	2.11777e+06	1.91549e+06	1.62746e+06	1.50295e+06
PA1714	exsD		0.167822	0.00181926	14497000	8786400	9930600	9020700	7808700	14013000	8189900	7072200	5626100	1.06217e+06	1.21727e+06	990808	1.46514e+06	2.58287e+06	1.75038e+06	1.13809e+06	2.24638e+06	2.25277e+06
PA1715	pscB		0.921915	NA	3.30132e+06	523524	1.33699e+06	5.92225e+06	6.24895e+06	1.11854e+06	2.1127e+06	569963	842777	1.73369e+06	1.3533e+06	3.38746e+06	855631	5.34192e+06	1.05168e+06	1.92776e+06	1.28447e+06	3.32501e+06
PA1716	pscC		0.923086	0.795359	2.08237e+06	3.14232e+06	632622	2.45735e+06	428544	3866900	3232000	4131500	2.44358e+06	878540	955798	1.96955e+06	408544	3.20548e+06	2.2684e+06	2.04115e+06	3.56125e+06	3.6218e+06
PA1717	pscD		1.36527	NA	1.63442e+06	4.87348e+06	1.5546e+06	973047	996477	1.25573e+06	1.441e+06	631843	2.56243e+06	1.66177e+06	6.19582e+06	805429	1.77536e+06	4.56401e+06	3.02744e+06	1.7777e+06	1.25884e+06	672858
PA1718	pscE		1.07691	NA	537087	5.01067e+06	770197	313424	4.74206e+06	2.75337e+06	2.2035e+06	1.03494e+06	2.59379e+06	1.34084e+06	650521	701921	5.39489e+06	1.86461e+06	1.95881e+06	1.02276e+06	5.09578e+06	3.46389e+06
PA1719	pscF		1.04321	NA	1.33568e+06	1.30528e+06	2.22696e+06	5.21253e+06	1.24378e+06	1.03986e+06	2.78983e+06	2.46328e+06	1.0601e+06	1.39249e+06	1.7516e+06	4.1059e+06	3.22437e+06	2.32534e+06	2.28878e+06	556053	1.60133e+06	2.23854e+06
PA1720	pscG		1.3369	NA	1.55708e+06	3.18263e+06	1.93118e+06	1.80448e+06	1.39687e+06	3.14857e+06	769999	620905	770631	1.46697e+06	3.39759e+06	2.75934e+06	2.16428e+06	1.71903e+06	2.10462e+06	1.08868e+06	4.58078e+06	1.01601e+06
PA1721	pscH		0.996482	NA	2.26326e+06	1.23233e+06	6.61853e+06	2.32676e+06	943266	1.36133e+06	148798	1.22715e+06	1.77534e+06	2.95571e+06	1.57818e+06	1.77308e+06	2.06761e+06	4.40088e+06	3.27909e+06	671757	509375	598125
PA1722	pscI		0.627912	NA	1.87519e+06	5.03309e+06	812607	3.93878e+06	2.52643e+06	837908	1.19958e+06	741710	1.43984e+06	2.13474e+06	1.25789e+06	446233	533696	2.02705e+06	1.14431e+06	1.47947e+06	1.66344e+06	869960
PA1723	pscJ		1.1231	NA	1.28465e+06	482038	2.10292e+06	1.4775e+06	1.75433e+06	5.39076e+06	965596	1.36869e+06	1.1577e+06	677306	4.05574e+06	1.58003e+06	357142	1.76365e+06	3.97058e+06	3.79429e+06	469922	1.28312e+06
PA1724	pscK		0.897541	NA	581791	1.44432e+06	1.99774e+06	667285	6.09355e+06	1.34859e+06	3.44891e+06	1.01695e+06	1.86155e+06	1.05655e+06	1.74169e+06	1.06887e+06	1.21505e+06	2.9606e+06	4.53413e+06	1.67951e+06	1.67814e+06	634680
PA1725	pscL		1.24911	NA	1.83235e+06	2.33513e+06	1.21682e+06	1.8796e+06	3.30714e+06	2.15166e+06	891774	766027	587095	1.82312e+06	1.13679e+06	1.34217e+06	1.9173e+06	2.65577e+06	1.60301e+06	1.75211e+06	5.19037e+06	1.27559e+06
PA1727	mucR		0.690563	NA	2.20882e+06	2.7122e+06	2.86154e+06	3.39865e+06	2.23598e+06	624624	576399	1.59383e+06	1.28343e+07	565349	5.66648e+06	2.19551e+06	2.78602e+06	1.98621e+06	2.871e+06	502497	3.08328e+06	401926
PA1733	PA1733		1.23942	0.639235	836968	1.99083e+06	241361	523296	1.17806e+06	1.35758e+06	2.37248e+06	2.01386e+06	2.46698e+06	3.69194e+06	1.40268e+06	2.8993e+06	5299600	1.30329e+06	1.95268e+06	3723400	6031600	2.00998e+06
PA1736	PA1736		2.41006	0.284427	1.79805e+06	2.0764e+06	11136000	8683200	690132	5.97176e+06	1.07795e+06	952812	9.77194e+06	6277700	2.5724e+06	11466000	13977000	1.75831e+06	1.56182e+06	3.84856e+06	6136100	6831000
PA1737	PA1737		1.82625	0.0866991	436356	913827	5.7028e+06	5097800	3.07115e+06	1.82084e+06	7.83466e+06	1.63556e+06	2.61987e+06	3.8098e+06	3.40107e+06	5676400	1.29446e+06	5834700	6026800	4744500	6053000	7751600
PA1741	PA1741		1.44733	0.717902	1.13161e+06	676339	1446700	3.6151e+06	3607300	2.83519e+06	2851800	2504300	2876200	1.51992e+06	837654	807865	7.73228e+06	4.32468e+06	6.08028e+06	8.51711e+06	862241	5.4387e+06
PA1742	PA1742		2.01299	0.0221989	64103000	64756000	68912000	70370000	27451000	14584000	22690000	15198000	17007000	70664000	69513000	90775000	76921000	56991000	50856000	125890000	86743000	106530000	Novel
PA1744	PA1744		0.622974	NA	2.40638e+06	1.20406e+06	2.21164e+06	942308	1.44768e+06	6.66094e+06	571212	1.48013e+06	798064	3.02373e+06	1.06326e+06	749796	654554	1.51939e+06	1.09674e+06	1.73641e+06	895245	301475
PA1746	PA1746		2.09345	0.269488	364080000	224900000	306130000	276820000	4.49574e+06	2.28973e+06	4.00353e+06	1.5249e+06	2.27281e+06	362660000	313810000	686460000	563750000	36809000	34191000	128820000	262520000	79170000
PA1748	PA1748		4.14463	0.108775	457604	2.66144e+06	1.20804e+06	1.76613e+06	1.9558e+06	1.0322e+06	4.24114e+06	2.16232e+06	6.56436e+06	1.15983e+06	1.50563e+06	21010000	2.34487e+06	13408000	9049400	1.0664e+06	12344000	9018300
PA1749	PA1749		1.44962	0.484822	41818000	39169000	40202000	39298000	399836	1.43923e+06	1.14291e+06	1.49265e+06	2.5486e+06	43621000	38545000	46552000	45016000	8312700	8793800	23625000	17689000	12377000
PA1750	PA1750		1.54986	0.0635706	85788000	105430000	86179000	87399000	37042000	37213000	36734000	24179000	32458000	88972000	103220000	104110000	99191000	82786000	77185000	80557000	86067000	103090000
PA1752	PA1752		2.04147	0.0357782	12591000	10672000	13096000	10277000	899930	897704	1.32442e+06	2.35806e+06	3.4466e+06	14911000	11939000	13907000	14307000	10451000	7939100	16440000	14141000	12743000	Novel
PA1753	PA1753		3.78297	0.0138626	4484600	997932	9591400	224440	1.34996e+06	884682	3.62839e+06	2.58798e+06	1.19474e+06	7164800	15364000	10643000	16575000	18665000	4.84145e+06	13479000	18542000	9125700	Novel
PA1754	cysB		1.09478	0.521883	33879000	29372000	29843000	32941000	46698000	43470000	38959000	54063000	41352000	34077000	33553000	36403000	34753000	42302000	44691000	43569000	57399000	57056000
PA1755	PA1755		1.02336	0.970938	1.27708e+06	3288200	3910000	843992	4.79092e+06	2.18988e+06	8.56084e+06	1.99329e+06	2.6221e+06	1.67177e+06	3459100	1.15808e+06	4369700	3.04552e+06	6.33253e+06	524746	1.64136e+06	1.19019e+06
PA1756	cysH		1.32197	0.0500178	23591000	22382000	22843000	21847000	15761000	19494000	15547000	11835000	17090000	27098000	24953000	34535000	29478000	18984000	22312000	23524000	22243000	22123000
PA1757	thrH		1.05103	0.636665	19420000	32670000	32725000	30764000	24286000	25023000	28359000	22952000	22149000	25267000	29110000	33950000	26807000	31784000	27491000	28367000	23968000	23767000
PA1758	pabB		1.1567	0.696488	3756100	4364400	4200100	4178000	997791	1.95249e+06	1.13942e+06	1.47284e+06	1.29928e+06	3775800	3544700	1.42996e+06	3886400	514717	2.96321e+06	3816100	1.9733e+06	4530100
PA1759	PA1759		1.44595	0.508685	1.40183e+06	1.46246e+06	778007	2026500	3.56021e+06	412173	2.17615e+06	3.24497e+06	5.08963e+06	1.78049e+06	1.17609e+06	638251	3.10944e+06	2339300	793214	2.95869e+06	635067	4071100
PA1760	PA1760		2.1722	0.0607269	5.47408e+06	1.60117e+06	2.51322e+06	1.42843e+06	1.5421e+06	342388	606523	860853	3.30628e+06	1.71637e+06	1.46793e+06	893928	955657	4.48099e+06	1.42682e+06	748615	2244500	3602300
PA1763	PA1763		1.00046	NA	784331	2.47861e+06	1.00724e+06	738381	793825	745594	1.3609e+06	5.75255e+06	4.6017e+06	1.14729e+06	1.47951e+06	1.22305e+06	998361	2.59792e+06	4.82256e+06	3.64365e+06	728458	1.6307e+06
PA1766	PA1766		0.580263	0.161561	4502900	13179000	12888000	17191000	37056000	35027000	37794000	53627000	37718000	9808600	15899000	11874000	13605000	20547000	23902000	17593000	15153000	16094000
PA1767	PA1767		0.696748	0.484822	30548000	35583000	24586000	37944000	15876000	6872600	25450000	10315000	9602100	27153000	38501000	3.36285e+06	43092000	2.3805e+06	634956	2824900	11472000	11158000
PA1768	PA1768		0.899312	0.655017	56046000	49795000	52905000	46499000	34041000	31962000	40044000	39881000	44513000	55667000	59520000	57667000	62487000	26692000	31490000	21604000	20825000	19893000
PA1769	PA1769		1.36472	0.0819023	18601000	17194000	17228000	15756000	8361700	7383800	11353000	8967700	6889600	19024000	15245000	17877000	17840000	16247000	15161000	18785000	16349000	15959000
PA1770	ppsA		1.07047	0.376426	221560000	225170000	216390000	198490000	261040000	276780000	241150000	217720000	251150000	240450000	217690000	223480000	210010000	283720000	309380000	260900000	252520000	259950000
PA1771	estX		0.378219	0.0890739	1.54806e+06	1852300	776252	1.1252e+06	6172700	4584000	7121200	7178400	5541900	1.9804e+06	4.04518e+06	921094	1.50267e+06	7.12667e+06	841199	2.33105e+06	1.08815e+06	2.80771e+06
PA1772	PA1772		1.44627	0.0682124	105080000	77981000	91428000	85698000	46200000	49261000	35977000	32843000	41964000	74008000	84835000	105060000	115020000	85335000	79338000	96848000	86208000	92560000
PA1776	sigX		0.559969	0.146427	4599800	422460	3.55661e+06	2.24873e+06	8972000	7971600	9048400	9020300	8188100	3770300	2.00025e+06	539034	1.08633e+06	1.16714e+06	7096300	2.11798e+06	936913	4673000
PA1777	oprF		0.738628	0.295359	581930000	576230000	606750000	1179100000	653980000	632010000	872360000	968280000	798630000	470900000	973280000	80455000	1125300000	313840000	341200000	269090000	663400000	836370000
PA1781	nirB		0.690498	NA	3.94593e+06	435399	5.03611e+06	2.20892e+06	1.23843e+06	4.31804e+06	5.7776e+06	492366	5.93874e+06	6.12364e+06	1.03139e+06	2.29231e+06	5.15441e+06	2.32717e+06	981953	1.13126e+06	722278	530384
PA1787	acnB		1.03332	0.644923	639770000	574140000	532260000	536130000	483670000	601310000	495290000	417150000	481490000	620800000	522160000	545010000	487870000	559400000	584810000	526920000	515970000	556920000
PA1789	PA1789		2.14294	0.149046	127750000	100050000	142140000	128500000	1.18107e+06	301605	6.99645e+06	2.03216e+06	6.69071e+06	150960000	152060000	225210000	199320000	24660000	46128000	96945000	144530000	58301000
PA1790	PA1790		0.841512	0.276049	6986500	7276800	5381700	7392200	5829500	6142900	5723100	5679600	6320100	7903900	5583400	5783900	3.05932e+06	5528300	6213700	5458200	5561600	4626500
PA1791	PA1791		84.5222	0.00444386	3.10281e+06	474303	1.71085e+06	1.0851e+06	681340	3.40793e+06	1750000	1485100	720600	4880100	129850000	111790000	106550000	214350000	188120000	142180000	111900000	124030000
PA1792	PA1792		0.670964	0.139886	5856400	4062900	4296200	5739800	10175000	8780200	9895300	12029000	11799000	4.16489e+06	4795000	9606400	5743700	4585000	2.67094e+06	6777100	5260200	5035800
PA1793	ppiB		1.40462	0.350858	414770000	404550000	402150000	395850000	126890000	66956000	92081000	59338000	66580000	438590000	417370000	442760000	490880000	185700000	182900000	270760000	219470000	201780000
PA1794	glnS		1.36338	0.100707	104680000	109980000	104410000	107040000	52359000	54525000	51674000	37733000	49737000	109830000	107690000	119390000	101330000	104890000	84003000	98541000	92723000	97981000
PA1795	cysS		1.54383	0.0460147	50877000	47349000	45755000	39642000	26565000	19677000	21017000	13051000	18337000	53121000	50495000	60676000	49287000	42166000	34958000	53216000	44834000	47023000
PA1796	folD		1.16016	0.332786	60739000	75904000	69035000	67677000	45783000	39243000	41586000	32386000	34195000	53868000	67797000	76603000	57470000	58800000	48849000	63215000	57857000	56812000
PA1797	PA1797		2.3715	NA	2.9456e+06	904015	334501	539238	1.248e+06	567421	702020	3.08928e+06	539299	1.80566e+06	2.16326e+06	2.14275e+06	5.1082e+06	5.74584e+06	1.90976e+06	4.29902e+06	1.48975e+06	1.11248e+06
PA1799	parR		1.93242	0.0432777	3244500	3715000	4159000	5.84357e+06	419603	3.33527e+06	969310	5.64987e+06	2.55477e+06	5105100	8765100	8281700	6720600	4391400	2.50231e+06	4692500	5116700	5177800
PA1800	tig		0.885185	0.283187	887960000	1008500000	1044500000	994460000	1506500000	1498200000	1297400000	1104400000	1456300000	937370000	1004700000	1062100000	864350000	1214100000	1313100000	1036600000	1017900000	1108200000
PA1801	clpP		1.09697	0.269366	101630000	148130000	154850000	147400000	129070000	146080000	125380000	120840000	151130000	129950000	173360000	166610000	152770000	130540000	122110000	160950000	167500000	139460000
PA1802	clpX		1.02091	0.782785	226270000	227310000	233710000	226070000	278520000	302740000	252410000	253610000	286250000	246370000	245770000	268120000	231490000	272930000	314970000	269090000	234390000	251590000
PA1803	lon		0.80122	0.0839999	178200000	175020000	182650000	166000000	244730000	261820000	228390000	285990000	257280000	174450000	177630000	139430000	151820000	210760000	201210000	179240000	171820000	180120000
PA1804	hupB		0.794118	0.136727	3787000000	3968400000	5053000000	5023200000	7631700000	6370800000	6474300000	7992900000	6468300000	3752100000	4768800000	4239100000	4844400000	6008000000	5036700000	5123600000	4304400000	3828200000
PA1805	ppiD		0.523103	0.0143958	67342000	72092000	69786000	89079000	117820000	72823000	119800000	146190000	114650000	11913000	77166000	46845000	78319000	55262000	46782000	45608000	44122000	48864000
PA1806	fabI		9.15141	1.16885e-05	9365000	6444000	6965700	5964600	1561600	1880800	1533000	592617	1655300	33650000	32663000	47478000	43134000	30753000	32272000	42568000	34079000	31318000
PA1807	PA1807		0.924955	0.634115	9707000	9371200	9317500	10395000	17418000	13007000	14387000	21403000	13613000	13377000	11600000	10903000	12910000	11920000	13786000	11410000	11980000	11831000
PA1809	PA1809		1.03284	0.954116	914487	2.09333e+06	3711500	5565500	1.02773e+06	595150	1.67943e+06	1.20099e+06	4.31692e+06	3.76268e+06	4101800	3.49423e+06	3548200	722096	2.49077e+06	1.43034e+06	1.89915e+06	914284
PA1810	PA1810		1.23558	0.72044	18482000	16335000	22568000	22754000	1.0997e+06	2101300	1132800	2.73352e+06	3.00984e+06	20433000	18717000	24806000	24088000	5064300	2233700	4876300	7131200	3728400
PA1812	mltD		0.379802	0.16459	2.68158e+06	717938	575976	355984	24827000	23873000	25731000	34935000	28659000	1.57099e+06	2.19538e+06	4.13896e+06	1.65371e+06	14925000	12538000	832727	978955	17216000
PA1813	PA1813		1.77191	0.150225	13387000	11904000	10703000	12132000	3549700	1.89371e+06	1.17116e+06	975386	1.60319e+06	13856000	13366000	15361000	14661000	5773100	7428400	10333000	8474200	7632200
PA1815	rnhA		1.23876	0.368914	10218000	11680000	10306000	10669000	4944000	5657900	5522800	2.25134e+06	4378000	10202000	11010000	13257000	10422000	8756600	7731400	6240800	7698900	5823600
PA1816	dnaQ		0.644844	0.144058	46538000	37697000	38564000	33380000	80462000	99062000	98978000	118310000	100300000	45270000	33277000	45673000	37003000	60971000	71171000	38416000	47081000	42409000
PA1817	PA1817		1.14255	0.794063	14882000	5535600	6674500	6077600	1.78062e+06	1.77781e+06	3.78819e+06	634934	1.11912e+06	11767000	5914800	7137900	9963300	1.76862e+06	2.07748e+06	6691800	5563000	4515700
PA1818	ldcA		2.13451	0.0165459	27010000	22855000	23138000	23257000	18566000	17152000	17209000	15423000	16364000	31868000	30098000	33838000	33115000	49014000	43197000	48072000	38438000	78650000	Novel
PA1821	PA1821		1.21197	0.0606121	29425000	20539000	21257000	21412000	22996000	21616000	20287000	22049000	17644000	27608000	19531000	22806000	23646000	31672000	29337000	28650000	26454000	29327000
PA1822	fimL		0.766806	0.0365255	22524000	19827000	18177000	20249000	25816000	26675000	29384000	29924000	29908000	23430000	19682000	19658000	17333000	18373000	19743000	16475000	17679000	18229000
PA1823	PA1823		2.14273	0.00211155	11158000	8208500	6514700	7729000	987948	6436800	5908200	896855	4853100	13680000	11482000	13305000	16861000	11967000	11253000	11118000	11741000	15531000	Novel
PA1824	PA1824		2.09169	NA	950873	1.16847e+06	492019	813886	1.80359e+06	1.20075e+06	519012	741109	893564	691780	3.4976e+06	2.17077e+06	2.51432e+06	2.58949e+06	1.62321e+06	1.4576e+06	1.37857e+06	2.03017e+06
PA1825	PA1825		0.566739	0.190446	3.42953e+06	3145900	2923200	882779	806695	1.52475e+06	751364	2.40912e+06	2.49506e+06	951911	3182100	1.56844e+06	2940700	2.77913e+06	2.70773e+06	2.68116e+06	589012	9.92451e+06
PA1828	PA1828		1.30416	0.238604	27917000	29931000	24863000	30738000	8733500	12308000	11148000	12559000	12898000	32183000	24718000	33497000	27785000	21427000	18545000	20310000	21304000	23367000
PA1829	PA1829		1.64401	0.244137	12038000	13185000	13938000	12288000	2.60945e+06	1.31877e+06	1.41555e+06	1.51126e+06	4.52028e+06	12615000	13523000	15106000	15017000	7989200	805731	10127000	9289200	10294000
PA1830	PA1830		1.52776	0.462039	578570000	281210000	324570000	296280000	25005000	5.25021e+06	26281000	31548000	11530000	536400000	318070000	418680000	497560000	60640000	97309000	155920000	158740000	165370000
PA1831	PA1831		1.5015	0.261617	1.08613e+06	4111800	4387700	5138600	1.02006e+06	4.1383e+06	2.03097e+06	429892	3.21991e+06	5364900	6218600	7661100	7146100	1.54361e+06	938312	3.22094e+06	6714100	4748200
PA1832	PA1832		0.997065	0.995305	4703700	5499100	6185400	11693000	2.27795e+06	2.6215e+06	5134300	876114	2684800	5669900	8772100	1.5194e+06	5895400	5.37995e+06	1.79656e+06	2.22753e+06	1.17811e+06	1.88601e+06
PA1833	PA1833		1.67427	0.167341	75021000	43102000	51955000	48619000	11809000	8589800	8501700	5135600	6962500	69368000	48236000	61874000	62397000	33349000	27246000	41050000	49058000	42222000
PA1835	PA1835		0.855101	0.822054	12204000	1.60819e+06	1.27635e+06	2.26073e+06	4.34525e+06	2.39916e+06	905067	3.41376e+06	2.13952e+06	8680000	1.71782e+06	3.41412e+06	4.42307e+06	1.1594e+06	1.6459e+06	885651	4463000	1.20973e+06
PA1837	PA1837		1.17978	0.231245	94134000	119750000	120870000	108500000	109310000	152880000	81144000	92527000	145780000	109350000	158230000	187700000	155440000	121690000	125950000	101440000	109760000	139590000
PA1838	cysI		1.17011	0.211795	349240000	298780000	315910000	294520000	243400000	300040000	196880000	170330000	295890000	356330000	388980000	389720000	359000000	305170000	316360000	250890000	252310000	265550000
PA1839	PA1839		0.942755	0.971006	404800	36605000	2.53389e+06	981204	1.84841e+06	2.40553e+06	4.70862e+06	2.09502e+06	2.84292e+06	4.74364e+06	714925	1.01123e+06	37272000	3.10701e+06	1.2777e+06	2.1146e+06	1.36751e+06	1.3297e+06
PA1840	PA1840		0.97572	0.974406	10257000	8574600	7764200	10940000	1.84906e+06	2.39128e+06	2.68387e+06	447202	1.76567e+06	11037000	4.70317e+06	2.65762e+06	14068000	3.66895e+06	1.35201e+06	1.82087e+06	1.51494e+06	1.57576e+06
PA1841	PA1841		1.44459	0.332786	12098000	12893000	11665000	7804400	3.15489e+06	1.25105e+06	3.64168e+06	3.77393e+06	1.13655e+06	10852000	10411000	11788000	11342000	429874	7358300	8103500	8671800	407785
PA1842	PA1842		1.26507	0.178741	6909700	3891100	5128800	3378000	4929600	8646500	5959300	5929900	8283900	7436400	5661300	7832900	5736700	6853500	10046000	5411200	9863800	8278800
PA1843	metH		0.960203	0.794909	44812000	41653000	37489000	37274000	59015000	67695000	57587000	46942000	57490000	46730000	40090000	32104000	34273000	57688000	60086000	53856000	48238000	58985000
PA1844	PA1844		7.47442	0.00968321	555150	664330	2.99087e+06	879673	8.32381e+06	2.91773e+06	3.51233e+06	2.03881e+06	2.39188e+06	866673	20325000	18569000	16650000	10099000	11693000	12991000	5868900	11579000
PA1845	PA1845		4.99149	0.227759	2.34756e+06	2.20345e+06	1.79498e+06	552661	2.70798e+06	1.42078e+06	1.59281e+06	2.08776e+06	543468	1.35624e+06	30041000	43220000	29151000	3836100	617308	1.62668e+06	3.3368e+06	2.44574e+06
PA1846	cti		0.804031	0.654153	8680800	8856700	7997500	8472200	529222	2.13726e+06	3.30724e+06	2.05576e+06	371081	6927800	8974000	7824500	7536500	1.94802e+06	1.64276e+06	2.67688e+06	894775	4.63661e+06
PA1847	PA1847		1.08172	0.83622	132630000	120770000	121090000	91386000	36322000	32396000	37708000	16940000	20334000	109510000	83946000	90136000	70645000	64936000	46599000	68542000	66713000	58361000
PA1852	PA1852		1.00703	0.9945	16101000	918173	735043	2.57643e+06	15476000	13338000	860864	1.75804e+06	527868	14508000	2.0876e+06	16824000	19362000	5.27926e+06	1.73851e+06	893491	1.34219e+06	7.73121e+06
PA1863	modA		0.920443	0.910928	18850000	14991000	19868000	16996000	659334	364130	3.64748e+06	522394	255965	16241000	17427000	19222000	17883000	2.24607e+06	667558	3.86253e+06	539185	561723
PA1867	xphA		0.608962	NA	1.78862e+06	2.74113e+06	1.69976e+06	3.01119e+06	1.67233e+06	3.3694e+06	227031	1.03824e+06	3.30271e+06	1.31529e+06	1.39061e+06	956898	1.63665e+06	519638	1.05018e+06	423142	2.87788e+06	1.3089e+06
PA1868	xqhA		0.663676	NA	1.199e+06	3.63035e+06	7.12692e+06	436989	502692	3.62529e+06	396902	2.19013e+06	3.01633e+06	1.00451e+06	1.4415e+06	1.53252e+06	1.89977e+06	628184	541664	2.94554e+06	2.85995e+06	1.82993e+06
PA1869	PA1869		1.56493	NA	1.43442e+06	4.14296e+06	1.80763e+06	1.88901e+06	1.07038e+06	1.55573e+06	3.74375e+06	1.99802e+06	1.12615e+06	731003	3.13955e+06	1.24428e+06	465266	2.36862e+06	1.481e+06	7.38797e+06	408202	1.21447e+07
PA1871	lasA		0.605307	NA	1.35426e+06	884524	1.97604e+06	605687	1.54715e+07	2.54048e+06	7.42108e+06	523293	746043	6.49686e+06	1.69818e+06	2.00677e+06	1.27016e+06	1.00274e+06	2.91e+06	1.1167e+06	1.18976e+06	1.38988e+06
PA1872	PA1872		0.358293	0.168848	491873	4907000	5.33837e+06	5278800	4.1268e+06	825122	4.73678e+06	820877	909388	2.20295e+06	1.31942e+06	6.20253e+06	840061	2.53995e+06	3.25409e+06	930164	1.49469e+06	893619
PA1873	PA1873		1.8376	NA	1.1369e+06	1.60261e+06	3.25222e+06	1.01893e+06	833023	1.31185e+06	2.01565e+06	1.32167e+06	2.68697e+06	1.41691e+07	1.59982e+06	2.25359e+06	890897	1.97019e+06	1.53893e+06	2.69785e+06	1.34088e+06	1.43326e+06
PA1879	PA1879		0.806399	NA	1.37216e+06	1.09235e+06	1.64567e+06	527637	8.31597e+06	2.05924e+06	2.39184e+06	634868	1.56987e+06	1.35069e+06	2.51058e+06	296795	836787	1.90258e+06	1.32201e+06	3.00387e+06	2.68466e+06	1.90517e+06
PA1882	PA1882		0.892778	NA	3.86044e+06	5.13697e+06	1.15346e+06	2.03627e+06	4.34458e+06	767663	2.4542e+06	1.56515e+06	1.51419e+06	4.84634e+06	689813	3.8062e+06	1.02119e+06	2.99293e+06	2.53918e+06	3.14248e+06	188652	1.15793e+06
PA1889	PA1889		0.719866	0.64239	1.85927e+06	1.78895e+06	2.36274e+06	7440000	2.34656e+06	9.49922e+06	2.77602e+06	1.0339e+06	1.23818e+06	710076	5.1744e+06	3.44871e+06	8385400	2.25493e+06	1.07648e+06	1.18616e+06	3.33564e+06	995284
PA1890	PA1890		1.49328	0.315228	1.63917e+06	3.43011e+06	416466	1.72387e+06	1.22333e+06	1.41935e+06	2.77516e+06	2.70886e+06	1.61226e+06	8637900	1.7477e+06	6284600	7217400	4238700	484087	6202800	9867500	6001300
PA1894	PA1894		0.572736	NA	4.17919e+06	5.24914e+06	532006	3.45956e+06	1.07895e+06	915466	6.86049e+06	645424	2.70397e+06	3.58476e+06	2.09889e+06	1.46637e+06	1.57729e+06	2.21453e+06	1.17847e+06	858806	1.17872e+06	518088
PA1896	PA1896		0.872702	NA	1.05621e+06	470611	539676	4.60911e+06	1.51635e+06	1.68063e+06	788240	449247	1.27638e+06	302194	364195	281143	1.91659e+06	388291	2.83267e+06	1.0327e+06	2.17571e+06	1.51619e+06
PA1903	phzE2		1.96843	0.213824	1.35211e+06	24420000	28221000	30471000	781877	3.51372e+06	3.37281e+06	813896	923898	2.10149e+06	24501000	21436000	23861000	28531000	810885	19273000	23181000	32251000
PA1910	femA		1.23913	NA	1.05368e+06	1.38596e+06	1.16802e+06	2.17096e+06	4.50188e+06	2.91033e+06	3.44631e+06	2.33433e+06	1.45921e+06	2.7391e+06	3.73517e+06	1.19415e+06	556712	1.28551e+06	3.10721e+06	6.77318e+06	4.28271e+06	1.64244e+06
PA1912	femI		1.29894	NA	2.32369e+06	1.95128e+06	2.48144e+06	3.26588e+06	2.9333e+06	1.8717e+06	4.44646e+06	514787	1.64705e+06	6.28723e+06	2.21569e+06	3.6608e+06	5.78196e+06	327190	2.18464e+06	1.99811e+06	4.20411e+06	1.18388e+06
PA1913	PA1913		1.88906	0.00114008	8261300	7067200	6446900	7804900	9572100	7637900	8388900	8770700	9505300	15004000	13097000	10308000	14480000	18754000	16974000	15460000	17359000	17325000
PA1916	PA1916		0.857311	NA	455423	1.00785e+06	5.15381e+06	1.84486e+06	2.39373e+06	1.11392e+06	920038	1.85142e+06	1.45412e+06	431545	480946	819875	2.51264e+06	4.78888e+06	1.91063e+06	1.68722e+06	372159	880422
PA1921	PA1921		1.06889	NA	1.14058e+06	1.33525e+06	1.449e+06	1.01657e+06	2.41509e+06	931069	2.57761e+06	1.31986e+06	1.33004e+06	2.3812e+06	1.52647e+06	1.3618e+06	1.50074e+06	2.49045e+06	1.16035e+06	926732	608355	2.49004e+06
PA1924	PA1924		1.43308	NA	1.59134e+06	667108	422375	1.27751e+06	4.58748e+06	1.28556e+06	719169	4.96612e+06	1.15801e+06	5.12681e+06	3.03572e+06	3.25671e+06	7.20518e+06	795241	1.02839e+06	687735	2.01616e+06	744106
PA1926	PA1926		0.319919	0.0524181	560323	2802200	3263400	4487000	13023000	15856000	12257000	18033000	15748000	2.25303e+06	5.27701e+06	1.782e+06	2074500	5414900	6414800	2.57875e+06	2251500	3814100
PA1934	PA1934		0.965599	NA	2.89953e+06	1.88203e+06	362419	948844	2.50399e+06	1.02025e+06	526180	504673	775803	1.39415e+06	806731	1.59442e+06	686192	592419	887729	1.62202e+06	1.46326e+06	1.98382e+06
PA1939	gajA	Gabija	4.93958	0.00809255	1.11077e+06	1.91368e+06	2.33188e+06	950338	965149	3.72732e+06	1.14251e+06	853435	975259	2626800	7741300	6351100	11146000	11667000	11592000	15572000	19492000	14619000	Novel
PA1941	PA1941		2.15319	0.100604	2.56696e+06	1.17799e+06	805321	3.20358e+06	1.43677e+06	949110	1.63699e+06	733762	6.19944e+06	2443400	4764600	1.76662e+06	6964600	1.42187e+06	940598	890257	3.6145e+06	791258
PA1944	PA1944		1.77683	0.460369	2.2263e+06	2.53364e+06	1.85404e+06	3.32197e+06	1.01248e+06	548597	636262	3.09945e+06	2.4543e+06	389572	772050	1.92491e+06	2766200	1.60404e+06	1.59036e+06	2.81343e+06	4298400	2655700
PA1946	rbsB		1.05247	0.922096	705735	4172500	3.40354e+06	6554500	1.71335e+06	1.41899e+06	780747	1.60039e+06	1.09667e+06	5071400	4.3131e+06	4.07871e+06	7052100	1.00725e+06	1.58522e+06	1.44841e+06	2.70375e+06	3.67237e+06
PA1947	rbsA		0.959019	NA	1.33253e+06	1.96369e+06	1.50438e+06	4.35547e+06	322352	1.14854e+06	1.26218e+06	624578	6.54391e+06	2.36596e+06	1.59516e+06	1.91654e+06	637557	854018	2.60262e+06	1.39137e+06	3.13716e+06	3.77621e+06
PA1949	rbsR		1.68881	0.124472	3425200	2209200	2733900	2401100	3.54229e+06	2.11359e+06	2.92901e+06	661691	1.4784e+06	3932100	3547200	3346600	3604600	4529100	3766000	6078700	6601100	8803900
PA1950	rbsK		2.71786	0.00428947	7687200	3429500	4565700	3784100	966577	1.12415e+06	5.96391e+06	1.12258e+06	1.13145e+06	7734200	6230800	6987900	7292900	11485000	7648100	11081000	12758000	14204000	Novel
PA1951	PA1951		0.696964	NA	1.87528e+06	889602	5.79064e+06	2.53784e+06	719493	4.89929e+06	2.36868e+06	1.96618e+06	1.27938e+06	1.31443e+06	2.86653e+06	282908	1.67261e+06	1.7834e+06	1.14834e+06	1.54207e+06	4.02475e+06	925658
PA1952	PA1952		0.658457	NA	1.41385e+06	750725	7.94306e+06	1.17424e+06	734055	1.13064e+06	1.16296e+06	2.89727e+06	2.83264e+06	1.10923e+06	2.70345e+06	1.37914e+06	323800	1.93319e+06	878280	1.07998e+06	1.95046e+06	1.83756e+06
PA1964	PA1964		0.762283	0.0401264	34139000	31180000	31554000	25080000	40283000	39361000	39042000	36826000	36371000	30023000	27384000	20674000	17902000	36150000	34868000	22069000	23702000	26460000
PA1966	PA1966		1.25042	NA	1.83605e+06	1.00862e+06	995262	1.00576e+06	4.02187e+06	574536	1.92542e+06	1.48738e+06	2.44905e+06	1.31458e+06	1.56008e+06	806802	759687	2.73989e+06	3.3932e+06	692486	3.38321e+06	4.48644e+06
PA1968	PA1968		1.152	NA	808495	2.86844e+06	1.05119e+06	708862	1.04476e+06	576194	1.4559e+06	1.50536e+06	674523	1.57191e+06	1.48949e+06	716880	1.03945e+06	426335	2.24678e+06	1.23347e+06	2.2193e+06	1.37556e+06
PA1969	PA1969		0.782147	0.434073	8813900	11977000	12098000	18831000	26884000	28564000	33568000	43542000	30046000	7807500	14357000	4291400	16751000	23453000	24430000	24456000	26661000	25426000
PA1970	PA1970		1.09091	NA	2.27249e+06	545632	842789	2.61713e+06	1.23242e+06	651883	3.71776e+06	2.89224e+06	2.26266e+06	2.7448e+06	1.46163e+06	4.2197e+06	363574	1.18532e+06	4.41782e+06	1.87753e+06	647480	1.66582e+06
PA1971	braZ		1.32565	NA	2.32265e+06	667154	913983	730873	4.665e+06	403997	1.65602e+06	1.43468e+06	1.28633e+06	1.35686e+06	4.2202e+06	1.9293e+06	1.33985e+06	2.15866e+06	999674	1.57957e+06	4.48113e+06	600797
PA1974	PA1974		0.72363	NA	1.92559e+06	3.90759e+06	1.3118e+06	3.37875e+06	1.38166e+06	687437	1.4939e+06	1.06411e+06	1.86089e+06	966192	853572	615469	820886	471175	1.24667e+06	4.90759e+06	966015	1.46262e+06
PA1977	PA1977		0.801921	NA	2.16966e+06	1.36173e+06	1.45822e+06	1.61571e+06	5.84938e+06	6.62621e+06	2.43771e+06	4.19798e+06	4.3462e+06	6.56929e+06	789270	1.00246e+07	2.61863e+06	1.43936e+06	371296	550233	840739	904574
PA1979	eraS		0.616101	NA	1.30329e+06	2.09801e+06	2.36657e+06	2.55409e+06	1.23663e+06	1.08179e+06	2.18144e+06	9.81199e+06	952775	1.66611e+06	1.48847e+06	606213	3.13511e+06	2.90605e+06	1.13614e+06	280134	628671	2.68482e+06
PA1983	exaB		1.81987	NA	2.58925e+06	662104	1.76028e+06	1.07753e+06	3.69891e+06	2.14919e+06	388521	496158	2.02453e+06	5.31981e+06	1.8905e+06	450677	1.96346e+06	3.638e+06	1.86603e+06	5.44868e+06	1.88903e+06	4.55247e+06
PA1984	exaC		1.16667	NA	986226	1.25988e+06	623191	2.09445e+06	1.87971e+06	1.24035e+06	1.05591e+06	694727	1.58111e+06	1.12908e+06	1.81261e+06	1.34842e+06	614301	1.30203e+06	5.04335e+06	641191	874062	553120
PA1985	pqqA		1.94544	NA	974977	1.90436e+06	695852	1.2599e+06	649167	569304	1.62578e+06	647491	1.80382e+06	1.38227e+06	1.86611e+06	2.89063e+06	1.25027e+06	1.56476e+06	2.49575e+06	2.83279e+06	3.05866e+06	2.36737e+06
PA1986	pqqB		1.89418	0.536799	6.93983e+06	1.96153e+06	8234200	9.07829e+06	327075	5.34959e+06	679625	6.96145e+06	2.54711e+06	1.67109e+06	1.55801e+06	5.22463e+06	16802000	2.93554e+06	1.37354e+06	1.90345e+06	1.77081e+06	1.12027e+06
PA1987	pqqC		1.35242	NA	2.28041e+06	1.39729e+06	1.18e+06	1.24779e+06	1.0084e+06	1.30613e+06	909401	783634	1.20609e+06	437852	2.41844e+06	953795	1.63076e+06	2.5898e+06	811182	5.15584e+06	405010	905503
PA1994	PA1994		1.32288	0.50591	1.15096e+06	2.06802e+06	925908	3.95093e+06	1.68181e+06	2.1111e+06	1.35231e+06	2.21678e+06	939008	2983100	477139	2972700	1.19396e+06	1.06702e+06	1.19155e+06	1.63784e+06	5.76755e+06	1.31284e+06
PA1997	PA1997		1.33691	0.347445	3076300	2437200	1.426e+06	4407600	1.20612e+06	1.37425e+06	465463	2.2816e+06	1.64709e+06	4084500	781408	4222300	4106100	2138000	1.5737e+06	4679800	4235700	878405
PA1998	dhcR		1.04757	0.922658	2.23796e+06	1.1702e+06	4.33893e+06	622827	1.07537e+06	2.02028e+06	1.13993e+06	948413	1.20824e+06	3.62788e+06	590859	4.09199e+06	4.67785e+06	3566200	2.21582e+06	470803	4.75136e+06	3765300
PA1999	dhcA		3.93964	0.0415006	41761000	11832000	21040000	27160000	1.0989e+06	315815	3.70064e+06	2.52846e+06	5663700	29698000	24473000	32627000	40231000	49831000	20470000	92293000	61525000	113380000
PA2000	dhcB		5.20146	0.0526983	96689000	16984000	35739000	30012000	3055800	2010400	2.99582e+06	3.99431e+06	3499900	68207000	31961000	51268000	111440000	93917000	35483000	184670000	147820000	280220000
PA2001	atoB		2.8139	0.0237768	125570000	43189000	69727000	81958000	29139000	26767000	27224000	19968000	28227000	101910000	67368000	93795000	125120000	162600000	75131000	216250000	172810000	256250000
PA2002	PA2002		1.20552	NA	3.02273e+06	1.88948e+06	600744	2.42591e+06	709259	2.21959e+06	405229	1.09933e+06	3.98419e+06	1.11038e+06	2.18594e+06	1.48233e+06	2.89551e+06	2.84807e+06	1.00207e+06	5.30018e+06	1.58473e+06	1.30878e+06
PA2003	bdhA		2.51426	0.135234	30353000	6459100	6334600	15081000	454988	1.4423e+06	1.11272e+06	3.67235e+06	3.32164e+06	22808000	8982200	26527000	51190000	6671900	4400500	19126000	23025000	18881000
PA2004	PA2004		1.07751	NA	1.26673e+06	1.83462e+06	1.92276e+06	2.22821e+06	2.10347e+06	1.49676e+06	781761	2.15969e+06	929140	5.00869e+06	932578	2.57034e+06	747203	753902	828364	707000	2.60567e+06	1.71055e+06
PA2006	PA2006		1.05122	NA	2.31174e+06	1.97893e+06	4.13206e+06	1.07819e+06	1.72495e+06	5.20792e+06	1.87523e+06	326538	3.49504e+06	4.96315e+06	5.38199e+06	2.38893e+06	886356	1.10636e+06	1.56541e+06	1.87973e+06	4.15023e+06	941878
PA2007	maiA		3.54965	0.0202482	28258000	36921000	47577000	44820000	1.9489e+06	6382700	8509700	1.34061e+06	490628	28069000	74035000	66853000	73277000	59412000	28174000	104590000	56741000	136830000
PA2008	fahA		2.81899	0.0401264	53228000	46527000	61585000	52328000	26456000	24971000	30800000	14789000	24639000	49481000	72833000	92611000	86833000	114110000	68217000	137880000	84126000	239180000
PA2009	hmgA		3.01497	0.0627477	79286000	59331000	75931000	78756000	33659000	41198000	34000000	27147000	40718000	70345000	78438000	102650000	125440000	174200000	118460000	220020000	130120000	397440000
PA2010	PA2010		1.33559	0.0722585	987454	3843100	4339600	4708500	5181800	5584200	4303600	5002800	6170700	3838400	5441400	7224000	6365200	8059200	6178300	6016600	5804200	9477900
PA2011	liuE		2.60695	0.00968321	16019000	8449400	11027000	10607000	1.90496e+06	4.10617e+06	4.56527e+06	1.15883e+06	2.5222e+06	15537000	12477000	15694000	18824000	12144000	9713700	22139000	15906000	24467000
PA2012	liuD		3.09656	0.0367096	47545000	25730000	29455000	43396000	5479000	3546700	2617900	4560000	3851400	41965000	31249000	52753000	53753000	38896000	25482000	100240000	56311000	113940000
PA2013	liuC		3.14812	0.0299847	68064000	28520000	34635000	45979000	3.18643e+06	2.19559e+06	745163	1.55963e+06	2.32248e+06	56478000	34456000	54078000	59460000	48966000	37582000	104300000	69185000	132620000
PA2014	liuB		3.2671	0.0268351	36400000	19416000	27222000	35586000	435080	259330	1092900	783210	736970	32906000	22510000	34381000	39917000	37438000	27021000	77772000	43710000	82707000
PA2015	liuA		3.29705	0.0207133	127370000	58702000	63285000	92561000	4702000	6520000	3780100	1735700	3184800	113800000	71965000	105890000	121230000	126770000	71390000	212900000	119510000	249550000
PA2016	liuR		2.36082	0.0484727	35185000	18227000	26827000	25569000	3.76896e+06	2.49449e+06	2.20918e+06	1.87722e+06	1.16593e+06	36258000	20432000	32402000	36758000	21170000	11426000	38663000	28496000	41570000
PA2020	PA2020		1.21642	0.191233	4378200	4135200	3851800	4392600	4642800	4982000	4866300	7138400	3755000	5406700	4193100	5276800	4333700	7312700	8278400	5484100	5825400	5152000
PA2021	PA2021		1.51151	NA	872922	670708	4.85806e+06	2.49746e+06	1.26672e+06	2.17794e+06	3.04116e+06	2.39899e+06	1.80808e+06	1.47553e+06	2.52539e+06	900718	648447	1.40722e+06	3.28746e+06	1.63526e+07	973847	2.04236e+06
PA2023	galU		1.13609	0.192421	127240000	150380000	129680000	141990000	95789000	110930000	102470000	87290000	98290000	115190000	149710000	152470000	124480000	124910000	142870000	129500000	123650000	123360000
PA2025	gor		1.37734	0.108708	62432000	45976000	46719000	55267000	21773000	27399000	27260000	23288000	24517000	63377000	47467000	55361000	64180000	44597000	36482000	49526000	50229000	49680000
PA2026	PA2026		1.13777	NA	2.62022e+06	635373	2.09904e+06	3.81047e+06	1.28335e+06	2.10341e+06	1.84519e+06	556444	2.58214e+06	4.03595e+06	2.38315e+06	3.39437e+06	3.73735e+06	798889	1.65248e+06	1.22937e+06	1.3313e+06	1.38876e+06
PA2032	PA2032		1.0649	0.907673	1.44759e+06	1.13112e+06	626937	2.58595e+06	11452000	9303100	11705000	9843100	661751	871712	659673	6616600	1.07359e+06	9036300	10449000	3.34188e+06	7593100	7314900
PA2033	PA2033		1.76467	NA	1.9549e+06	2.59352e+06	740343	1.34369e+06	2.58731e+06	746844	977002	987058	1.17451e+06	1.21069e+06	1.50652e+06	492436	2.29747e+06	602905	1.42537e+07	1.0612e+06	485511	1.21595e+06
PA2034	PA2034		1.13949	NA	5.05891e+06	1.59315e+06	1.67156e+06	3.51595e+06	613876	1.3567e+06	915872	1.40777e+06	1.99528e+06	1.4964e+06	955337	1.74932e+06	5.04297e+06	1.1102e+06	4.6782e+06	2.17403e+06	1.75322e+06	1.69826e+06
PA2037	PA2037		0.89441	NA	1.84493e+06	4.80475e+06	1.60716e+06	955321	5.81559e+06	1.77771e+06	1.28813e+06	2.84747e+06	3.98996e+06	6.26988e+06	1.70845e+06	4.19109e+06	2.23611e+06	1.54616e+06	834165	646904	777817	4.08798e+06
PA2038	PA2038		0.622398	NA	1.09899e+06	1.81478e+06	1.77833e+06	1.36053e+06	1.26408e+06	7.93204e+06	1.17583e+07	3.15352e+06	3.23808e+06	1.63111e+06	937621	2.7135e+06	898023	7.37851e+06	749185	1.35902e+06	1.50327e+06	3.61703e+06
PA2040	PA2040		1.40027	0.542448	16770000	12564000	4428700	9928700	90702000	121650000	74406000	59323000	87529000	16350000	13352000	21557000	3640500	111570000	89530000	119630000	128990000	163730000
PA2041	PA2041		1.52781	NA	516313	1.8754e+06	648040	1.46357e+06	845307	987547	1.61713e+06	3.25291e+06	2.62219e+06	3.09998e+06	2.85541e+06	2.59441e+06	2.8576e+06	962647	2.50631e+06	657444	4.09633e+06	1.49702e+06
PA2042	PA2042		0.503721	0.261089	7236800	827227	1.06557e+06	15463000	1.22565e+06	8.64182e+06	10008000	648283	2.43038e+06	1.32618e+06	7791000	857883	6406000	977035	1.43117e+07	385922	609633	4.02935e+06
PA2044	PA2044		0.674667	0.510392	44763000	61010000	55876000	39180000	7525400	19646000	11498000	3823400	11097000	49429000	41173000	33640000	36498000	3116100	611285	3.37809e+06	532100	1176800
PA2047	PA2047		1.8218	NA	658899	1.8912e+06	1.44213e+06	2.40535e+06	520397	2.47489e+06	558508	853287	1.84242e+06	4.02975e+06	872605	6.10243e+06	4.48773e+06	1.26891e+06	3.13385e+06	1.15022e+06	796469	1.19843e+06
PA2052	cynS		0.754978	0.630857	2.119e+06	5895200	6096100	638233	508069	3.32942e+06	743243	417589	9.79924e+06	2.3546e+06	3.42217e+06	5110000	4.36247e+06	2.3786e+06	430462	1.41935e+06	5.96e+06	444990
PA2054	cynR		1.14973	0.829949	812394	1.22351e+06	3.37314e+06	2.46922e+06	3.22808e+06	5048100	577631	606666	4.287e+06	499932	392463	1.0566e+06	1.41129e+06	907742	1.24778e+06	9833500	2.91997e+06	1.56361e+06
PA2063	PA2063		0.582855	0.376426	532253	1.55997e+06	969766	2.29387e+06	27989000	26182000	39692000	46722000	31616000	1.19079e+06	585154	5.80341e+06	3.53903e+06	24985000	23656000	18002000	13306000	13810000
PA2064	pcoB		0.738645	NA	913981	2.88393e+06	835967	1.19629e+06	3.07534e+06	2.18573e+06	1.11733e+06	1.29316e+06	1.02797e+06	3.37428e+06	402727	622872	508188	852699	1.50464e+06	2.52773e+06	224955	714205
PA2071	fusA2		1.92196	0.0524865	10217000	5486300	8535600	7810700	3.71761e+06	1.82596e+06	1.07568e+06	1.11278e+06	5.73936e+06	8501500	7885200	11166000	10156000	5615600	6367400	9238500	9916300	8395400
PA2076	PA2076		1.53186	NA	838381	2.36222e+06	878857	2.01159e+06	1.98037e+06	1.70106e+06	710047	738544	1.02442e+06	2.12318e+06	538604	1.7145e+06	3.69746e+06	1.85621e+06	2.43338e+06	892447	5.25411e+06	248464
PA2079	PA2079		1.64871	NA	575656	1.43512e+06	2.21947e+06	982408	1.36584e+06	1.21012e+06	2.66297e+06	5.19073e+06	2.19782e+06	3.59158e+06	4.55695e+06	592614	4.20279e+06	5.08719e+06	1.45515e+06	3.45262e+06	5.90616e+06	568152
PA2080	kynU	KynABU	6.71412	0.0175979	11956000	1.24177e+06	3888400	2469000	647414	1.70635e+06	1.11248e+06	502451	1.08468e+06	8872400	14093000	9176800	13590000	39094000	21817000	33300000	34531000	45657000	Novel
PA2081	kynB	KynABU	3.89863	0.00217695	13059000	4123700	6506600	7510700	876168	1.90897e+06	2.82692e+06	1.20109e+06	4.67344e+06	10394000	14093000	17994000	17980000	15687000	9181400	15111000	24706000	23228000	Novel
PA2087	PA2087		1.6843	NA	4.32309e+06	540536	3.77411e+06	1.24819e+06	1.12254e+06	3.42445e+06	2.38378e+06	1.44991e+06	388213	1.69417e+06	1.78468e+06	1.0017e+06	3.27169e+06	2.23219e+06	4.77157e+06	2.82341e+06	792104	1.30487e+07
PA2096	PA2096		2.49603	NA	994244	2.28691e+06	1.77405e+06	633940	653036	702149	2.33537e+06	1.14987e+06	1.30935e+06	4.39489e+06	2.68868e+06	888729	4.43994e+06	5.07573e+06	4.93839e+06	4.9715e+06	1.69938e+06	453114
PA2100	PA2100		0.622035	0.256647	1.09122e+06	338001	1.28893e+06	1.96991e+06	4117400	4028500	810938	4555900	2945400	2.16451e+06	938620	1.9069e+06	1.47876e+06	3179700	2413100	3045400	1.01759e+06	2.14602e+06
PA2101	PA2101		1.1901	NA	474435	850322	2.27151e+06	1.09579e+06	527200	1.63716e+06	5.36522e+06	4.24091e+06	1.75217e+06	1.02568e+06	6.91859e+06	1.23002e+06	2.71282e+06	3.16065e+06	1.93277e+06	1.95862e+06	1.39969e+06	1.33842e+06
PA2102	PA2102		0.640172	NA	1.9303e+06	4.83431e+06	708584	2.19822e+06	1.0317e+06	3.42687e+06	1.98305e+06	4.93851e+06	2.31904e+06	1.25589e+06	925222	2.49244e+06	1.07743e+06	3.85424e+06	1.99781e+06	1.79612e+06	614426	947592
PA2109	PA2109		0.773804	NA	2.09025e+06	519996	1.64e+06	2.63997e+06	1.43885e+06	1.89972e+06	566544	3.13733e+06	2.91821e+06	815613	2.7959e+06	740081	710676	1.77395e+06	2.21959e+06	2.14754e+06	803931	1.03199e+06
PA2110	PA2110		3.246	0.0260183	9393000	418008	4544200	5028600	2.14438e+06	2.93955e+06	1.127e+06	504189	1.39298e+06	5453400	7309800	6761100	9911300	7282600	5836300	13885000	10072000	20477000
PA2111	PA2111		2.17769	0.175561	8510200	1734400	3266400	4859300	7.85186e+06	356424	635969	3.16933e+06	1.91307e+06	3235300	6003100	5958200	8330800	4700800	1.21666e+06	14098000	7416000	20898000
PA2112	PA2112		3.77631	0.023769	40941000	12189000	15510000	19370000	1.40886e+06	1.56937e+06	2.47982e+06	967428	2602100	26112000	26088000	34060000	39845000	35872000	18070000	45691000	42313000	88431000
PA2113	opdO		1.05887	NA	1.85485e+06	1.1798e+06	1.26739e+06	1.71729e+06	1.07127e+06	1.80037e+06	4.73912e+06	350724	1.25967e+06	3.4241e+06	1.1098e+06	3.48052e+06	1.18521e+06	2.14133e+06	2.07025e+06	504059	1.56045e+06	662026
PA2114	PA2114		1.75753	0.226245	3584300	7.74635e+06	775823	789710	1.09125e+06	900677	1.64309e+06	962752	1.52618e+06	2083500	1494600	6.18083e+06	2092600	2.23756e+06	1.76029e+06	1.33403e+06	766028	2790300
PA2116	PA2116		2.9198	0.0484727	12642000	685462	6636800	7260100	1.6009e+06	428225	7.69764e+06	1.18514e+06	722429	7632000	8390800	11648000	18513000	4762400	1.43176e+06	22273000	17406000	14467000
PA2119	PA2119		1.71645	0.268107	135740000	110390000	131180000	125420000	1.10979e+06	2.22643e+06	1.94771e+06	7.36321e+06	7.58911e+06	119870000	92037000	141800000	121940000	27014000	53961000	105760000	161140000	53087000
PA2123	PA2123		2.12627	0.103832	591861	705962	1.72474e+06	1.09569e+06	2.03789e+06	1.04211e+06	1.82805e+06	1.74844e+06	6.3139e+06	1.23277e+06	3696000	5872200	4081600	2.28604e+06	2721900	3959300	3759600	1.7967e+06
PA2126	PA2126		1.02937	0.952598	14513000	15021000	11931000	13041000	1.16301e+06	520957	1.48449e+06	1.22031e+06	373757	13035000	7346800	12313000	11424000	2.17688e+06	10330000	13298000	11607000	1.09175e+06
PA2127	PA2127		0.649722	0.424983	3660000	1.45987e+06	4529600	6058900	667177	293805	1.19173e+06	1.04599e+06	842984	2.01753e+06	782065	1.93988e+06	2.6323e+06	525792	1.00129e+07	855636	1.13988e+06	2.60053e+06
PA2129	cupA2		0.64597	NA	1.19114e+06	1.58836e+06	2.0386e+06	1.94669e+06	1.06979e+06	6.52526e+06	1.18307e+06	2.33941e+06	684299	997961	805229	861000	1.21606e+06	1.05371e+06	599702	705192	3.33478e+06	2.41986e+06
PA2134	PA2134		0.364598	NA	666771	8.61509e+06	2.63922e+06	6.24326e+06	914582	994739	1.33366e+06	1.15116e+06	3.01521e+06	2.33667e+06	921145	503238	1.27577e+06	464688	605194	303804	549763	2.36384e+06
PA2138	PA2138		0.793686	NA	606088	954143	4.03169e+06	3.90892e+06	3.22286e+06	1.80755e+06	3.02986e+06	2.9217e+06	3.97788e+06	784148	3.94798e+06	2.93499e+06	1.35905e+06	3.49512e+06	1.86531e+06	1.09205e+06	2.11531e+06	1.82016e+06
PA2140	PA2140		0.460841	NA	4.43657e+06	1.41549e+07	1.94534e+06	2.36431e+06	5.94713e+06	1.57476e+06	1.30505e+06	3.19299e+06	3.70333e+06	1.10651e+06	1.75755e+06	2.17601e+06	627814	6.12989e+06	391109	855248	912986	3.8426e+06
PA2144	glgP		1.07335	NA	2.56759e+06	563646	690334	1.0081e+06	3.41321e+06	2.16471e+06	815001	1.64563e+06	2.15124e+06	2.36192e+06	1.45088e+06	1.56973e+06	1.09852e+06	749954	589177	3.09735e+06	2.55027e+06	2.65335e+06
PA2150	PA2150		1.42545	NA	1.42235e+06	969513	668194	2.21865e+06	932492	1.77473e+06	747064	3.28923e+06	1.87791e+06	1.97471e+06	1.15768e+06	2.49055e+06	1.10735e+06	4.38902e+06	2.27229e+06	885870	3.6522e+06	1.88426e+06
PA2151	PA2151		1.09444	NA	2.05521e+06	9.08038e+06	951250	1.15124e+06	1.92193e+06	877601	685775	1.07145e+06	1.44278e+06	3.38199e+06	2.07282e+06	2.68663e+06	2.13668e+06	1.08614e+06	2.03704e+06	1.61947e+06	4.36424e+06	1.66934e+06
PA2153	glgB		0.656892	NA	2.22106e+06	4.55246e+06	3.16456e+06	1.18059e+06	2.5199e+06	2.25465e+06	376621	1.69462e+06	919302	1.93776e+06	1.06506e+06	793009	963147	2.1489e+06	1.18835e+06	1.34867e+06	1.15223e+06	1.80746e+06
PA2159	PA2159		1.38883	NA	1.73381e+06	883026	1.1922e+06	1.57661e+06	391220	1.51188e+06	386751	5.24768e+06	618326	883509	1.54473e+06	4.62977e+06	3.65829e+06	1.08565e+06	460678	2.30915e+06	1.1144e+06	3.12063e+06
PA2162	PA2162		1.58487	NA	726691	7.61447e+06	1.12396e+06	1.11761e+06	695107	324979	2.9083e+06	1.74414e+06	1.07609e+06	839056	2.85978e+06	3.12739e+06	981787	660114	965800	1.15766e+06	7.75021e+06	9.12606e+06
PA2163	PA2163		1.19199	NA	694491	953878	1.58713e+06	1.62558e+06	1.7351e+06	1.00386e+06	1.41486e+06	1.14734e+06	1.81814e+06	2.4416e+06	1.85222e+06	2.00781e+06	1.4653e+06	540036	491706	1.29853e+06	1.63602e+06	2.54733e+06
PA2164	PA2164		0.834041	NA	1.74593e+06	4.34826e+06	429146	3.67585e+06	697204	577403	2.92288e+06	1.48731e+06	3.17674e+06	360484	2.02722e+06	1.60304e+06	3.46049e+06	2.14923e+06	458101	1.99632e+06	2.3101e+06	1.53243e+06
PA2165	PA2165		1.66402	NA	2.41237e+06	557179	1.08645e+06	2.41996e+06	2.1371e+06	1.2986e+06	524115	1.88618e+06	1.67388e+06	995010	1.72569e+06	5.75167e+06	6.39468e+06	816172	3.48969e+06	894744	2.52823e+06	693446
PA2166	PA2166		1.24267	NA	1.79026e+06	1.88412e+06	880212	2.03145e+06	430117	2.32547e+06	753980	1.59324e+06	558941	1.31783e+06	1.02891e+06	1.48743e+06	1.74845e+06	3.55749e+06	2.51177e+06	2.11534e+06	939928	512776
PA2167	PA2167		0.602892	NA	747770	2.46589e+06	1.18666e+06	2.53473e+06	1.31443e+06	3.42711e+06	607561	4.00147e+06	2.969e+06	2.74854e+06	700520	1.15898e+06	1.73267e+06	822455	2.12265e+06	1.18138e+06	625897	515372
PA2176	PA2176		1.14869	NA	4.33684e+06	3.36969e+06	2.05671e+06	2.12699e+06	5.77314e+06	2.90995e+06	3.16847e+06	972794	506843	950209	1.0023e+07	9.28933e+06	1.52804e+06	1.40778e+06	1.5018e+06	1.38622e+06	218924	2.66642e+06
PA2180	PA2180		1.25415	NA	942926	1.45769e+06	1.15559e+06	977697	448950	4.52476e+06	2.28648e+06	7.48429e+06	1.79197e+06	1.11624e+07	1.07885e+06	2.75727e+06	868935	1.05846e+06	901532	964974	1.60478e+06	6.02809e+06
PA2181	PA2181		1.14202	NA	2.80846e+06	3.02251e+06	2.02656e+06	1.30532e+06	1.22806e+06	1.08763e+06	1.67473e+06	1.22442e+06	562728	1.59184e+06	2.215e+06	2.33857e+06	2.12527e+06	974327	1.84633e+06	1.42154e+06	1.07025e+06	3.4791e+06
PA2183	PA2183		0.523982	NA	4.04692e+06	1.07275e+06	345939	3.87693e+06	1.03613e+06	4.38365e+06	1.93033e+06	1.91939e+06	4.21099e+06	987943	597080	636419	1.14737e+06	1.43336e+06	2.00565e+06	1.46921e+06	559601	3.12223e+06
PA2189	PA2189		0.616593	NA	6.44584e+06	502330	3.38615e+06	2.43222e+06	1.21224e+06	3.26523e+06	7.21139e+06	1.31919e+06	753038	2.15358e+06	2.59684e+06	1.68294e+06	1.5078e+06	2.83676e+06	2.7107e+06	1.26915e+06	547596	1.05139e+06
PA2190	PA2190		1.00576	0.9945	1839000	450120	1214800	1013700	329410	403174	1.4491e+06	885951	631376	1.87205e+06	1.34474e+06	689213	1592800	2.07861e+06	1.57245e+06	2.59088e+06	497890	6.35325e+06
PA2191	exoY		0.645848	NA	2.06128e+06	546563	482643	3.48286e+06	1.32026e+06	2.02356e+06	8.36725e+06	1.02468e+06	2.12534e+06	1.14753e+06	1.92655e+06	568055	2.1032e+06	2.10421e+06	2.26344e+06	430361	1.60401e+06	1.69603e+06
PA2193	hcnA	HCN	0.782031	NA	1.36251e+06	2.03659e+06	6.26543e+06	599545	1.66715e+06	2.12934e+06	3.03224e+06	1.56601e+06	1.89402e+06	675061	931637	1.71794e+06	1.15968e+06	4.60501e+06	1.28725e+06	274544	3.07656e+06	2.34528e+06
PA2194	hcnB	HCN	2.19972	0.209674	4.16941e+06	3.59908e+06	3.40483e+06	2.12759e+06	623261	1.61811e+06	938423	1.79712e+06	2.22432e+06	4.65421e+06	4724500	4087600	5589400	3.63697e+06	4014400	4.87877e+06	12428000	4.1305e+06
PA2195	hcnC	HCN	2.70102	0.0656127	1.76172e+06	1.49873e+06	1.61872e+06	2.57318e+06	920050	1.02846e+06	2.01919e+06	661474	1.46321e+06	4.27169e+06	6235100	4747800	8421800	1.08369e+06	3470400	4409000	9558200	2536300
PA2196	PA2196		1.13541	0.696024	3671000	2913400	787688	1.62079e+06	1.48169e+06	857109	358268	2.63548e+06	2.78647e+06	710080	1.02208e+06	719872	1.33938e+06	1.03131e+06	3799000	1.16438e+06	2392700	3498100
PA2197	PA2197		1.32661	0.272264	34916000	25875000	26265000	24734000	10399000	11087000	10207000	7608800	8906500	34259000	22221000	26870000	26078000	17002000	18136000	23352000	24262000	20075000
PA2198	PA2198		0.704748	0.591987	12376000	9997600	9252100	6809200	1.51963e+06	987226	3.51478e+06	4.89952e+06	2.30128e+06	7915100	976718	7872700	8072500	1.13053e+07	4.25167e+06	1.22993e+06	540926	1.60213e+06
PA2199	PA2199		1.16886	0.420144	23574000	15997000	14593000	13586000	9968000	11156000	10565000	7510800	11778000	24473000	11456000	15035000	14381000	13006000	13389000	15086000	15032000	16918000
PA2202	PA2202		0.765409	NA	5.65194e+06	2.94638e+06	2.50768e+06	2.13492e+06	1.87234e+06	1.17817e+06	2.29375e+06	6.82815e+06	1.30596e+06	2.83676e+06	4.12679e+06	1.05611e+06	897666	782277	1.5413e+06	509082	762826	7.93838e+06
PA2203	PA2203		0.851294	NA	1.67871e+06	2.80939e+06	1.7603e+06	706229	3.708e+06	2.65231e+06	953380	1.54463e+06	2.75056e+06	929227	3.16412e+06	2.01169e+06	2.98062e+06	663203	1.56039e+06	2.03591e+06	762574	1.69528e+06
PA2204	PA2204		5.51281	0.168465	62052000	42661000	54263000	57597000	1533400	3441900	996543	4.62612e+06	4066500	166440000	282380000	401670000	377220000	13882000	17361000	11910000	5285200	11199000
PA2205	PA2205		7.32026	0.00589144	514898	2.56401e+06	757216	3.43641e+06	1.93456e+06	1.3299e+06	1.29578e+06	717768	454002	913641	16276000	10383000	14575000	22416000	18589000	14409000	8817000	17029000
PA2209	PA2209		0.567219	NA	1.63177e+06	5.71637e+06	521228	4.90602e+06	2.91213e+06	2.94827e+06	755291	1.35668e+06	3.55101e+06	786360	1.88452e+06	1.93e+06	1.31682e+06	978811	3.10097e+06	1.8102e+06	1.37112e+06	603942
PA2222	PA2222		1.59223	0.177677	2.27975e+06	339350	1.64665e+06	4536800	1.43403e+06	761630	1.3209e+06	1.68183e+06	1.25481e+06	614602	2.20997e+06	2.1e+06	5268600	327778	1.24695e+06	3868800	4705600	3399200
PA2223	PA2223		1.08993	0.875727	9182000	1.82748e+06	5867000	8797200	3.726e+06	6.32521e+06	410035	3.29956e+06	553494	8893700	6001300	11146000	10209000	1.04979e+06	1.38769e+06	2.3021e+06	7570700	3.22606e+06
PA2225	PA2225		1.11753	NA	638442	4.68023e+06	1.68534e+06	2.09221e+06	3.33239e+06	2.0072e+06	1.65432e+06	2.28949e+06	1.29103e+06	8.00697e+06	772798	840750	929964	5.60937e+06	1.85104e+06	1.22707e+06	1.99926e+06	745389
PA2229	PA2229		1.14474	0.655017	8498100	6041500	6113800	6353300	2.39542e+06	1.8957e+06	2.10305e+06	580801	749891	9345500	7887600	7292400	6170000	2486600	3404700	4456700	3707700	5011600
PA2231	pslA	Psl	0.496199	NA	2.60612e+06	2.59334e+06	1.58175e+06	5.36545e+06	2.90272e+06	5.74702e+06	1.10551e+07	1.39335e+06	1.55126e+06	535519	664926	3.65261e+06	853586	1.08067e+06	2.45162e+06	860529	4.61937e+06	2.54695e+06
PA2232	pslB	Psl	5.11446	0.0012669	13135000	8852300	11247000	10561000	8133800	8114600	8746700	6598900	7624200	21842000	48766000	65284000	52585000	53847000	53912000	47294000	34535000	46504000
PA2233	pslC	Psl	1.69393	0.153943	1.51856e+06	4.93913e+06	4.28784e+06	2.4219e+06	1.21881e+06	1.49178e+06	1.14507e+06	2.52368e+06	683572	6.30316e+06	5849900	3.44186e+06	5461500	4592300	4413100	3129800	2.1371e+06	3551300
PA2234	pslD	Psl	2.86918	0.00501492	2.80672e+06	2406500	486021	1.17627e+06	5176100	1.55016e+06	4783700	4661700	825633	3.81251e+06	9219700	3591000	6221600	11575000	13085000	9410000	6891100	10985000
PA2235	pslE	Psl	3.53321	0.264544	14250000	4383200	6212400	20591000	2.33007e+06	1.12287e+06	2789500	3.93887e+06	1.5589e+06	17490000	75893000	1.14179e+07	58299000	6336600	1.82597e+06	5346200	8168400	13975000
PA2236	pslF	Psl	7.81497	0.0382229	192719	1447700	1470400	918337	2207400	962530	1350200	797810	1261700	1621800	10048000	11887000	8358300	30473000	13043000	7965900	5286100	14019000
PA2237	pslG	Psl	1.05787	NA	585072	2.82921e+06	854477	1.32406e+06	2.80712e+06	362172	3.60093e+06	1.07287e+06	2.92772e+06	3.81416e+06	363607	819062	2.36786e+06	3.57702e+06	656102	1.57973e+06	839094	3.29392e+06
PA2238	pslH	Psl	5.6307	0.120154	657000	1.55531e+06	674327	3.70536e+06	1.08722e+06	3.2193e+06	8.04956e+06	1.86516e+06	1.36384e+06	8398700	24539000	20131000	19369000	512470	3.06587e+06	564854	5.78525e+06	1.74784e+06
PA2239	pslI	Psl	4.26879	0.0246332	3.46072e+06	1.44464e+06	4.40409e+06	3.31385e+06	3.25318e+06	1.90718e+06	7.81168e+06	1.78663e+06	536823	339147	8212600	8768200	922286	8563300	9881800	2.08773e+06	1.53991e+06	7179000
PA2240	pslJ	Psl	0.870815	NA	3.70777e+06	1.12071e+06	1.61708e+06	2.47213e+06	1.95448e+06	4.02113e+06	1.27496e+06	2.4621e+06	3.45186e+06	2.25431e+06	3.67988e+06	757596	831399	831143	1.47709e+06	4.55699e+06	588837	4.25228e+06
PA2241	pslK	Psl	1.31868	NA	724304	2.05602e+06	1.00468e+06	1.27264e+06	381381	3.99254e+06	2.12182e+06	1.32653e+06	3.37375e+06	4.73315e+06	1.89664e+06	4.447e+06	2.16597e+06	2.77701e+06	1.41884e+06	1.9991e+06	1.3838e+06	611909
PA2242	pslL	Psl	0.888793	NA	6.22995e+06	1.33061e+06	2.03442e+06	2.67248e+06	3.24219e+06	1.9027e+06	903406	2.75054e+06	1.42781e+06	2.49294e+06	3.04238e+06	504510	2.83153e+06	685255	2.46275e+06	3.47564e+06	2.41642e+06	2.08118e+06
PA2243	pslM	Psl	0.667013	NA	3.071e+06	1.25343e+06	774323	1.19049e+06	2.59629e+06	1.37536e+06	1.61154e+06	1.28852e+06	3.54206e+06	879666	3.32821e+06	1.02852e+06	886783	735528	1.76145e+06	664881	1.17951e+06	676581
PA2244	pslN	Psl	0.902964	NA	734186	1.26692e+06	2.40048e+06	1.61539e+06	2.78592e+06	2.44528e+06	1.41587e+06	481925	4.83744e+06	1.41661e+06	1.49663e+06	1.68155e+06	309422	3.50378e+06	601154	951783	2.80926e+06	3.4682e+06
PA2247	bkdA1		3.69983	0.0194166	171200000	67424000	86488000	94389000	6387800	3492900	3407200	8.35906e+06	1460500	145850000	80860000	137730000	203750000	122990000	83668000	266180000	244720000	326560000
PA2248	bkdA2		2.99659	0.0327843	131360000	63058000	82873000	86283000	974920	3972900	2060900	1591700	2553200	118190000	65648000	91743000	126700000	81140000	64844000	213630000	145020000	215990000
PA2249	bkdB		3.35394	0.0353817	184660000	88426000	136260000	158550000	10992000	7522200	6137000	4925900	6122100	151180000	111350000	160980000	234400000	145280000	107540000	386920000	288370000	438400000
PA2250	lpdV		3.65863	0.0287899	78777000	41692000	63379000	73043000	831110	2441700	738450	1.77442e+06	1814300	50537000	52056000	113870000	137000000	56158000	52014000	181900000	141090000	198090000
PA2252	PA2252		0.358936	0.050304	9836500	11086000	12849000	18125000	5969000	1996000	15813000	7124900	4890800	9326700	7401500	388546	6735100	1.89831e+06	826819	1.39127e+06	1.07908e+06	975925
PA2253	ansA		1.25256	0.403639	10494000	11506000	10216000	9971800	3622800	5572200	4920100	4735600	3593800	13949000	11471000	13092000	11297000	6453100	5884500	6607900	5908800	6292500
PA2259	ptxS		1.97445	0.050304	10929000	11551000	10597000	10782000	1.19997e+06	2.28187e+06	1.03316e+06	1.34053e+06	2.23057e+06	10922000	9943400	11995000	10060000	13042000	8440700	12640000	13949000	11120000
PA2264	PA2264		0.824393	0.296587	19686000	19885000	22986000	18122000	38339000	36806000	42285000	41230000	35354000	19991000	20490000	24648000	25222000	33949000	27873000	26111000	25831000	22340000
PA2265	PA2265		0.795685	0.235121	9934000	10156000	10927000	9100800	17340000	17518000	17328000	22983000	16621000	11162000	10061000	8523100	9610000	15897000	15171000	11528000	12083000	10922000
PA2266	PA2266		0.777854	0.161552	22544000	23416000	22929000	24476000	37584000	39091000	41903000	49583000	40132000	26644000	24587000	22459000	21065000	29883000	30492000	27192000	29840000	22484000
PA2271	PA2271		2.71535	0.00815591	2.99264e+06	528794	678670	929111	2.96055e+06	2.36597e+06	4.91365e+06	904788	1.24079e+06	392178	5666600	5971400	5254400	4379800	4850900	5470800	5886400	7587100	Novel
PA2279	arsC		0.91663	NA	3.59153e+06	988775	521545	1.55472e+06	493422	2.44393e+06	2.37957e+06	1.34865e+06	3.14202e+06	2.15754e+06	1.43387e+06	1.83315e+06	2.13744e+06	386696	2.23079e+06	1.63794e+06	1.26066e+06	2.01346e+06
PA2290	gcd		1.1733	0.679082	15968000	15864000	14920000	22105000	17005000	12904000	25178000	27042000	18298000	16112000	50420000	9682100	47014000	17108000	13621000	11683000	15494000	17487000
PA2291	PA2291		2.09527	0.179801	1.09479e+06	489909	2.91388e+06	3383200	608624	838709	1.9665e+06	1.98102e+06	1.26911e+06	1.43763e+06	6029000	3.02217e+06	6404000	256372	2.57918e+06	1.61894e+06	1.03854e+06	5597000
PA2299	PA2299		0.954429	NA	1.71985e+06	1.87349e+06	2.20801e+06	1.43094e+06	1.26458e+06	1.01745e+06	2.37093e+06	741693	1.41011e+06	3.14045e+06	3.2047e+06	1.55591e+06	1.38452e+06	713745	409321	1.13366e+06	644263	1.21079e+06
PA2301	PA2301		1.6447	0.10233	4475700	3545400	2936500	2861800	483575	1.10043e+06	1.56152e+06	2.9566e+06	2.40223e+06	3920100	2790300	3869300	3840500	2.35383e+06	477618	3794700	3604200	3136600
PA2302	ambE		4.4825	0.166431	509050	4.56946e+06	938922	998460	1.67899e+06	1.50733e+06	2.52292e+06	1.43939e+06	1.54466e+06	1317800	1449000	3041700	24543000	1.03681e+06	582836	8948000	29567000	18692000
PA2303	ambD		0.987076	NA	2.12133e+06	1.10593e+06	2.46393e+06	1.58939e+06	879648	831474	571294	705591	704913	484669	569208	864607	854744	2.08132e+06	1.67492e+06	1.32685e+06	780832	2.19453e+06
PA2304	ambC		5.0975	0.12535	1.6849e+06	3.05625e+06	3.11715e+06	1.49382e+06	1.04747e+07	1.42973e+06	2.64345e+06	3.36164e+06	240541	1.10386e+06	2.21694e+06	9629000	20777000	3.76926e+06	9.95399e+06	8523900	21061000	8267100
PA2305	ambB		1.33521	0.482519	5.50727e+06	2.53697e+06	701258	2.97752e+06	1.10033e+06	4.73722e+06	3.48086e+06	963429	726343	1.07804e+06	5.20044e+06	6.35225e+06	1.26458e+06	2.06032e+06	909260	6.9023e+06	2836700	2292400
PA2306	ambA		1.09422	NA	554361	3.84077e+06	1.69316e+06	1.17331e+06	5.06302e+06	418252	1.68357e+06	5.92009e+06	1.4351e+06	5.51963e+06	5.21559e+06	1.88229e+06	2.51247e+06	1.19654e+06	4.76524e+06	997132	1.02782e+06	717080
PA2309	PA2309		0.752794	NA	1.1592e+06	2.39178e+06	3.02321e+06	1.86506e+06	3.16187e+06	1.35965e+06	387150	4.5211e+06	1.8494e+06	4.0366e+06	2.13645e+06	1.12855e+06	843736	1.72088e+06	1.08167e+06	1.90692e+06	1.16653e+06	822592
PA2310	PA2310		1.51338	NA	858591	475598	600225	2.32163e+06	1.18682e+06	1.04539e+06	1.58546e+06	1.34495e+06	1.93937e+06	1.08779e+06	966932	1.56778e+06	2.45513e+06	5.05292e+06	991264	935279	2.07603e+06	2.0559e+06
PA2315	PA2315		1.55668	NA	1.84663e+06	822354	904705	2.6352e+06	1.27046e+06	4.16149e+06	562554	2.83523e+06	1.79055e+06	1.28389e+06	4.1062e+06	3.45458e+06	1.08498e+06	2.29587e+06	1.32853e+06	7.0269e+06	567740	5.0489e+06
PA2318	PA2318		0.981276	0.975457	6790500	4654800	5702000	4786800	3.06894e+06	963624	799073	2.46722e+06	2.84274e+06	6096800	5065300	5145600	4966800	2.58036e+06	5.18569e+06	2.17427e+06	835580	608087
PA2320	gntR		1.9755	0.111487	2.57681e+06	4600800	5202400	5145300	3.2668e+06	2.43451e+06	786785	134797	3862400	5078500	6893700	4564200	5138900	6620900	1.28387e+06	1.00877e+06	12880000	5541000
PA2321	PA2321		0.569247	0.204012	2.07502e+06	4599800	3679300	2.22537e+06	635447	2.69491e+06	3.06791e+06	987616	1.34991e+06	2.01117e+06	820766	1.25418e+06	5.53166e+06	3.69163e+06	1.11837e+06	2.38147e+06	1.318e+06	2.07175e+06
PA2322	PA2322		0.608945	NA	1.34391e+06	2.50264e+06	1.93363e+06	3.26613e+06	3.58144e+06	1.09196e+06	3.75375e+06	2.30705e+06	3.08549e+06	1.89966e+06	997665	658280	1.73483e+06	1.51153e+06	577900	2.72143e+06	3.43705e+06	385790
PA2323	PA2323		1.25879	0.267574	95450000	82812000	87972000	94883000	39191000	38659000	38616000	31571000	36723000	89739000	76456000	78116000	85039000	72337000	63163000	74799000	83522000	63976000
PA2327	PA2327		1.27128	NA	2.21169e+06	1.33313e+06	546563	1.20351e+06	949680	2.0047e+06	4.49528e+06	781292	1.51552e+06	937981	1.72324e+06	2.62606e+06	1.24872e+06	2.37764e+06	2.95629e+06	992271	4.59319e+06	1.66648e+06
PA2328	PA2328		0.484777	NA	2.66322e+06	3.80283e+06	6.16611e+06	443562	2.32139e+06	2.00724e+06	1.39986e+06	1.43495e+06	2.61249e+06	1.52641e+06	1.68589e+06	623561	400575	2.46129e+06	764514	1.1813e+06	2.09439e+06	340023
PA2330	PA2330		0.719713	0.488666	4949500	767730	3128900	2901100	1.89335e+06	632893	531430	1.24093e+06	2.56212e+06	4861800	3476600	3790900	4835900	1.50475e+06	946491	5.82461e+06	2.2885e+06	1.73633e+06
PA2331	PA2331		0.999699	0.999384	19704000	8491500	8472600	9539200	2.26454e+06	4.28097e+06	755445	581531	6.51718e+06	16576000	8876000	10384000	14670000	1.15296e+06	2.2361e+06	3426800	4003300	4113000
PA2332	PA2332		1.17014	0.679359	4.60754e+06	366821	3230000	2.57477e+06	1.79271e+06	5914700	952019	9.87787e+06	1.81442e+06	2.72367e+06	3.32309e+06	6.88519e+06	3535800	1.38354e+06	473712	4004200	1.06524e+06	1.4066e+06
PA2337	mtlR		0.644619	NA	5.27886e+06	582010	1.15557e+06	1.30261e+06	3.09853e+06	2.35811e+06	7.37625e+06	2.12102e+06	914489	1.64063e+06	1.3946e+06	2.82739e+06	3.141e+06	605450	2.61285e+06	1.82672e+06	1.11098e+06	432070
PA2339	PA2339		2.85813	NA	528718	1.3202e+06	1.46982e+06	876624	809871	1.00816e+06	1.04493e+06	910648	887043	6.66772e+06	1.89289e+06	1.09356e+06	2.52342e+06	1.45198e+06	915678	5.1459e+06	759155	4.86138e+06
PA2341	PA2341		1.17395	NA	2.32424e+06	1.53714e+06	1.15463e+06	1.95673e+06	926977	1.38295e+06	3.78117e+06	2.32745e+06	5.10288e+06	2.70698e+06	3.98098e+06	1.00452e+06	1.09284e+06	1.05668e+06	2.79118e+06	4.08911e+06	5.38378e+06	1.95307e+06
PA2344	mtlZ		0.567963	0.162149	1.53529e+06	3.17216e+06	2777500	2394900	1.2618e+06	372623	1.33472e+06	2.58098e+06	950634	880413	582243	1.85398e+06	2587300	1.77599e+06	3.82298e+06	1.20698e+06	731807	441064
PA2351	PA2351		0.807896	NA	974450	505015	1.69223e+06	1.28042e+06	2.13068e+06	1.40138e+06	2.11758e+06	881353	886952	1.63762e+06	343513	378693	1.12879e+06	1.98711e+06	938752	868293	1.47001e+06	836999
PA2352	PA2352		0.593744	0.24402	10570000	9546900	11571000	9099400	2.87676e+06	1.0983e+06	2.23177e+06	709854	1.7634e+06	9533900	508808	7001000	3273600	3.04464e+06	3.78689e+06	1.69563e+06	1.37601e+06	964692
PA2357	msuE		1.5397	NA	1.89597e+06	390877	474686	4.663e+06	818818	1.26415e+06	3.06876e+06	814233	2.60206e+06	5.28285e+06	2.24209e+06	1.75857e+06	3.44579e+06	791252	2.74485e+06	2.92782e+06	3.13693e+06	2.29356e+06
PA2358	PA2358		1.0677	NA	1.06504e+06	1.18852e+06	1.41811e+06	1.18105e+06	3.21688e+06	898401	991644	4.36037e+06	1.86314e+06	1.24039e+06	1.18647e+06	1.41469e+06	1.38641e+06	576886	1.78225e+06	3.18946e+06	1.04307e+06	5.45914e+06
PA2362	PA2362		0.902364	NA	831664	469879	353639	1.87594e+06	1.21375e+06	2.78101e+06	1.29605e+06	846676	8.12627e+06	3.03903e+06	2.84498e+06	3.17015e+06	871097	1.32062e+06	1.13448e+06	1.05555e+06	1.99048e+06	631084
PA2363	PA2363		0.599771	NA	1.26449e+06	1.52533e+06	1.26436e+06	7.91907e+06	4.49389e+06	1.49903e+06	1.91328e+06	895085	1.74751e+06	1.96137e+06	3.40531e+06	2.4888e+06	531536	791196	2.64776e+06	723885	273146	685073
PA2365	PA2365		2.47816	0.077606	1.61346e+06	1.33088e+06	1.02881e+06	1.00118e+06	2.46874e+06	812897	544063	1.82526e+06	1.56759e+06	1.03454e+06	2.76513e+06	3000000	7924000	5.26558e+06	1.21856e+06	793873	1.59711e+06	717309
PA2366	PA2366		6.29227	0.317661	2.76339e+06	754308	2.36613e+06	1.20004e+06	3.39845e+06	2.44963e+06	730115	2.54615e+06	1.45986e+06	3.64375e+06	1.94897e+06	881520	39316000	2.23344e+06	3.87861e+06	2.80664e+06	57614000	3.05559e+06
PA2376	PA2376		0.73983	NA	4.03575e+06	6.71817e+06	2.21368e+06	8.16858e+06	1.27376e+06	1.21266e+06	1.1237e+06	1.10895e+06	4.88178e+06	1.83109e+06	787845	2.67702e+06	608922	1.49961e+06	1.25709e+06	2.01493e+06	2.55252e+06	9.51115e+06
PA2377	PA2377		0.910388	NA	751921	3.72225e+06	1.62205e+06	2.69904e+06	1.79911e+06	1.60819e+06	2.6613e+06	5.98716e+06	1.5507e+06	6.664e+06	291019	2.14881e+06	698746	915343	623924	2.70298e+06	4.57505e+06	1.77439e+06
PA2378	PA2378		1.20773	0.519589	8351100	19122000	18994000	13441000	6780100	8316900	7612300	1469500	8238600	12475000	17517000	18248000	14485000	12904000	8890900	5395700	10666000	10923000
PA2379	PA2379		1.12288	0.842105	1.24353e+06	1.78652e+06	2.95391e+06	6149500	594886	922835	2.0624e+06	3817700	3226600	5116700	3.07721e+06	1.49086e+06	1.85238e+06	4770600	1.22157e+06	1.62374e+06	655660	4.38535e+06
PA2380	PA2380		10.415	0.0491234	3.26917e+06	3085500	1.99455e+06	645814	1.2307e+06	1.1142e+06	1.09299e+06	2.04484e+06	1.91996e+06	8160100	36196000	50808000	45208000	7873900	10756000	11899000	15650000	8683200
PA2381	PA2381		1.08942	0.919629	80871000	37806000	47203000	51517000	371996	5.05724e+06	1.64313e+06	895118	1.201e+06	66826000	31140000	59267000	49021000	2.28859e+06	1.65637e+06	12372000	17793000	5770700
PA2382	lldA		0.856279	NA	1.76427e+06	1.79084e+06	2.65503e+06	1.98329e+06	1.27086e+06	3.05041e+06	5.4387e+06	1.94811e+06	517761	2.57157e+06	2.80339e+06	3.25135e+06	960080	1.74331e+06	317200	2.80466e+06	1.29838e+06	1.73465e+06
PA2384	PA2384		1.173	NA	868536	1.16544e+06	1.26772e+06	2.40165e+06	1.55769e+06	954476	1.14909e+06	2.29461e+06	1.93219e+06	376554	2.43585e+06	1.75576e+06	825955	3.68916e+06	4.2355e+06	570435	833828	1.21974e+06
PA2386	pvdA		4.5899	0.439563	1.28523e+06	4245500	1.77644e+06	1.91734e+06	2.95908e+06	3.71064e+06	3.66454e+06	4.44043e+06	2.28325e+06	1.30808e+06	871346	496373	1.91949e+06	3.50028e+06	751367	2325100	6796500	50979000
PA2388	fpvR		0.343431	0.156582	2.91555e+06	2.17974e+06	1.78879e+06	1.09177e+06	10145000	10381000	23449000	25874000	18308000	2.05942e+06	1.32534e+06	2.23446e+06	3.67692e+06	3.32116e+06	12137000	8025100	3.56615e+06	3.18262e+06
PA2389	pvdR		1.40581	NA	2.4526e+06	844367	345036	2.73188e+06	743046	1.84155e+06	1.46564e+06	1.63593e+06	1.76716e+06	4.51622e+06	1.61022e+06	2.93585e+06	2.45668e+06	1.74454e+06	1.78287e+06	1.02543e+06	1.92686e+06	1.43971e+06
PA2393	PA2393		0.941871	NA	2.16594e+06	2.19943e+06	934242	1.95437e+06	3.07151e+06	539888	2.40014e+06	2.55556e+06	4.91076e+06	245711	2.25311e+06	2.77291e+06	2.53709e+06	4.94565e+06	659627	868829	3.55388e+06	1.68992e+06
PA2394	pvdN		0.703355	NA	4.28783e+06	708067	6.42937e+06	2.29653e+06	421627	3.33772e+06	3.9752e+06	878461	1.60826e+06	3.05347e+06	1.32038e+06	1.73258e+06	3.12803e+06	598812	3.3035e+06	1.60354e+06	838728	1.26145e+06
PA2395	pvdO		0.846803	NA	3.57465e+06	2.05393e+06	1.50551e+06	1.30851e+06	1.0015e+06	1.12254e+06	3.19502e+06	1.43627e+06	463416	118137	2.85826e+06	354230	1.64604e+06	1.12556e+06	2.11918e+06	635469	1.15414e+06	3.25107e+06
PA2396	pvdF		0.916793	0.856091	5990600	6166600	4347600	2.68903e+06	2.879e+06	1.78764e+06	7.17298e+06	582016	1.26508e+06	1.67598e+06	1.02287e+06	1.58182e+06	2.17631e+06	768824	3.41311e+06	2.30438e+06	1.15095e+06	6695500
PA2397	pvdE		1.9357	NA	556357	2.60694e+06	1.00627e+06	1.18582e+06	2.37035e+06	2.41776e+06	812271	749836	1.4103e+06	8.26928e+06	937960	1.79645e+06	958732	1.29074e+06	4.17717e+06	3.33605e+06	3.0521e+06	1.57002e+06
PA2398	fpvA		0.300013	0.179341	5072700	17190000	11349000	5529700	574123	1013500	1.8193e+06	2.65668e+06	1.26599e+06	2.65298e+06	1851500	1.30025e+06	2.77008e+06	1.5077e+06	2.1742e+06	1.25483e+06	1.54591e+06	2.62264e+06
PA2402	PA2402		0.898293	NA	2.17284e+06	6.63694e+06	1.08165e+06	5.09274e+06	3.21785e+06	654212	426755	2.25067e+06	3.68199e+06	2.22257e+06	1.82279e+06	3.91938e+06	2.35291e+06	3.36231e+06	1.73659e+06	2.14398e+06	3.78181e+06	1.30869e+06
PA2403	PA2403		1.13146	NA	3.11585e+06	3.70181e+06	3.79916e+06	1.02226e+06	2.15108e+06	1.2001e+06	1.08055e+06	2.46847e+06	817038	3.62515e+06	4.6327e+06	2.8501e+06	2.78746e+06	2.18174e+06	1.16451e+06	1.02924e+06	2.54025e+06	1.08981e+06
PA2404	PA2404		0.63114	NA	399699	2.29895e+06	659217	616383	7.08797e+06	2.59006e+06	781614	4.06306e+06	1.7497e+06	2.0553e+06	2.3726e+06	2.57962e+06	922697	2.00536e+06	1.12809e+06	816957	722403	175438
PA2405	PA2405		1.50694	0.439563	489607	4.20964e+06	2.05112e+06	4364100	658290	1.52542e+06	2.02188e+06	736831	2.05548e+06	3.18248e+06	4986600	3228200	2.44243e+06	1.30695e+06	1.73125e+06	640256	1.341e+06	503477
PA2406	PA2406		1.58692	NA	2.02504e+06	637245	1.88005e+06	2.21495e+06	1.74908e+06	1.12094e+06	3.55355e+06	980261	3.50932e+06	2.19507e+06	1.54156e+06	2.38529e+06	2.9862e+06	5.90088e+06	5.47906e+06	2.98418e+06	3.65032e+06	919031
PA2407	PA2407		0.926846	0.881304	5406600	6364700	3403100	2064200	1.27261e+06	2.41575e+06	2.30954e+06	498162	2.20963e+06	1.51661e+06	5604100	4402900	1.76332e+06	430277	528693	1.76241e+06	4.10275e+06	973300
PA2408	PA2408		0.903052	NA	3.60655e+06	822236	1.567e+06	2.96663e+06	875951	1.4967e+06	1.03097e+06	5.39758e+06	2.52272e+06	1.03516e+06	1.01448e+06	4.51087e+06	708935	1.62219e+06	856935	1.60284e+06	2.8089e+06	4.1593e+06
PA2409	PA2409		1.37491	NA	1.28647e+06	3.12439e+06	1.20713e+06	2.52967e+06	236343	1.26943e+06	1.93008e+06	1.1939e+06	4.43362e+06	2.1977e+06	1.44708e+06	1.00876e+06	3.50032e+06	795449	2.18812e+06	4.72635e+06	7.34492e+06	454994
PA2410	PA2410		0.509796	0.282864	11887000	10323000	10042000	9547700	1.62991e+06	1.96004e+06	1.30521e+06	1.92203e+06	2.09386e+06	884753	10681000	5764400	3747100	804906	1.69832e+06	751455	1.50333e+06	1.91534e+06
PA2411	PA2411		0.986829	NA	4.8183e+06	2.27393e+06	965630	1.95731e+06	352068	1.79159e+06	1.11559e+06	3.0326e+06	2.91322e+06	1.4062e+06	2.36872e+06	743679	1.22921e+06	2.87012e+06	3.92628e+06	1.97573e+06	1.29315e+06	3.15399e+06
PA2412	PA2412		0.710192	NA	1.11453e+06	1.81419e+06	1.74975e+06	1.69724e+06	7.12268e+06	2.56627e+06	4.16624e+06	1.717e+06	910539	1.88105e+06	2.25607e+06	323414	1.29877e+06	2.06382e+06	1.61756e+06	3.9117e+06	1.00405e+06	1.87743e+06
PA2413	pvdH		1.41936	NA	368790	855867	3.01468e+06	1.174e+06	2.54315e+06	3.56143e+06	1.29272e+06	1.01547e+06	1.41508e+06	4.36878e+06	3.73486e+06	1.5386e+06	1.9165e+06	682020	2.76709e+06	3.24969e+06	1.99401e+06	1.38115e+06
PA2419	PA2419		1.17082	0.88453	3.84235e+06	4127500	5262100	4233700	1.27688e+06	2.31984e+06	1.00734e+06	1.05147e+06	3.58968e+06	5244900	954680	2.50502e+06	1.00649e+06	1.01479e+06	546988	840589	4.02975e+06	882385
PA2423	PA2423		1.35225	NA	2.09309e+06	541150	3.01808e+06	274012	3.48079e+06	763549	726631	3.67205e+06	465429	1.06923e+06	2.79276e+06	3.77285e+06	1.32907e+06	5.91093e+06	350745	1.44739e+06	2.30314e+06	1.35468e+06
PA2424	pvdL		1.99742	NA	2.39468e+06	407067	2.50723e+06	1.8433e+06	1.2628e+06	3.38606e+06	2.60921e+06	627752	878946	822384	597491	1.58437e+06	3.29254e+06	1.53394e+06	1.74783e+06	1.14946e+07	9.13872e+06	1.58111e+06
PA2425	pvdG		0.691541	NA	320176	826718	6.07961e+06	1.49873e+06	1.03637e+06	306073	5.51402e+06	2.02722e+06	1.56522e+06	1.10038e+06	895247	1.26922e+06	4.21576e+06	1.54358e+06	1.00816e+06	777453	1.56816e+06	881737
PA2426	pvdS		0.839884	NA	1.96107e+06	830366	3.05665e+06	1.1227e+06	1.31859e+06	3.16406e+06	1.32105e+06	2.86178e+06	2.04299e+06	2.31445e+06	1.52801e+06	706650	592312	933255	1.36728e+06	5.40829e+06	988120	1.01015e+06
PA2427	PA2427		1.30564	NA	3.12225e+06	4.76616e+06	3.70435e+06	1.60418e+06	732952	2.15787e+06	1.54461e+06	1.98437e+06	191590	1.1906e+06	1.24477e+06	1.67559e+06	3.09714e+06	8.82667e+06	1.61456e+06	3.00121e+06	1.3466e+06	3.86548e+06
PA2428	PA2428		0.981307	NA	256739	5.13331e+06	735274	3.68995e+06	971964	454226	1.89094e+06	827463	2.59995e+06	3.62937e+06	418071	6.37724e+06	1.47606e+06	794242	843121	1.14323e+06	871869	697056
PA2430	PA2430		3.26578	0.242572	1.1949e+06	3.13006e+06	3.43269e+06	1.0601e+06	499855	4.37975e+06	1.21363e+06	6.32118e+06	654189	3.36412e+06	17776000	1547100	22217000	1380100	1.29434e+06	2415900	5342300	5943600
PA2431	PA2431		0.748433	NA	2.97261e+06	985982	2.35759e+06	1.33665e+06	603473	1.0488e+06	4.65936e+06	1.04587e+06	1.57632e+06	490856	1.18122e+06	3.80204e+06	305522	924952	455741	1.89938e+06	1.07367e+06	2.28062e+06
PA2432	bexR		54.4087	0.00227553	3.20839e+06	1.2811e+06	1.35866e+06	1.2139e+06	5.80717e+06	717241	990633	1.70361e+06	1.84449e+06	853977	74942000	95118000	85325000	74739000	67995000	66751000	69136000	75418000
PA2433	PA2433		2.95698	0.235295	3.72983e+06	646394	898404	1.93449e+06	943238	434338	829851	2.61346e+06	2.24127e+06	758550	9440000	15365000	16825000	6.67366e+06	383998	1.22582e+06	1.01593e+06	577480
PA2434	PA2434		0.887155	NA	582865	7.05804e+06	3.00411e+06	2.38644e+06	387750	1.4417e+06	191661	1.30331e+06	1.45125e+06	688710	1.31879e+06	1.30357e+06	1.56065e+06	4.66322e+06	1.36596e+06	1.08052e+06	2.94628e+06	869972
PA2435	PA2435		0.511449	NA	2.61291e+06	1.86378e+06	1.55095e+06	2.49906e+06	1.62141e+06	1.17873e+06	2.49552e+06	2.00257e+06	1.14925e+06	1.05929e+06	867561	488003	712121	1.01029e+06	467381	659627	2.12444e+06	1.29271e+06
PA2436	PA2436		0.554056	NA	5.30107e+06	3.75721e+06	605635	5.32385e+06	1.51821e+06	830246	1.40525e+06	4.19888e+06	1.70937e+06	2.24223e+06	1.51659e+06	872666	1.6251e+06	1.16671e+06	1.87432e+06	419344	1.33468e+06	2.60567e+06
PA2440	PA2440		1.24145	NA	1.26814e+06	1.11559e+06	3.13196e+06	903785	3.35163e+06	4.52264e+06	1.71142e+06	1.74203e+06	2.34327e+06	704211	3.96499e+06	1.22619e+06	2.84555e+06	6.15658e+06	4.16795e+06	2.06736e+06	1.44251e+06	2.36605e+06
PA2441	PA2441		1.46936	NA	252830	7.99897e+06	1.80997e+06	2.63146e+06	1.53287e+06	463300	955935	695426	1.05044e+06	990835	1.42223e+06	6.22366e+06	3.26025e+06	3.72582e+06	5.12262e+06	501495	1.55336e+06	2.75362e+06
PA2442	gcvT2		2.18107	0.0109171	27924000	29045000	33626000	19813000	14448000	9614200	13454000	7552900	7489600	23703000	35783000	33061000	31387000	35612000	31812000	52181000	53439000	58464000
PA2443	sdaA		1.76805	0.459237	864014	1.42182e+06	1.7894e+06	2.1298e+06	223209	868524	1.9176e+06	2.09113e+06	5.88954e+06	1.81721e+06	589261	1.13799e+06	1.35183e+06	1745100	3.46116e+06	702814	3161700	5495400
PA2444	glyA2		3.07798	0.0645985	7784800	7201200	8964000	4899800	6453800	6786400	7415700	1126700	4683000	4376700	9275900	9323200	8985100	21451000	16913000	29251000	29017000	41667000
PA2445	gcvP2		0.938874	0.848021	33560000	30951000	37288000	33471000	84290000	81338000	81932000	69474000	79644000	28302000	38935000	14630000	33627000	80413000	70666000	66433000	73519000	92907000
PA2446	gcvH2		2.11344	0.0207133	26806000	26123000	32495000	21811000	12610000	6067700	9696600	6465100	3633300	27539000	32159000	31132000	29619000	22959000	23939000	50422000	38378000	51798000
PA2450	PA2450		5.51898	0.174844	2.23235e+06	1.22667e+06	2.58898e+06	4.00417e+06	3.99745e+06	2.25821e+06	2.76175e+06	1.37288e+06	1.27074e+06	3.18948e+06	23906000	25118000	19952000	1.05499e+06	5.70262e+06	2.98037e+06	1.97791e+06	866427
PA2453	PA2453		0.273502	0.00441554	25893000	37076000	18085000	35449000	36589000	39668000	43815000	67586000	48618000	23180000	22533000	1.62679e+06	1.53163e+06	19626000	20474000	3.13263e+06	1.62426e+06	836810
PA2454	PA2454		2.04976	NA	1.53832e+06	1.43604e+06	1.7418e+06	2.1233e+06	1.39228e+06	902677	1.66622e+06	1.08874e+06	597171	1.72065e+06	658028	5.83964e+06	1.21452e+06	2.38659e+06	4.85809e+06	1.35201e+06	2.68707e+06	4.8778e+06
PA2455	PA2455		1.72421	0.376426	4.21948e+06	4.37666e+06	1.69886e+06	1.96183e+06	1.67229e+06	283080	967645	601302	2.05881e+06	1.68487e+06	4507200	6364100	1.53224e+06	5.04975e+06	1.37207e+06	2.95665e+06	1.99882e+06	1.43987e+06
PA2457	PA2457		0.534336	NA	795360	1.33455e+06	1.45413e+06	865106	9.09257e+06	2.793e+06	4.2443e+06	2.84201e+06	1.56662e+06	1.35634e+06	444046	680471	3.13936e+06	1.59444e+06	1.01518e+06	1.04171e+06	2.94784e+06	1.13239e+06
PA2458	PA2458		1.08198	NA	2.32306e+06	2.61045e+06	1.43003e+06	3.14298e+06	1.59024e+06	2.02768e+06	948748	796578	802857	4.10758e+06	1.59492e+06	782487	4.30763e+06	613603	2.30822e+06	588222	1.40282e+06	1.25197e+06
PA2460	PA2460		1.38707	NA	343046	2.17523e+06	719261	4.07002e+06	1.49244e+06	533442	1.54993e+06	1.96234e+06	720837	2.2417e+06	2.45355e+06	6.48224e+06	681941	882946	1.27023e+06	619290	3.45557e+06	730258
PA2462	PA2462		3.52332	0.025921	2.49526e+06	852314	454514	1.15567e+06	1.56197e+06	1.3e+06	3.32407e+06	1252500	942700	2304600	11736000	6592100	14192000	9833600	11484000	4023400	4368100	5525600	Novel
PA2464	PA2464		7.96256	0.159242	3.99433e+06	1.16548e+06	3.07974e+06	1.021e+06	1.72285e+06	1.5391e+06	590737	1.45636e+06	1.44619e+06	11079000	36385000	37079000	64543000	7.19805e+06	6283700	2.18039e+06	969258	4.77266e+06
PA2466	foxA		0.773271	NA	2.75652e+06	403506	858094	1.80625e+06	2.107e+06	1.36846e+06	2.18892e+06	4.00411e+06	1.04043e+06	1.11489e+06	1.68932e+06	1.31202e+06	1.30066e+06	829339	886865	1.41899e+06	2.16005e+06	2.07258e+06
PA2467	foxR		0.913262	NA	4.80215e+06	2.85512e+06	1.07652e+06	1.60202e+06	1.1676e+06	1.97488e+06	1.11655e+06	1.11183e+06	4.80696e+06	1.29961e+06	572756	1.70931e+06	2.48875e+06	1.12771e+06	1.9763e+06	2.59218e+06	3.28573e+06	3.68197e+06
PA2468	foxI		1.04025	NA	838276	1.85016e+06	2.87176e+06	2.55598e+06	2.06752e+06	1.15039e+06	3.27321e+06	755728	809216	2.18584e+06	3.16359e+06	2.63314e+06	3.79805e+06	692074	1.0013e+06	1.06588e+06	1.55708e+06	726172
PA2469	PA2469		1.49575	0.300846	3.07101e+06	8.60692e+06	2.97572e+06	1.48304e+06	765511	442922	764598	374892	635828	5.16929e+06	1.16075e+06	1.65474e+06	3.04651e+06	3770900	3404300	439454	1.14859e+06	2.09435e+06
PA2473	PA2473		1.03612	NA	1.24432e+06	748577	1.12817e+06	1.84006e+06	2.94189e+06	703070	2.08661e+06	2.38367e+06	1.87605e+06	1.88238e+06	3.3555e+06	790363	1.4686e+06	1.13822e+06	2.46087e+06	2.13719e+06	1.60087e+06	658477
PA2475	PA2475		0.71071	NA	416368	684914	2.51785e+06	2.44359e+06	6.26222e+06	494402	1.93075e+06	1.01666e+07	614232	1.54118e+06	975153	378114	1.4022e+06	4.02059e+06	1.55641e+06	5.13753e+06	2.18414e+06	949730
PA2476	dsbG		0.773453	0.618834	5.55494e+06	4359700	4158100	4054000	3.59571e+06	974723	2.83065e+06	2.97188e+06	1.65118e+06	538558	4115100	1.44053e+06	666498	1.87963e+06	5.42098e+06	2.30636e+06	1.20133e+06	5.94119e+06
PA2481	PA2481		1.21243	0.770055	326740	4.3862e+06	487760	3.84219e+06	3928200	1.15645e+06	6488800	2.13597e+06	3986200	703296	1.56897e+06	617177	1.20026e+06	4031600	3.18883e+06	1.63965e+06	4504000	3940800
PA2482	PA2482		1.00285	0.995305	1.57435e+06	2.96686e+06	2.03736e+06	1.53639e+06	461581	693345	5471800	436940	1.2231e+06	1.33672e+06	1.91823e+06	2.02005e+06	2.34446e+06	4721800	3.46175e+06	1.09589e+06	4500400	2.63258e+06
PA2483	PA2483		1.49008	0.0397993	44717000	53879000	47415000	44529000	35870000	33015000	27710000	18793000	19024000	54167000	49900000	55298000	45207000	46494000	37590000	52956000	75700000	66891000
PA2486	PA2486		1.74454	NA	1.11984e+06	4.69813e+06	722784	1.06204e+06	1.31722e+06	1.09403e+06	1.64531e+06	702248	1.36994e+06	1.58569e+06	2.41481e+06	2.29154e+06	1.43206e+06	546815	1.41248e+06	1.06332e+07	2.92039e+06	718151
PA2487	PA2487		1.10366	NA	989958	328952	2.05851e+06	1.72815e+06	1.48078e+06	1.68286e+06	3.5405e+06	1.699e+06	422630	664841	1.69348e+06	1.67726e+06	3.00339e+06	625479	417006	2.16726e+06	1.96098e+06	3.16574e+06
PA2491	PA2491		1.5277	0.27465	234930000	181690000	191610000	211990000	36241000	27750000	38495000	28628000	25895000	238280000	213430000	243360000	238370000	88037000	83409000	139560000	132270000	116200000
PA2492	mexT		1.44262	0.0492928	11051000	7092100	10623000	8679400	6061600	7180200	5103900	3.23686e+06	6511500	11072000	10323000	7958600	11530000	9869200	8518800	10124000	12290000	11301000
PA2493	mexE		0.542444	0.0295037	207450000	204970000	203940000	275070000	187810000	89750000	280780000	213180000	141910000	213030000	178450000	30505000	123650000	103960000	102920000	53035000	75419000	98066000
PA2494	mexF		0.423231	0.0963309	124320000	133420000	144410000	233030000	71149000	29947000	136650000	84369000	52072000	104470000	140480000	1956700	99579000	13659000	5202500	5617500	24535000	31696000
PA2495	oprN		0.225002	0.0515882	8610700	14153000	13937000	15187000	51222000	60201000	43781000	85613000	62655000	8947300	12791000	1602000	5563900	15389000	15293000	5768800	5752700	8849000
PA2496	PA2496		1.50221	NA	1.93265e+06	3.76798e+06	435006	727748	1.17511e+06	1.4409e+06	912708	3.53774e+06	2.0079e+06	1.15015e+06	3.50292e+06	1.27829e+06	5.10488e+06	1.63772e+06	5.21258e+06	2.15781e+06	652324	3.24515e+06
PA2499	PA2499		1.02353	NA	1.91865e+06	4.56572e+06	1.01788e+06	886118	9.80032e+06	3.58611e+06	3.61831e+06	1.21088e+06	1.17615e+06	864682	1.53743e+06	1.21963e+07	5.4287e+06	1.28172e+06	880154	2.1537e+06	825354	3.26572e+06
PA2503	PA2503		7.28155	0.00138322	935587	275906	1.89746e+06	541252	1.65527e+06	1.73422e+06	2.22602e+06	2.92911e+06	266118	5161100	21309000	28405000	21321000	21594000	20288000	18272000	18382000	20629000
PA2504	PA2504		1.18876	0.680419	5.2503e+06	422268	2.6191e+06	3.28653e+06	1.23349e+06	2.39773e+06	1.22704e+06	1.99998e+06	1.39017e+06	1.51749e+06	1.65276e+06	1.37748e+06	1.94475e+06	4.04497e+06	1.12379e+06	2399500	3816100	2.64754e+06
PA2505	opdT		1.41878	NA	670795	2.01207e+06	3.62536e+06	1.14211e+06	258005	779501	818535	1.75863e+06	1.96242e+06	3.19204e+06	979174	983771	2.3283e+06	1.70209e+06	7.53018e+06	216424	910732	640349
PA2506	PA2506		0.358322	NA	2.91112e+06	1.59095e+06	1.65243e+07	4.55023e+06	900044	981437	1.03424e+06	521906	9.3434e+06	1.12159e+06	1.27132e+06	1.07913e+06	676803	722308	943099	1.45278e+06	1.29339e+06	5.18397e+06
PA2509	catB		1.11271	NA	1.1759e+06	589541	3.69928e+06	387851	4.737e+06	2.9693e+06	2.57431e+06	985443	1.93833e+06	1.85792e+06	2.42486e+06	4.65964e+06	4.31295e+06	2.12101e+06	1.6379e+06	1.60275e+06	979049	1.60883e+06
PA2512	antA		1.32203	NA	636483	842383	1.65554e+06	1.32805e+06	926651	2.14058e+06	1.84517e+06	475553	1.58719e+06	3.18051e+06	1.56333e+06	2.25635e+06	1.48404e+06	648312	2.9266e+06	1.47568e+06	856656	729345
PA2514	antC		1.07145	NA	274662	3.18945e+06	1.27486e+06	656327	755793	1.76549e+06	5.35178e+06	644704	1.69063e+06	1.25606e+06	800603	2.84166e+06	3.75874e+06	2.77826e+06	1.75664e+06	1.39898e+06	1.30332e+06	824276
PA2515	xylL		2.00204	NA	2.52116e+06	2.00822e+06	550906	415406	673096	1.11034e+06	1.08041e+06	746315	659725	2.04137e+06	3.90358e+06	2.29516e+06	902567	3.06824e+06	951748	1.7487e+06	1.54228e+06	3.09744e+06
PA2527	PA2527		1.32799	NA	1.65888e+06	3.81287e+06	770043	1.16069e+06	1.575e+06	780945	348957	3.26375e+06	1.01916e+06	1.89506e+06	1.21732e+06	1.83229e+06	4.1619e+06	2.13235e+06	2.28998e+06	2.0819e+06	2.8697e+06	629718
PA2528	PA2528		0.63361	0.449935	59482000	38418000	44047000	83035000	2.24119e+06	11892000	47180000	43025000	794297	51045000	60203000	16460000	59462000	2.37294e+06	3.43365e+06	830190	5.02148e+06	15351000
PA2529	PA2529		1.7147	0.000182724	10579000	10843000	10930000	10774000	8840400	9762200	8067300	6278600	8805600	12316000	14605000	16524000	14621000	15936000	16793000	17997000	17835000	18917000
PA2530	PA2530		2.14628	0.000182724	9707900	8261200	7122100	8186200	4723100	4281700	5110600	3882200	6884600	10881000	11234000	12312000	13380000	16104000	17101000	14981000	14718000	14116000	Novel
PA2532	tpx		1.35688	0.452471	142900000	162180000	185920000	146840000	34357000	18975000	25615000	22145000	16252000	153410000	144700000	185950000	139220000	61480000	62624000	81289000	84361000	111660000
PA2535	PA2535		1.37137	0.346484	1.2781e+06	5789400	5929600	5475600	3.49564e+06	3.51413e+06	1.74235e+06	1.3846e+06	2.2519e+06	5197700	3785500	4477400	4846000	1.90471e+06	1.28008e+06	3973700	6441600	4827000
PA2536	arc1F	Arc1	1.68599	0.426536	5.07518e+06	2.29536e+06	1.69825e+06	770435	628350	659712	261324	1.64625e+06	3.50294e+06	2725200	10315000	6.86902e+06	9599300	1.48261e+06	744338	208323	4.19201e+06	4.63963e+06
PA2537	arc1E	Arc1	7.31781	0.0192571	3.00703e+06	1.7266e+06	941971	3.51877e+06	3744900	2279200	5172100	7465400	6231000	12911000	45912000	34057000	47019000	18370000	15180000	13200000	15241000	15816000
PA2538	arc1D	Arc1	0.973082	NA	696386	2.14901e+06	1.42362e+06	1.84453e+06	266697	2.7454e+06	3.6348e+06	6.20918e+06	985851	606284	5.52941e+06	4.82004e+06	1.80074e+06	408191	1.94679e+06	338297	1.85453e+06	2.11402e+06
PA2539	arc1C	Arc1	3.61401	0.132744	3.72469e+06	5.97434e+06	2.3173e+06	1.98475e+06	1.38603e+06	4.07508e+06	1.19846e+06	1.19332e+06	2.33861e+06	1.65495e+06	6013200	7.45252e+06	4924800	652794	1.20906e+06	2.07908e+06	2.56662e+06	403603
PA2540	arc1B	Arc1	189.723	0.00209505	919654	1.36594e+06	3.32401e+06	960466	818385	742428	3.76483e+06	3.40778e+06	653618	11689000	313130000	288870000	323580000	380470000	399850000	301560000	330750000	324830000
PA2541	arc1A	Arc1	0.986806	NA	840008	1.45625e+06	891961	1.60042e+06	1.80999e+06	4.97921e+06	912863	589734	803477	1.28755e+06	2.08202e+06	1.95189e+06	2.40601e+06	1.42094e+06	1.59265e+06	797271	1.28928e+06	873117
PA2545	xthA		1.54991	0.0676153	58939000	55016000	56307000	51503000	23400000	19069000	21086000	13756000	20921000	64875000	59377000	64619000	56992000	50023000	48636000	56560000	46920000	47963000
PA2546	PA2546		0.913422	0.89364	720263	5.05713e+06	3869600	2.53737e+06	1.68808e+06	1.15128e+06	1.34536e+06	1.5066e+06	1.69458e+06	1.79005e+06	3305900	6848800	2.71985e+06	1.27811e+06	4.76588e+06	5296300	1.74642e+06	854006
PA2547	PA2547		0.682505	NA	2.22487e+06	2.44072e+06	2.30748e+06	2.21516e+06	1.05462e+06	1.7209e+06	3.74556e+06	1.9457e+06	2.07522e+06	357290	2.88535e+06	574636	2.06399e+06	1.97403e+06	773080	879596	1.39459e+06	2.5634e+06
PA2548	PA2548		1.63349	NA	1.38399e+06	2.03135e+06	999245	1.82334e+06	1.41364e+06	554238	1.07536e+06	2.41546e+06	9.60968e+06	4.62061e+06	814256	2.07788e+06	4.65258e+06	4.46525e+06	1.04801e+06	4.06602e+06	2.47947e+06	1.05795e+07
PA2550	PA2550		0.881077	0.757	4773300	3019900	3252700	3655300	911820	815647	1.0938e+06	973738	2.67687e+06	3744100	2.42315e+06	4826500	1.70835e+06	2.07006e+06	2.81256e+06	4398000	2.74619e+06	4486500
PA2551	PA2551		0.942727	0.669648	6528300	6429900	6502900	6572000	8780300	8877400	9689200	10560000	9410100	6018700	6630900	6028200	6620700	9342000	9428100	7942300	7067200	10071000
PA2552	PA2552		2.75954	0.0211232	41290000	20219000	28027000	30841000	711883	744110	822987	2.04943e+06	3.66908e+06	35639000	26683000	51491000	52528000	24841000	19534000	54440000	40971000	67410000
PA2553	PA2553		3.16454	0.0303684	148550000	58900000	86482000	109820000	1478800	3139700	1028200	1233900	2648500	138520000	78354000	140330000	174440000	83116000	49783000	240110000	155330000	247860000
PA2554	PA2554		2.64534	0.0432313	54822000	28542000	35562000	44194000	2.7088e+06	1.3847e+06	894130	990034	922901	42756000	33658000	49427000	60240000	33465000	18582000	76059000	48731000	84190000
PA2555	PA2555		3.29701	0.10233	12716000	8085500	7013500	12102000	1.29931e+06	2.3414e+06	816065	3.76315e+06	2.11743e+06	9862700	7422900	5898100	13629000	12980000	9400900	32434000	13326000	44559000
PA2557	PA2557		5.16459	0.125461	4874200	1010400	1535700	2945400	5.3742e+06	1.71171e+06	1.6895e+06	840194	2.24751e+06	4468100	2339400	4252600	4510800	9661500	5793600	21212000	8826400	35426000
PA2559	PA2559		1.67146	0.227886	3.57152e+06	982589	2.02711e+06	737777	2.02192e+06	4855600	5542400	1.20678e+06	4894900	1.91817e+06	2.28963e+06	1.414e+06	1.4659e+06	7389800	8493800	7601300	5705000	7575300
PA2559a	PA2559a		0.994377	NA	2.01154e+06	664771	1.48561e+06	1.02492e+06	1.47814e+06	3.27104e+06	782089	4.58416e+06	884009	1.50166e+06	1.56904e+06	1.11948e+06	1.71453e+06	3.74718e+06	2.27884e+06	1.01189e+06	312356	2.84031e+06
PA2560	PA2560		8.80367	0.00284217	568282	2.33686e+06	1.03803e+06	1.59105e+06	1.13912e+06	1.56897e+06	5.29723e+06	352805	2.41347e+06	1.78348e+06	17351000	20084000	15880000	24672000	19323000	21182000	21544000	26038000
PA2561	PA2561		0.718019	0.540791	3.14804e+06	3109700	883300	4253000	519203	660590	1.64397e+06	128495	2.56122e+06	710188	904065	3.29439e+06	1.3543e+06	573313	1.80008e+06	1.32691e+06	1.4664e+06	1.54511e+06
PA2562	PA2562		2.30068	0.31689	57501000	2.62781e+06	41243000	36257000	2.36548e+06	606500	563223	1.39815e+06	3.70986e+06	90667000	55245000	86309000	90287000	475476	856882	1.53077e+06	1.98868e+06	568644
PA2567	PA2567		1.44466	0.41178	29008000	26156000	41954000	33161000	420340	1.63635e+06	1.33101e+06	1.64889e+06	1.72158e+06	25375000	29013000	20017000	28364000	9927900	13105000	31831000	26222000	20915000
PA2568	PA2568		1.39616	NA	2.3775e+06	2.31905e+06	682186	1.49519e+06	1.34889e+06	1.75698e+06	2.55168e+06	817448	644425	1.08671e+06	5.92209e+06	375089	2.60728e+06	1.163e+06	917681	2.09477e+06	3.22383e+06	2.14657e+06
PA2574	alkB1		1.2873	NA	1.36977e+06	1.77038e+06	2.6809e+06	3.71218e+06	1.65253e+06	1.83915e+06	1.442e+06	2.52423e+06	4.62221e+06	7.40536e+06	1.06479e+06	2.19336e+06	3.70843e+06	1.31784e+06	4.35442e+06	763284	5.47864e+06	1.53674e+06
PA2575	PA2575		1.41527	0.457086	228060000	201310000	241210000	189550000	21934000	17365000	20706000	15673000	13326000	204330000	171570000	261790000	221820000	67565000	60237000	120860000	131990000	103120000
PA2577	PA2577		1.30418	0.501977	6677500	7723000	7957200	6.94912e+06	5.87977e+06	3.62161e+06	836770	4.55401e+06	7.03613e+06	6597100	5457900	7418100	7206900	500870	2.15766e+06	5873000	5960400	4319800
PA2579	kynA	KynABU	2.33176	0.0460875	8814600	6552900	5170800	6025400	13915000	15817000	14866000	14292000	11740000	9081400	14692000	15145000	13971000	40847000	42092000	28094000	35627000	27083000	Novel
PA2581	PA2581		56.3617	0.00657947	3.51116e+06	3.46998e+06	1.62867e+06	3.05419e+06	510410	1.49442e+06	921230	1248800	618130	506240	44855000	24550000	46055000	78734000	79367000	66851000	64551000	70558000
PA2582	PA2582		0.664899	0.00657947	48288000	46952000	53480000	50549000	51826000	44331000	53433000	54783000	56918000	39397000	49824000	26055000	47624000	33662000	27637000	27697000	27922000	26408000
PA2586	gacA		1.71715	0.0890739	10923000	9806300	9258100	9622800	1.1737e+06	2.67439e+06	959819	406722	875877	12077000	10573000	12037000	12375000	7292200	6350600	9718400	8346100	8919600
PA2587	pqsH		1.94106	0.218964	7631400	1.32885e+06	1.0452e+06	2.84663e+06	2.06189e+06	2.987e+06	859652	706760	1.41756e+06	4769100	4623900	4.14917e+06	5822900	909558	1.39865e+06	783168	4170300	5996800
PA2592	PA2592		1.57471	0.252902	2.41762e+06	2.20242e+06	1.05641e+06	3.31409e+06	994586	931101	1.4623e+06	2.57148e+06	1.99807e+06	1.32016e+06	4267300	5788300	6208200	1.69996e+06	2.75844e+06	663487	1.02272e+06	1.08193e+06
PA2593	qteE		1.10829	NA	3.53817e+06	655976	668541	1.38605e+06	1.27268e+06	1.32376e+06	896898	2.17172e+06	1.96883e+06	2.2773e+06	1.40127e+06	805011	760911	2.29342e+06	1.52465e+06	651396	4.21632e+06	1.45574e+06
PA2597	PA2597		0.597015	NA	2.10934e+06	9.39006e+06	2.25968e+06	2.53e+06	1.44777e+06	1.18761e+06	968477	1.40155e+06	900188	1.22057e+06	2.08696e+06	706354	1.95368e+06	1.21072e+06	1.60018e+06	1.20126e+06	1.65687e+06	1.61395e+06
PA2601	PA2601		1.94118	0.0597205	1.03409e+06	781238	2.40516e+06	1.11995e+06	4.64872e+06	2.48948e+06	894556	1.50733e+06	1.75837e+06	1.06254e+06	4.13163e+06	3864200	5367900	2858800	4092500	3038000	3967100	3573500
PA2605	PA2605		1.37168	0.281912	7895600	7318800	8911200	9339400	1.87917e+06	8336900	2.12264e+06	2.50519e+06	9003200	8519700	10422000	8369300	9220400	8949800	2.44261e+06	1.08149e+06	7894000	7226000
PA2606	PA2606		0.701237	0.380904	3.49683e+06	3341200	677317	3385800	444907	3649400	1.10522e+06	2.39099e+06	594063	1.71267e+06	1.97585e+06	5197500	1.85755e+06	3193400	706330	996482	421345	1.54813e+06
PA2607	PA2607		1.90575	0.196617	1.92083e+06	2.3197e+06	4.60178e+06	3.47622e+06	329130	1.21589e+06	767295	1.69158e+06	2.42091e+06	2.13898e+06	4.4765e+06	383670	1.57979e+06	1.68059e+06	7296900	1.2423e+06	7481800	1.65736e+06
PA2609	PA2609		0.855598	0.672912	7569400	7926600	7967600	7777500	3898200	545687	1.7094e+06	602526	7170600	6507000	10915000	7146100	8504100	6641500	7252900	2.64917e+06	6.43381e+06	1.08951e+06
PA2611	cysG		1.07187	0.227439	52168000	52583000	54505000	51766000	41336000	40263000	50043000	48124000	48779000	58046000	53542000	56135000	45920000	49470000	53023000	55161000	50440000	49421000
PA2612	serS		0.989176	0.798308	129980000	134140000	132160000	139260000	130760000	137880000	123680000	111860000	139170000	125110000	124200000	141570000	124970000	129320000	136480000	126760000	134900000	122820000
PA2613	PA2613		1.07244	0.521006	12828000	12654000	11323000	11419000	16727000	17760000	13873000	16196000	16417000	13539000	12925000	14149000	13013000	18261000	20186000	14542000	16395000	15546000
PA2614	lolA		1.15371	0.770055	48003000	38262000	43727000	46793000	11811000	11691000	11131000	9826800	12676000	49925000	49578000	55749000	53980000	15039000	14776000	10601000	9600800	10629000
PA2615	ftsK		0.458125	0.0152404	6872800	5771500	6898500	12768000	9323900	10024000	13132000	11830000	10586000	7014900	10009000	1.85127e+06	7299400	1974900	3966500	365490	2202100	4605300	Novel
PA2616	trxB1		1.16996	0.627539	279610000	270600000	287440000	299710000	70542000	119940000	85550000	74296000	89176000	288530000	242300000	296470000	268160000	146680000	117190000	115750000	174770000	195020000
PA2619	infA		0.899058	0.429102	262700000	255970000	290210000	276180000	249930000	188200000	249360000	183240000	234180000	268420000	313860000	266580000	240580000	184920000	143820000	189590000	173150000	187990000
PA2620	clpA		1.07061	0.237311	47099000	37231000	42046000	38997000	40124000	41050000	36462000	44661000	43291000	47004000	36365000	43147000	41710000	41235000	45878000	47359000	50091000	44365000
PA2621	PA2621		1.4267	0.319975	942106	1.11046e+06	1.85194e+06	2.17114e+06	692163	3076200	1.29124e+06	1.23151e+07	1.00188e+06	970660	3524800	1.54266e+06	1.18497e+06	5227000	5962600	4421900	4310700	3776600
PA2622	cspD	CspD	11.1187	0.00441554	19106000	377540	4386100	7348400	7187900	2.42224e+06	2.02743e+06	1.90553e+06	4375200	50113000	57868000	108370000	133700000	38942000	40906000	100170000	115910000	92627000	Novel
PA2623	icd		1.60233	0.0289115	992210000	775230000	764340000	849960000	395670000	404260000	385210000	275940000	353310000	1020900000	806520000	1002800000	1070900000	866280000	762430000	956750000	927400000	911950000
PA2624	idh		0.651713	0.00272839	575200000	555330000	550080000	535660000	744300000	759310000	689530000	716250000	724950000	509330000	371950000	292070000	316960000	522730000	551660000	395830000	407270000	445120000
PA2625	PA2625		1.22833	0.665952	8626500	9391700	9828500	9001100	244534	406070	1.1623e+06	1.65267e+06	1.0718e+06	7389500	7087300	9717500	10122000	1.44815e+06	484198	2.46316e+06	1.70222e+06	351569
PA2626	trmU		1.23542	0.266257	23145000	25783000	25107000	26257000	11347000	11733000	14157000	11705000	12457000	24901000	26045000	29719000	26421000	18629000	16941000	20058000	17942000	19100000
PA2627	PA2627		0.511705	0.0703604	7632700	7757400	8004700	8655600	20677000	19567000	21519000	27128000	22583000	7945200	7679000	5534300	8216700	11407000	9875600	7198600	8115600	7470100
PA2629	purB		0.735849	0.0767147	133380000	132120000	133090000	121590000	213870000	241870000	209110000	214460000	208160000	140370000	117880000	120910000	94557000	165640000	161980000	122700000	137670000	121280000
PA2630	PA2630		0.713849	0.0550973	59669000	57749000	49404000	45823000	81986000	97349000	88117000	64677000	69831000	58069000	43831000	46362000	39779000	61987000	59191000	44211000	41817000	43488000
PA2631	PA2631		2.81819	0.00766082	38626000	38693000	33358000	38726000	365953	1.44805e+06	1.15847e+06	2.38373e+06	922276	51836000	53131000	59695000	48129000	32714000	62544000	49161000	47383000	51198000
PA2633	PA2633		0.525194	0.468705	4388600	995360	793189	1.23143e+06	1.10216e+06	1.95965e+06	2.48797e+06	657494	2.34942e+06	4669800	839311	1.633e+06	977592	2.23596e+06	1.87261e+06	1.28193e+06	1.08693e+07	526198
PA2634	aceA		1.01731	0.802876	120190000	114490000	115890000	119240000	95614000	116890000	106950000	99078000	110800000	115250000	93059000	101350000	102070000	123800000	121240000	123080000	108000000	128590000
PA2637	nuoA		0.425071	0.40158	1.16293e+06	1.84144e+06	4.15518e+06	28216000	1.00137e+06	2.63908e+06	14692000	1.49739e+06	1.86866e+06	1.26072e+06	1.50999e+06	621710	1.45703e+06	2.1925e+06	1.39441e+06	894865	6886500	4.567e+06
PA2638	nuoB		0.635809	0.0683164	82773000	70747000	74886000	70578000	147610000	123530000	140580000	185130000	127210000	82477000	59824000	81844000	69214000	79142000	89015000	66153000	61297000	61495000
PA2639	nuoD		0.533723	0.0756549	75081000	63013000	60782000	70129000	149820000	144830000	157540000	229940000	161250000	68206000	53838000	40974000	53903000	87326000	94970000	64613000	62434000	67441000
PA2640	nuoE		0.672654	0.0967961	54113000	61325000	68470000	57892000	109410000	99682000	112010000	150910000	120650000	53463000	59041000	53889000	58752000	82461000	77423000	66333000	53212000	56730000
PA2641	nuoF		0.669151	0.0726185	156260000	131030000	127440000	118020000	246040000	222350000	219250000	305470000	242830000	144870000	118070000	126560000	108350000	157070000	166150000	117680000	124110000	120660000
PA2642	nuoG		0.584326	0.0675145	112660000	126380000	119490000	127130000	245150000	232150000	239460000	347730000	254580000	116800000	108490000	109870000	107500000	141580000	145490000	107840000	101600000	115380000
PA2643	nuoH		0.499403	0.345277	19670000	14245000	2.87076e+06	21423000	1.55321e+06	1.64219e+06	20548000	1.31942e+07	706538	18478000	1.57243e+06	3.8701e+06	2.94273e+06	6.684e+06	4.06078e+06	1.95792e+06	2.7563e+06	4.01442e+06
PA2644	nuoI		0.45713	0.017496	42200000	31500000	34323000	37963000	59191000	43690000	74562000	83709000	71721000	38562000	27959000	20433000	33427000	20737000	23882000	18233000	18070000	17598000	Novel
PA2647	nuoL		0.637502	0.441047	8376300	1.28295e+06	781782	1.37555e+07	1.2954e+06	1.75628e+06	4359900	2664200	991887	8374700	572101	1.37076e+06	754481	912024	1.21201e+06	820382	2.615e+06	362435
PA2650	PA2650		3.27171	0.0019713	3.99993e+06	1.25938e+06	3.78087e+06	1.88031e+06	1.47442e+06	1.58314e+06	2.09534e+06	918111	3.30329e+06	5247800	11373000	13447000	10270000	7641500	9879100	9754100	10210000	9274100	Novel
PA2652	PA2652		0.274775	0.00657947	32223000	25603000	27084000	55030000	22504000	15069000	38848000	30740000	23324000	19296000	20248000	2003700	18343000	3.77244e+06	288466	1.16189e+06	6353500	3981800
PA2654	PA2654		0.390524	0.0160357	106100000	93951000	111780000	173000000	79756000	47834000	122710000	104880000	72362000	89890000	80020000	578723	73041000	1.16101e+06	914799	28846000	43024000	27364000
PA2657	PA2657		1.91406	0.0969172	6027700	7372000	6509200	7214000	6.25469e+06	2.00066e+06	1790800	1.84183e+06	1721100	8659100	10134000	11789000	9849600	4330600	2664700	6070800	5664100	5008900
PA2659	PA2659		1.35703	0.721596	89078000	34498000	42648000	90652000	462321	2.19786e+06	1.09225e+06	2.30056e+06	3.6532e+06	75012000	68462000	88464000	117660000	2.89069e+06	1.02945e+06	6.94523e+06	2.02729e+06	1.66219e+06
PA2660	PA2660		0.420069	0.158606	2.89836e+06	1189900	1094400	1.21922e+06	16118000	17848000	14901000	18765000	15946000	3157800	6.82823e+06	2511800	2.07763e+06	8576000	8082500	3761300	4403600	3825200
PA2663	ppyR		1.65079	NA	631009	891636	1.62311e+06	2.04567e+06	440873	2.01679e+06	5.54728e+06	748873	1.21371e+06	7.82431e+06	2.97936e+06	330266	1.81346e+06	731949	823838	6.76534e+06	827353	2.9284e+06
PA2664	fhp		0.603368	0.520938	206350000	193990000	218910000	174510000	1.63517e+06	1.37193e+06	745341	266248	2.39711e+06	188610000	67419000	61801000	61182000	17432000	14927000	20907000	36693000	15498000
PA2665	PA2665		0.682874	0.317758	1.53957e+06	1.36822e+06	6002600	5278000	11303000	7923200	8564300	13193000	6690700	1.66785e+06	622294	4072500	3364400	7021800	7485300	4933100	3986600	6911300
PA2667	PA2667		1.28639	0.0969172	93908000	111240000	111140000	100930000	157150000	131180000	140980000	182020000	152490000	103420000	202160000	132590000	224840000	159790000	165920000	191570000	159810000	179180000
PA2672	PA2672		1.34666	NA	382926	4.7749e+06	401331	1.21812e+06	1.03659e+06	2.4616e+06	1.02808e+06	743501	824735	572759	1.97248e+06	1.94133e+06	1.96927e+06	1.90365e+06	1.52965e+06	5.16265e+06	1.85347e+06	428611
PA2673	PA2673		1.11687	NA	2.73573e+06	3.65449e+06	1.0286e+06	5.44038e+06	785431	2.39904e+06	705711	472504	1.48515e+06	2.75398e+06	4.43921e+06	1.13355e+06	3.18762e+06	1.06732e+06	1.83304e+06	446196	2.71945e+06	3.31296e+06
PA2679	PA2679		0.989753	0.988557	14561000	10321000	9009700	12430000	503333	1.30481e+06	1.11018e+06	3.47092e+06	2.80851e+06	13886000	7074000	7906600	7798400	2.07735e+06	4.78048e+06	741738	744621	7182600
PA2683	PA2683		2.27819	0.0197827	7887000	3988800	4082600	4621300	1.00956e+06	1.63465e+06	578422	831499	2.34063e+06	6317900	10120000	10143000	9999100	8835900	6931100	11295000	9394500	8791800
PA2684	PA2684		9.57902	0.00425681	953317	507525	711114	3.45214e+06	452757	1.1513e+06	2.82275e+06	702966	1.08677e+06	2.84934e+06	17244000	14025000	15831000	26098000	24724000	21960000	16195000	23106000
PA2685	PA2685		7.97734	0.00399657	976342	5.84936e+06	1.783e+06	1.87424e+06	5.21529e+06	2.01617e+06	1.68212e+06	1.82898e+06	506874	2.51723e+06	12917000	12759000	12062000	19380000	17830000	16030000	11195000	17555000
PA2686	pfeR		1.25676	NA	5.21904e+06	1.56248e+06	1.57585e+06	1.58549e+06	1.24987e+06	794862	4.48501e+06	1.89351e+06	1.20505e+06	1.28303e+06	5.76001e+06	1.34285e+06	2.83022e+06	2.26375e+06	4.63923e+06	2.71217e+06	2.96581e+06	799145
PA2691	PA2691		0.507371	0.121372	3258600	3280800	6533100	1.205e+06	608818	1.65315e+06	1.95551e+06	1.08086e+06	396820	2.90022e+06	309408	1.16095e+06	361953	577720	2.92545e+06	1.57391e+06	4.71087e+06	1.97294e+06
PA2692	PA2692		1.1974	0.60839	5794200	5994600	6056800	6253000	2.45712e+06	4.75917e+06	457971	1.54266e+06	1.29989e+06	7063300	5759000	6666400	5543800	5077300	2.77321e+06	6208100	292531	5.28223e+06
PA2695	PA2695		0.931923	0.90204	1.52127e+06	3.08353e+06	5.78046e+06	2.3461e+06	3113900	2.65675e+06	3400000	3678100	3358900	1.42167e+06	706651	707349	3.07466e+06	4851700	7558200	556788	2955600	1.41628e+06
PA2696	PA2696		1.37643	NA	2.50715e+06	2.20836e+06	2.07856e+06	2.82369e+06	419381	820121	837670	474002	2.6551e+06	1.54741e+06	8.9772e+06	528844	1.41249e+06	1.91188e+06	1.16343e+06	702160	3.69321e+06	467593
PA2698	PA2698	2,3-DHBA	30.7072	0.00726156	3004800	879850	2600200	1646900	1623800	1663800	1217900	750056	1.74657e+06	1402300	36959000	55649000	73533000	75672000	54684000	97757000	103180000	52120000	Novel
PA2699	PA2699		1.72913	NA	1.88724e+06	4.11891e+06	1.4898e+06	1.42431e+06	895962	1.0882e+06	325462	7.16279e+06	1.53735e+06	2.73768e+06	4.40146e+06	576641	1.56475e+06	2.02863e+07	1.58957e+06	407105	2.05749e+06	840637
PA2702	PA2702		7.8609	0.0036761	2.74752e+06	1.63568e+06	4.51886e+06	1.91176e+06	2.22352e+06	2.65462e+06	1.25144e+06	1.63176e+06	1.86205e+06	2.08011e+06	22170000	32685000	32743000	21955000	26763000	31343000	24799000	21802000
PA2703	PA2703		19.7717	0.036168	2.86796e+06	136875	3.30974e+06	2.25578e+06	1.8317e+06	2.63497e+06	1.62147e+06	727033	669923	1.51729e+06	39803000	57469000	50843000	6649900	13339000	25360000	14028000	19724000
PA2705	PA2705		1.10812	0.242572	4759100	4311600	5232700	3832300	3952800	3678900	4751300	5296600	4421700	4588500	4285300	3936500	4242400	5629600	5566500	5377100	5405900	5555500
PA2707	PA2707		1.14888	0.0839999	30456000	26069000	32838000	30674000	33877000	34025000	30811000	32311000	31663000	30627000	30425000	31140000	32948000	42997000	39712000	39664000	37694000	39608000
PA2708	PA2708		0.415843	0.0703604	841520	7789100	586999	7623000	14300000	14359000	13764000	20166000	12258000	4496600	6645200	1.89307e+06	4604200	11816000	1.46705e+06	1.6775e+06	7091700	1.48224e+06
PA2709	cysK		1.51148	0.242522	82857000	64385000	65750000	69402000	13680000	13066000	14092000	7135100	10210000	79887000	59484000	69465000	74050000	39526000	32268000	56625000	53003000	50466000
PA2711	PA2711		0.907027	NA	1.16986e+06	1.36828e+06	1.31649e+07	2.11688e+06	1.61393e+06	758748	2.35123e+06	3.63467e+06	496822	1.038e+06	752847	1.03723e+06	1.16611e+07	1.06893e+06	2.78109e+06	2.55126e+06	1.445e+06	1.85979e+06
PA2720	PA2720		2.35237	0.272264	1.89918e+06	1.34271e+06	589174	4.14379e+06	5.82637e+06	362014	398367	479587	1.93143e+06	5.61135e+06	13650000	11517000	1.6199e+06	1.02989e+06	6.23637e+06	3.76756e+06	7.5119e+06	667888
PA2721	PA2721		0.700803	NA	664766	1.23768e+06	1.13542e+06	1.7222e+06	2.86033e+06	1.53226e+06	1.13784e+06	1.5904e+06	1.86869e+06	707824	2.27084e+06	1.06745e+06	936111	658240	912551	1.50585e+06	1.19799e+06	378895
PA2722	PA2722		0.496744	NA	2.74208e+06	524193	476442	3.39554e+06	1.41463e+06	2.14318e+06	7.44184e+06	1.32708e+06	735069	1.06556e+06	1.02461e+06	669006	1.0951e+06	1.22664e+06	128356	555871	1.15372e+06	3.11538e+06
PA2725	PA2725		14.1663	0.0018005	1.01267e+06	944439	3.49732e+06	1.88828e+06	322256	8.43324e+06	1.96271e+06	2.13301e+06	592158	4547600	25333000	21368000	27778000	29859000	30473000	29129000	33959000	30310000
PA2726	PA2726		0.854245	NA	1.06771e+06	2.60981e+06	2.00328e+06	582837	965461	632505	3.55357e+06	1.29285e+06	2.07573e+06	1.20665e+06	1.66955e+06	795415	2.57969e+06	1.27571e+06	1.11451e+06	2.0104e+06	1.11308e+06	863943
PA2727	PA2727		3.19804	0.0101092	1.09478e+06	1.50105e+06	1.92755e+06	2.19601e+06	2.69223e+06	1.92817e+06	3.90956e+06	3.16898e+06	2.99121e+06	659330	6376900	748486	5730900	7285700	6990000	5649300	6996100	7965100
PA2728	PA2728		1.87469	0.217128	1.7064e+06	5.34568e+06	1.0024e+06	1.61753e+06	696050	1.53502e+06	2.36085e+06	2.68839e+06	353865	3101800	4555800	812509	4002500	6694300	6344900	6813400	5801800	5718100
PA2729	PA2729		2.70556	0.00657947	610531	2.23283e+06	622392	718697	554542	3.31966e+06	785528	1.95953e+06	942231	4584700	7105100	9204400	7290100	3492900	2667700	6817900	7087800	6113000
PA2730	PA2730		1.11686	0.221449	12082000	9114100	11051000	10506000	12809000	13227000	14072000	13036000	14483000	15579000	11535000	10905000	12555000	13654000	14475000	15044000	16385000	13147000
PA2731	PA2731		1.43347	0.050304	7876400	4023000	5622700	3738000	7056300	6114000	4282000	394210	6651900	9032000	5511400	6929600	7927000	7072700	6986600	8145100	7127600	8641300
PA2732	PA2732	RM_type_I	1.11749	0.325403	11348000	8998300	8898600	9810400	10994000	11602000	10941000	10312000	11046000	11679000	10591000	5549200	12950000	13385000	13675000	12288000	12640000	12231000
PA2734	PA2734	RM_type_I	0.659011	0.0432313	16321000	16798000	15258000	17391000	28528000	30439000	28759000	29438000	29054000	17603000	14142000	10824000	12427000	18713000	19734000	15616000	15772000	14870000
PA2735	PA2735	RM_type_I	0.734579	0.0442789	56099000	57533000	58841000	55359000	79573000	96374000	79127000	85174000	93530000	55907000	47807000	46440000	46083000	60120000	66973000	55236000	54875000	52564000
PA2737	PA2737		1.05123	0.840004	4107800	4253100	4868900	1.12278e+06	8155600	7976300	10273000	7282300	7924000	4620500	6768900	6853900	6436500	8707400	6071200	6081500	6528600	6735300
PA2738	himA		1.96034	0.00155934	25797000	18640000	21252000	24992000	14357000	10537000	11728000	13874000	13094000	37535000	32240000	31536000	41302000	29674000	22378000	40927000	37525000	29307000
PA2739	pheT		0.784831	0.0971763	148760000	168930000	158040000	158180000	227290000	272520000	231290000	235110000	240340000	149210000	145140000	132660000	126090000	203760000	208210000	150410000	158270000	170700000
PA2740	pheS		0.812965	0.179688	54086000	47602000	48895000	46396000	77518000	91970000	76027000	81086000	77517000	54466000	43974000	48293000	44525000	65191000	71212000	56910000	49555000	54545000
PA2741	rplT		0.477642	0.0725646	605920000	558930000	621220000	655530000	1680000000	1465100000	1449400000	2382900000	1645900000	628040000	624830000	200440000	473320000	902160000	865380000	516000000	538660000	536230000
PA2743	infC		0.465354	0.00880435	162280000	159400000	185100000	183600000	309590000	207560000	329560000	333070000	299600000	153580000	172480000	71267000	157970000	113930000	87223000	91498000	80794000	80964000	Novel
PA2744	thrS		0.784194	0.149587	180740000	182600000	164980000	171440000	245550000	324010000	259640000	308010000	271590000	179270000	156780000	148060000	160570000	234580000	268340000	162530000	164520000	178870000
PA2745	PA2745		1.09562	0.848021	1.17294e+06	3279600	3682600	3056000	2.94869e+06	1.12753e+06	845559	2.52674e+06	356080	2.21892e+06	1.16395e+06	1.87828e+06	2104000	1.17734e+06	1.44758e+06	1.60978e+06	936716	1.37357e+06
PA2748	PA2748		0.758296	NA	2.54565e+06	1.09082e+06	1.9825e+06	943697	1.05309e+06	1.75979e+06	3.22018e+06	2.46187e+06	937089	1.06802e+06	2.09031e+06	1.06579e+06	831533	2.23481e+06	805850	1.54524e+06	1.91907e+06	568085
PA2753	PA2753		1.05123	0.94927	1.01911e+06	6046900	325188	1.37825e+06	1.70559e+06	1.25144e+06	2.85162e+06	2.65355e+06	1.15595e+06	3.99109e+06	3.40292e+06	4.31406e+06	2.30274e+06	487774	787294	4214600	7164900	2.07393e+06
PA2755	eco		2.89831	0.221874	44885000	41389000	48933000	47456000	6.65616e+06	4977400	6297400	1809900	4983600	90465000	139710000	169340000	140130000	7120400	15611000	6510900	6876400	9524300
PA2759	PA2759		0.700823	NA	5.87199e+06	1.3099e+06	1.5915e+06	912104	2.26333e+06	4.42164e+06	1.69416e+06	3.30573e+06	2.68512e+06	1.83886e+06	751403	2.27209e+06	1.03707e+06	5.09298e+06	2.72295e+06	1.15579e+06	1.40276e+06	584740
PA2760	PA2760		0.475021	0.0319915	3432500	9457900	11624000	9850900	13068000	9718700	16669000	18948000	16540000	6541800	10122000	1779900	9117400	6574300	7307900	833250	3788400	5859100	Novel
PA2761	PA2761		0.578011	0.3332	3.12422e+06	951094	1.01515e+06	7.48781e+06	2.12618e+06	5015500	6973200	9956900	7766100	878750	1.62874e+06	2.8318e+06	1.83936e+06	978415	2.39905e+06	2.89063e+06	1.39745e+06	5.94036e+06
PA2764	PA2764		0.971687	0.961703	1.26509e+06	2.45382e+06	5153500	4874600	2.71516e+06	522713	4.07803e+06	665553	1.97454e+06	1.0521e+06	5106000	1.96018e+06	7296500	2.76391e+06	1.32789e+06	334316	1.05168e+06	1.07264e+07
PA2765	PA2765		1.11899	0.0897375	44359000	46556000	47360000	41066000	45331000	44944000	38836000	32925000	38947000	53148000	44451000	52629000	46063000	47651000	50423000	44300000	44012000	42903000
PA2768	PA2768		1.15731	NA	503602	2.17659e+06	1.20408e+06	3.29602e+06	2.94608e+06	1.25549e+06	1.16436e+06	730157	1.34981e+06	1.79569e+06	2.2752e+06	1.56813e+06	2.07882e+06	1.6466e+06	2.34959e+06	2.66721e+06	1.58224e+06	963584
PA2770	PA2770		1.62056	0.0635248	46430000	47634000	42389000	41506000	16027000	14967000	18532000	11050000	11361000	51580000	47719000	57244000	46828000	33388000	31295000	44241000	45765000	46912000
PA2772	PA2772		0.981173	NA	4.95489e+06	1.17912e+06	3.1415e+06	1.74382e+06	1.10362e+06	2.03519e+06	525398	314288	3.46905e+06	2.39126e+06	1.98851e+06	794158	1.93188e+06	989562	4.31219e+06	1.3634e+06	3.6813e+06	666927
PA2773	PA2773		1.06226	NA	2.54445e+06	966856	751057	538305	5.00829e+06	426315	2.17378e+06	2.36209e+06	2.91886e+06	1.94232e+06	1.96501e+06	2.03941e+06	1.21968e+06	4.57087e+06	587699	2.98082e+06	2.72831e+06	757229
PA2774	PA2774		10.3179	0.00154384	1.19551e+06	2.30138e+06	4.45089e+06	1.24584e+06	3.90172e+06	1.66599e+06	1.79102e+06	6.0811e+06	487436	8293400	33950000	29851000	37421000	20028000	21123000	21930000	28660000	29929000
PA2775	PA2775		8.45284	0.242572	1.42002e+06	4.56465e+06	2.15832e+06	4.71845e+06	2.302e+06	1.69242e+06	4.25099e+06	386675	2.22743e+06	1.39639e+06	39849000	916389	43679000	676032	2.91764e+06	890982	1.04505e+06	1.08228e+06
PA2776	PA2776		1.0905	0.850679	23202000	16808000	17410000	18946000	88308000	71921000	79346000	82826000	92042000	23842000	17035000	24256000	18043000	85043000	83111000	106180000	87052000	90667000
PA2778	PA2778		1.16454	NA	4.03626e+06	1.18825e+06	1.61987e+06	1.36141e+06	1.44493e+06	1.53313e+06	1.33244e+06	4.45072e+06	2.02355e+06	1.09432e+06	2.63945e+06	1.17628e+06	2.94384e+06	1.58849e+06	5.14716e+06	3.93053e+06	1.43011e+06	2.16519e+06
PA2780	PA2780		1.08407	NA	901834	996246	1.67109e+06	3.92795e+06	617249	1.05905e+06	3.40277e+06	1.64624e+06	2.28387e+06	1.15342e+06	2.27284e+06	1.30078e+06	849804	624122	255202	1.92666e+06	6.90389e+06	2.60728e+06
PA2781	PA2781		2.32227	0.11479	1.36922e+06	1.0923e+06	2.05997e+06	1.16468e+06	1.11132e+06	1.08378e+06	1.07414e+06	738077	2.34667e+06	1.82638e+06	5983800	7130500	9201000	2.38624e+06	543376	4559300	5.80449e+06	8152300
PA2782	PA2782		0.807246	NA	2.53876e+06	960079	1.34414e+06	834640	760019	2.53678e+06	1.53844e+06	1.75079e+06	3.09792e+06	1.44352e+06	938236	833077	1.02556e+06	1.10436e+06	2.00481e+06	703496	968115	3.37937e+06
PA2783	PA2783		0.808716	NA	1.5623e+06	1.94182e+06	1.67838e+06	1.92355e+06	5.42504e+06	1.27454e+06	5.13494e+06	953635	1.86744e+06	6.48403e+06	1.24461e+06	1.01753e+06	1.04489e+06	2.26261e+06	1.02875e+06	2.14395e+06	913032	1.45959e+06
PA2784	PA2784		1.25732	NA	1.30302e+06	2.79853e+06	937782	1.35413e+06	523762	1.15884e+06	1.62354e+06	6.76936e+06	605297	2.5672e+06	2.51067e+06	5.4392e+06	1.2328e+06	2.26349e+06	696934	244489	3.21731e+06	3.2958e+06
PA2785	PA2785		1.225	NA	2.90171e+06	2.25938e+06	503735	833445	1.35028e+06	816311	2.23504e+06	1.56926e+06	1.43395e+06	1.84894e+06	3.97998e+06	1.37074e+06	661740	2.36695e+06	1.36208e+06	1.11628e+06	618197	3.7064e+06
PA2788	PA2788		0.673604	0.510392	11340000	10283000	12891000	24006000	1.84116e+06	853167	3.82789e+06	2.3366e+06	2.1939e+06	8207600	6196500	741545	13119000	2.50689e+06	811719	338549	440542	361970
PA2791	PA2791		0.891544	NA	3.53184e+06	2.38618e+06	6.57461e+06	1.46075e+06	430730	1.64766e+06	1.23969e+06	725262	1.46868e+06	558142	3.39073e+06	523818	5.40014e+06	1.17336e+06	2.30658e+06	1.67722e+06	1.25069e+06	1.07361e+06
PA2792	PA2792		20.5954	0.0963241	1.3544e+06	1.62492e+06	2.15927e+06	7.01077e+06	1.57907e+06	2.26992e+06	463644	896655	3.07385e+06	5315500	50319000	75523000	38707000	11122000	14349000	765973	597226	8994800
PA2793	PA2793		20.4868	0.0071629	665502	2.59898e+06	674243	2.22061e+06	1.40133e+06	557772	1.99241e+06	1.60552e+06	4.45769e+06	3.1905e+06	29013000	19795000	24032000	54903000	49201000	36164000	32021000	40189000
PA2795	PA2795		0.970302	0.912456	3.78544e+06	6815500	5137600	818610	1.02131e+06	2.51784e+06	884920	1.02938e+06	3821000	5479100	5255600	4879000	5619900	5299900	3.06745e+06	271503	4580700	5650800
PA2796	tal		1.6289	0.131249	76820000	61175000	68507000	59356000	16520000	14003000	13813000	8518600	13219000	77305000	56191000	71358000	73913000	48622000	39731000	58804000	57217000	57542000
PA2797	PA2797		1.8805	0.0671414	21153000	24823000	29217000	14044000	10186000	2.97774e+06	3.88102e+06	6398800	493552	32098000	25455000	37546000	30573000	14386000	17483000	22297000	19038000	20096000
PA2798	PA2798		1.36349	0.00131249	32924000	31379000	31117000	27107000	27983000	25856000	26756000	19893000	25935000	34035000	37233000	43375000	38917000	35367000	38613000	35892000	39178000	36831000
PA2799	PA2799		0.750291	NA	3.5166e+06	1.42662e+06	1.68685e+06	1.98553e+06	2.35507e+06	1.53426e+06	1.25829e+06	6.44704e+06	2.00755e+06	593142	4.20869e+06	1.38035e+06	2.54045e+06	1.13539e+06	723265	1.2859e+06	2.75306e+06	2.04957e+06
PA2800	PA2800		0.246229	0.0595564	16608000	18357000	15433000	21967000	71325000	79910000	55629000	122950000	68324000	14849000	13478000	6262200	10087000	23239000	16886000	8517500	10353000	12180000
PA2801	PA2801		1.60995	0.167372	1.69408e+06	4089200	4749700	4242200	393550	7.22632e+06	5.60911e+06	1.2727e+06	1.44019e+06	2.54959e+06	4213500	5231000	3786900	2.89658e+06	4.55012e+06	4830500	3825700	5706600
PA2802	PA2802		1.49698	0.30073	582847	826993	2.25507e+06	1.75526e+06	515010	513779	243489	3.22925e+06	5.49897e+06	531511	326748	2735900	4.2948e+06	2.04173e+06	697870	3302100	3124000	3450400
PA2803	PA2803		1.28516	NA	2.32074e+06	2.40435e+06	1.14323e+06	1.36333e+06	376727	427287	1.14137e+06	1.90574e+06	3.66053e+06	991314	878817	2.11609e+06	412267	1.21183e+06	1.19306e+06	1.57615e+06	8.80431e+06	1.7636e+06
PA2804	PA2804		1.12173	NA	4.1695e+06	1.53164e+06	1.17317e+06	3.33633e+06	1.74908e+06	956927	930652	1.3841e+06	519253	1.00018e+06	3.96547e+06	4.41018e+06	1.71358e+06	614622	2.03715e+06	1.01346e+06	1.11584e+06	1.79754e+06
PA2805	PA2805		1.0293	0.938185	115280000	88764000	109380000	96613000	40814000	29480000	34696000	58004000	37519000	105550000	96854000	101460000	95970000	34450000	33918000	52630000	59716000	47894000
PA2806	PA2806		1.50509	0.123033	9371800	13595000	11670000	12591000	5871900	5234500	5850100	2050600	1129600	12036000	14062000	13802000	11855000	11160000	8396700	11196000	8842100	10040000
PA2808	ptrA		1.04519	NA	2.6174e+06	1.73254e+06	870729	1.17641e+06	738448	2.13755e+06	905317	4.06701e+06	394837	830151	2.28054e+06	1.29389e+06	2.14495e+06	1.13476e+06	1.5703e+06	2.19553e+06	1.87068e+06	1.98108e+06
PA2810	copS		2.79986	NA	5.26225e+06	1.53515e+06	1.01029e+06	798236	2.13589e+06	1.82136e+06	864019	1.48233e+06	1.91124e+06	1.71556e+06	3.61894e+06	1.07394e+07	1.94576e+06	243883	2.0734e+06	1.17408e+07	861082	1.4157e+07
PA2812	PA2812		1.01995	0.856091	38146000	36978000	34474000	30521000	51343000	41547000	49735000	56284000	46067000	47969000	45818000	44154000	41153000	42323000	42446000	40163000	44224000	44528000
PA2813	PA2813		2.75519	0.0154832	36468000	26071000	33496000	29993000	752000	2.16522e+06	728226	2.36567e+06	1.63252e+06	56636000	53859000	63473000	61177000	25891000	21554000	36715000	36267000	36625000
PA2815	PA2815		1.64443	0.549655	26495000	11145000	30326000	44696000	2.13744e+06	2.37114e+06	1.25503e+06	1.7853e+06	3.0164e+06	32223000	47409000	3.91119e+06	78562000	813721	691941	1.93102e+06	17499000	18712000
PA2817	PA2817		0.939716	0.709795	40320000	44741000	41374000	40548000	29878000	27280000	31757000	23194000	31590000	49144000	40387000	39145000	34204000	21692000	26401000	28211000	25561000	27208000
PA2820	PA2820		0.905708	0.882205	429537	4.17062e+06	6823500	6320600	6.97204e+06	1.12341e+06	1.43571e+06	658004	860973	3.77942e+06	865096	3.41629e+06	6009500	4.19117e+06	1.46933e+06	1.12589e+06	1.84435e+06	1.93947e+06
PA2821	PA2821		1.37021	0.333078	12017000	7670100	7500500	6499400	480459	2.31451e+06	1.07435e+06	7.47807e+06	3.0322e+06	8402800	6131800	8428400	7916000	5490100	5028100	5456400	7174900	6684300
PA2822	PA2822		1.67947	0.216145	18592000	10347000	12691000	11649000	3.09275e+06	1.67614e+06	5999400	4.68163e+06	1.57402e+06	18362000	13745000	18651000	15650000	16240000	1.20229e+06	19025000	16404000	1.61132e+06
PA2823	PA2823		1.16984	0.0406428	30528000	24436000	26251000	28970000	33250000	31982000	31262000	29312000	31394000	32796000	30915000	33223000	29430000	42735000	37622000	35533000	35298000	35247000
PA2824	PA2824		0.796449	NA	1.99375e+06	2.65731e+06	6.43446e+06	1.34968e+06	1.6588e+06	1.02155e+06	678330	1.21134e+06	2.92994e+06	1.55616e+06	2.20561e+06	2.90122e+06	1.04326e+06	884850	997029	984140	1.43933e+06	3.86574e+06
PA2826	PA2826		2.24399	0.0524865	17798000	14883000	16474000	14017000	1.1685e+06	434827	3006800	2.62605e+06	4.56051e+06	22559000	21520000	31236000	23550000	9152700	10966000	13482000	13519000	15923000
PA2827	PA2827		1.04255	0.94927	16009000	12872000	14924000	12960000	1.15733e+06	1.00736e+06	2.48011e+06	1.20667e+06	418757	13622000	11200000	23401000	20247000	543688	2.96697e+06	5422300	1.75538e+06	2.41666e+06
PA2828	PA2828		1.0091	0.932407	58973000	62375000	59671000	53366000	69723000	73072000	71157000	63092000	83543000	64039000	66888000	60980000	59043000	75859000	82116000	54583000	64219000	72660000
PA2830	htpX		1.08847	0.88003	1.08166e+06	6653000	4894700	6942000	1.41065e+06	2.46208e+06	6510100	2.5431e+06	498854	5730100	7460300	2.23258e+06	5303200	1.63623e+06	518824	1.85871e+06	3.73071e+06	4.6809e+06
PA2831	PA2831		1.47499	0.146191	28007000	22814000	23773000	27401000	9233900	10500000	9111000	5313200	8758300	26344000	25582000	33104000	33167000	18277000	18409000	19467000	19726000	19667000
PA2832	tpm		1.49684	0.33489	8695000	9816100	11924000	8445200	2.01846e+06	1.66759e+06	1.89458e+06	2.25172e+06	684269	8691200	9382400	12166000	10890000	2.10831e+06	7.20201e+06	8332700	7971600	8426200
PA2839	PA2839		0.901311	NA	2.39131e+06	5.91501e+06	1.69805e+06	1.08523e+06	584379	4.17731e+06	2.63925e+06	554569	1.23516e+06	652536	1.079e+06	4.37614e+06	1.24892e+06	2.1854e+06	3.81172e+06	1.83612e+06	777587	2.31141e+06
PA2840	PA2840		0.396248	0.0484727	24964000	35169000	33888000	28564000	84449000	83394000	92797000	118170000	94335000	23084000	26556000	20375000	19322000	36869000	37520000	24743000	23033000	24555000	Novel
PA2841	PA2841		2.36636	0.327721	13660000	1.56917e+06	1.11782e+06	2.59611e+06	2.32277e+06	698847	1.67724e+06	2.40338e+06	3.47488e+06	1.09892e+06	255407	5.04931e+06	8185600	6.81716e+06	2.90669e+06	5403200	7260000	6031200
PA2843	PA2843		1.02492	0.849297	18260000	11412000	11397000	11802000	12667000	12772000	8548000	10970000	13245000	15573000	11777000	10370000	10497000	12682000	12821000	14503000	13394000	12224000
PA2847	PA2847		0.749296	NA	2.29844e+06	291687	518019	3.86525e+06	9.6037e+06	587252	976333	1.14657e+06	1.74545e+06	1.2612e+06	741333	2.83691e+06	1.10942e+06	1.49167e+06	2.15546e+06	1.52245e+06	916924	3.72436e+06
PA2849	ohrR		1.70069	0.0470694	10729000	7210900	7573000	5538300	1.04258e+06	444178	6651700	6.02523e+06	428251	8803900	7167800	7258200	8209300	9146300	7631300	13086000	9458400	9638800
PA2850	ohr		1.17485	0.633804	27467000	35883000	40919000	32914000	12209000	10330000	7978100	7184800	6804100	29330000	28861000	33168000	27820000	15439000	17893000	20697000	18792000	21457000
PA2851	efp		1.24593	0.579037	602500000	762530000	707390000	722880000	219620000	122470000	174270000	121190000	133460000	594340000	741010000	864540000	683380000	249660000	283220000	407320000	308150000	311770000
PA2853	oprI		0.820548	0.422514	1090500000	1025000000	1297600000	2668700000	2262600000	1564300000	1493400000	2089000000	1783900000	980730000	2064300000	177640000	1427100000	1482200000	1241900000	1170300000	2087500000	1902200000
PA2854	PA2854		0.978262	0.96091	57731000	77927000	71551000	73062000	22934000	26213000	27374000	21241000	24588000	53873000	71123000	82008000	67845000	23253000	31468000	21347000	18457000	24495000
PA2856	tesA		1.02297	0.977823	28338000	16552000	25539000	23408000	1.49644e+06	859289	1.30738e+06	1.43357e+06	1.56892e+06	27392000	26499000	27480000	29560000	1.83121e+06	2.31574e+06	2.08679e+06	3.38709e+06	1.19931e+06
PA2857	PA2857		1.01907	0.888858	6305200	7401100	7737100	6656400	9711500	7775800	9891400	11352000	7830900	6669300	7925000	9565600	8859400	9750500	10374000	7799900	8442100	6699600
PA2859	greB		0.828747	0.135234	6376300	7237300	6138100	6815200	8295000	9430200	11324000	9244300	8702900	7222100	7032400	6947600	6380600	7538000	7841600	6899600	4760700	6342800
PA2860	PA2860		2.29743	NA	615790	866065	1.52347e+06	416913	1.6378e+06	1.48343e+06	488137	2.1347e+06	560173	5.19515e+06	1.11802e+06	617849	1.54462e+06	2.26224e+06	3.19773e+06	1.9185e+06	801412	5.69042e+06
PA2862	lipA		2.31179	NA	539704	2.22409e+06	701294	3.49935e+06	444382	648816	2.0484e+06	811619	574003	5.30614e+06	1.35609e+06	954195	6.78895e+06	946202	1.47599e+06	4.89481e+06	3.70013e+06	1.14377e+06
PA2866	mttC		1.13707	0.340723	6499900	8159400	9196300	7377300	9110700	11594000	8715700	10577000	11708000	8259100	11226000	12285000	13455000	8843900	13493000	7198400	9524200	10022000
PA2867	PA2867		0.645066	0.460861	14775000	16557000	17132000	24475000	6214100	2.95381e+06	12528000	6361600	4020900	13484000	23241000	1.67468e+06	19477000	7.20312e+06	2.49249e+06	818453	2464800	3345900
PA2868	PA2868		1.26277	NA	2.92646e+06	1.56352e+06	1.26864e+06	1.80793e+06	3.04945e+06	611023	807000	1.52078e+06	1.89669e+06	1.25991e+06	563606	666914	2.13416e+06	1.23547e+06	9.39611e+06	740892	2.25905e+06	1.25554e+06
PA2871	PA2871		1.36295	0.250655	9633500	8061300	8165400	7706800	811141	2.00526e+06	2.59166e+06	1.18284e+06	4.88796e+06	9709100	9173300	5631000	8636200	5621500	5497200	6754600	6366500	6920000
PA2872	PA2872		1.54397	NA	2.15834e+06	686558	1.96621e+06	1.47139e+06	1.11304e+06	426918	1.90545e+06	465337	1.58085e+06	7.48792e+06	1.61304e+06	1.20552e+06	1.18902e+06	1.51686e+06	945148	737299	2.15088e+06	1.33311e+06
PA2873	PA2873		1.03676	NA	2.91359e+06	947480	1.47861e+06	632953	5.16874e+06	1.34565e+06	2.06218e+06	782358	2.14064e+06	1.49768e+06	475146	1.41924e+06	1.66785e+06	1.43835e+06	1.69484e+06	8.19216e+06	662871	1.06641e+06
PA2874	PA2874		0.571893	NA	670615	6.68203e+06	1.39402e+06	3.24449e+06	3.20703e+06	6.01582e+06	671079	858326	1.5224e+06	1.37744e+06	1.55062e+06	760798	823740	1.16402e+06	2.51365e+06	2.05713e+06	1.98818e+06	1.64187e+06
PA2875	PA2875		0.489924	0.0259343	10322000	6533600	6281700	7176800	6354100	4341700	4701800	4969700	4288900	1.33096e+06	3561900	4759300	6336600	863987	2.74866e+06	1.88248e+06	3.68708e+06	4536300
PA2876	pyrF		1.35231	0.272924	39990000	44764000	38594000	34008000	12479000	9988800	15900000	9916800	11669000	37112000	39813000	46742000	36672000	24034000	24520000	27600000	31460000	25917000
PA2877	PA2877		1.09684	0.790153	1.71409e+06	2142400	1.14e+06	679259	1.17024e+06	1.36605e+06	7.09237e+06	642313	3970800	1.01949e+06	2277100	5.59944e+06	2752000	2112700	2721000	3189500	3387200	4474000
PA2878	PA2878		0.434962	NA	5.58662e+06	1.71326e+06	2.70927e+06	1.28668e+06	1.76318e+06	4.01623e+06	2.33104e+06	1.99607e+06	3.60035e+06	1.59619e+06	1.10498e+06	2.59252e+06	851812	596617	511906	1.44342e+06	1.57739e+06	600403
PA2881	PA2881		0.992453	NA	3.31728e+06	3.47622e+06	2.7639e+06	3.65028e+06	1.11065e+06	438603	633991	842942	704682	3.26589e+06	2.89508e+06	1.41781e+06	509431	2.71725e+06	500925	1.74558e+06	2.68543e+06	1.0733e+06
PA2885	atuR		1.43563	0.160132	1.91762e+06	4436200	5123600	5084800	772162	2.21284e+06	2.42125e+06	1.21197e+06	6.99746e+06	5142200	4920400	5134100	5048100	4803400	4366200	6583900	5323500	4682900
PA2886	atuA		1.07775	0.86997	700277	1.88706e+06	1220800	1187900	6.05306e+06	3.07423e+06	4.86268e+06	1.70962e+06	1.24929e+06	1.08337e+06	1468300	636202	3.81742e+06	1.49816e+06	1.06855e+06	386536	1.06837e+06	1.30879e+06
PA2887	atuB		2.28824	0.0827617	923650	5.93775e+06	1.21461e+06	1.78723e+06	4.62974e+06	2.69032e+06	920890	1.53025e+06	1.55086e+06	273324	1.65866e+06	1.10053e+06	1.16233e+06	4353400	4014100	8053600	8420700	7556000
PA2888	atuC		1.08568	0.808172	5.1802e+06	546804	913437	9.06056e+06	2.10564e+06	1.81849e+06	1.71245e+06	2.07761e+06	1.70433e+06	1.06005e+06	678076	2.67923e+06	3.70724e+06	4.20467e+06	2.12134e+06	2784500	1.23339e+06	3181600
PA2889	atuD		2.39155	0.0673532	777363	6892100	8344100	8269300	645363	3.25032e+06	1.69047e+06	2.50345e+06	1.60314e+06	6066000	6669100	10103000	7319000	86957.8	6784500	13000000	14082000	15789000
PA2891	atuF		26.0195	0.178014	1.40526e+06	2.67347e+06	9.34433e+06	2.6715e+06	4.17856e+06	2.5069e+06	1.54786e+06	2.18363e+06	1.19029e+06	4.99266e+06	1.00465e+06	4.51447e+06	509469	693991	116400000	649875	100460000	115500000
PA2895	PA2895		1.73436	0.503448	1.68496e+06	1.04383e+06	225663	612618	1.90087e+06	884431	2.36949e+06	2.57534e+06	1.70561e+06	499547	11530000	1.17014e+06	11849000	601515	9.65898e+06	1.86618e+06	3.11765e+06	2.87968e+06
PA2896	PA2896		1.54541	0.269242	2.76115e+06	7.49269e+06	733358	1.03098e+06	1.73459e+06	1.16137e+06	3.98605e+06	8.64236e+06	624383	1.3592e+06	1.84782e+06	925934	2.15049e+06	4509300	4084600	1.53522e+06	4664500	1.09445e+07
PA2897	PA2897		1.06255	0.557369	9008900	6900800	7249600	7579500	8967200	9272100	5950700	7571000	7550500	10087000	8532200	5615500	7478600	7703000	8674100	8558400	10119000	7664000
PA2898	PA2898		1.10603	NA	2.01971e+06	893785	647624	562673	662391	2.61042e+06	3.73846e+06	5.07849e+06	1.14663e+06	1.31881e+06	1.54024e+06	3.58625e+06	3.99106e+06	1.97854e+06	1.01067e+06	1.41814e+06	3.70422e+06	653034
PA2900	PA2900		0.654775	0.262125	7910700	7998000	8116900	8788800	30255000	22455000	29347000	38715000	28598000	9305500	11668000	5199800	9166500	22379000	19802000	13939000	13647000	14183000
PA2901	PA2901		0.558323	0.261026	1.16622e+06	5032200	5191000	6896000	28315000	19286000	25159000	39039000	29628000	6936700	7246400	532185	5632400	17089000	17087000	9554900	9297200	14742000
PA2902	PA2902		0.858578	0.691712	5813300	5493000	6303100	5838600	6034000	2.17189e+06	2.41263e+06	7.80844e+06	3856800	6591600	4895100	4894700	4829100	2.80244e+06	6.13424e+06	342861	849730	2542100
PA2903	cobJ		1.01256	0.966858	3306900	9027700	8660500	7083500	14055000	19758000	12014000	9058500	14760000	7743800	9589800	9379800	6745000	13809000	16803000	10859000	9916200	14106000
PA2904	cobI		1.7637	0.0862365	8148800	9902800	7347700	8731800	858748	884341	1.23999e+06	1.88872e+06	1.32559e+06	8580400	8758700	8753200	7296200	9471800	6179700	7367000	8836300	8090800
PA2905	cobH		1.19542	0.691712	894855	5751900	5697400	4382500	2.04613e+06	880907	1.85119e+06	507896	6.67045e+06	4.56757e+06	6044600	5841700	4775700	708688	4631700	749137	1.11639e+06	583586
PA2907	cobL		1.0666	0.588475	4281000	3980300	3746200	4598900	2.85851e+06	5362000	4132300	5617700	4370100	4463200	3929800	6156800	3832900	4659300	4529300	4231000	4343800	5245500
PA2913	PA2913		1.00798	NA	1.67376e+06	3.5147e+06	2.03052e+06	1.53209e+06	2.55336e+06	623698	3.88005e+06	1.79603e+06	2.29396e+06	3.39654e+06	1.8414e+06	1.90293e+06	243224	1.31649e+06	1.30458e+06	1.99773e+06	790133	7.26383e+06
PA2914	PA2914		0.797906	NA	1.93895e+06	1.90849e+06	3.29286e+06	1.40219e+06	3.10998e+06	1.83467e+06	1.31606e+06	4.24485e+06	3.91128e+06	698203	3.44642e+06	467600	2.56287e+06	1.77805e+06	850354	4.13911e+06	2.5614e+06	1.81538e+06
PA2916	PA2916		0.490626	NA	1.76921e+06	3.56842e+06	1.31987e+06	2.62584e+06	1.13739e+06	2.46873e+06	1.51275e+06	2.64795e+06	5.26926e+06	860777	1.94049e+06	1.09315e+06	1.83309e+06	2.26362e+06	858599	623490	1.04008e+06	437180
PA2926	hisP		0.881727	NA	1.95295e+06	865258	4.92147e+06	1.73295e+06	1.57423e+06	558123	774027	1.21332e+06	1.49072e+06	1.45828e+06	1.94159e+06	1.76165e+06	653052	1.56198e+06	1.02646e+06	893169	2.6299e+06	1.37305e+06
PA2931	cifR		0.723207	0.434581	907087	1.87439e+06	1.25601e+06	1.20366e+06	1.99519e+06	2.32521e+06	1.11192e+06	1.49382e+06	2.61645e+06	6.10381e+06	345321	1.16816e+06	550675	2295100	2252000	6.48387e+06	2122500	1566400
PA2936	PA2936		0.889752	NA	5.14711e+06	367112	2.82808e+06	535748	6.6027e+06	2.08224e+06	897557	1.74921e+06	2.00553e+06	674078	3.53528e+06	1.32246e+06	1.58836e+06	2.80199e+06	1.90332e+06	1.04197e+06	4.488e+06	2.41064e+06
PA2940	PA2940		1.17914	NA	3.50189e+06	1.18166e+06	1.2855e+06	1.8638e+06	746572	746672	1.78575e+06	4.71536e+06	2.26665e+06	1.16827e+06	1.69211e+06	2.34054e+06	2.45599e+06	1.9227e+06	3.2913e+06	2.55861e+06	3.98829e+06	1.91744e+06
PA2942	PA2942		1.20857	0.0942311	6269400	5012800	5888400	5264500	4625800	3866300	5096600	3960000	7352100	5702600	6337200	7009100	5125000	6931800	5472500	6868600	6827400	6934500
PA2944	cobN		1.02083	0.971881	3.83368e+06	983700	387491	967535	186499	2.45992e+06	4448200	539760	3350400	1.41077e+07	257102	317302	651564	1.62644e+06	3379200	1.4702e+06	907740	4273900
PA2945	PA2945		1.45139	0.0552813	27638000	32434000	27490000	28117000	14434000	12596000	15463000	15625000	11305000	25549000	37062000	36609000	31609000	29874000	23969000	27865000	24355000	31763000
PA2948	cobM		1.0395	NA	773389	1.30486e+06	1.05226e+06	1.44739e+06	1.18583e+06	7.23246e+06	1.81898e+06	661673	1.91119e+06	1.62727e+06	3.54065e+06	1.68035e+06	4.38828e+06	1.83415e+06	1.02418e+06	577348	2.30062e+06	1.10196e+06
PA2949	PA2949		0.622339	0.34051	3.09951e+06	489427	1.66202e+06	7405900	599467	7.02578e+06	1.41795e+06	942308	1.72944e+06	1.29754e+06	1.1999e+06	4.35967e+06	5492700	1.40252e+06	2.19726e+06	1.68648e+06	1.71188e+06	717916
PA2950	PA2950		1.20499	0.510392	191130000	195530000	194170000	161370000	67716000	54880000	72769000	45527000	43616000	179790000	165300000	173610000	150860000	95965000	108380000	128920000	115360000	118990000
PA2951	etfA		1.59491	0.126347	1122100000	978330000	1067600000	1117300000	364150000	246120000	269830000	171390000	190880000	1177100000	995530000	1260700000	1111600000	820710000	553330000	1042300000	922700000	932210000
PA2952	etfB		1.62857	0.129454	736550000	686660000	746870000	746710000	179730000	144340000	164000000	113310000	135520000	780930000	787860000	849620000	808830000	464130000	437410000	619490000	610180000	591850000
PA2953	PA2953		0.621768	0.160914	67344000	68053000	66004000	63023000	162050000	160840000	178440000	258030000	187710000	72400000	63745000	73363000	66378000	100930000	110200000	87878000	86476000	91898000
PA2954	PA2954		1.46074	0.317661	3704600	4794400	4785600	5045100	2.5788e+06	534525	8.79251e+06	1.97937e+06	750374	5032300	4347500	7117800	5276400	2.13321e+06	1.16069e+06	4046400	3970300	4567600
PA2957	PA2957		0.7931	0.218964	21397000	32537000	29847000	32825000	59282000	53741000	52227000	47148000	48377000	25115000	36946000	24861000	30272000	38956000	49210000	30361000	29737000	33843000
PA2959	PA2959		1.21223	0.486639	25759000	30831000	28429000	29501000	9259100	10788000	11744000	6989200	9195900	26915000	24708000	29344000	28195000	14042000	14196000	23242000	19812000	16529000
PA2960	pilZ		0.884612	0.31053	62318000	38319000	43856000	49956000	45837000	50667000	39859000	44949000	49559000	62869000	36644000	36412000	35687000	34558000	47180000	37248000	47996000	37649000
PA2961	holB		0.752925	0.230365	13334000	12246000	11502000	10158000	29171000	24255000	28802000	26544000	25090000	16026000	12461000	11830000	8805300	16627000	17047000	16154000	18702000	18704000
PA2962	tmk		1.43706	0.210164	12268000	8397800	7300100	9266100	1.15956e+06	1.2417e+06	2765800	1.82816e+06	2.09897e+06	12624000	7880400	9418800	11105000	6054000	4967500	8176300	8426100	8640800
PA2965	fabF1		1.15725	0.151113	128270000	153550000	154560000	142140000	103280000	128360000	129180000	81374000	107680000	151660000	136630000	165670000	127640000	168030000	137670000	127710000	136450000	154370000
PA2966	acpP		1.44965	0.24413	2667200000	2740400000	2595500000	2649600000	851480000	548150000	764570000	451380000	670010000	2930200000	2396200000	3349400000	2973600000	1224400000	1383300000	2163100000	1907500000	1878000000
PA2967	fabG		0.841866	0.0484459	263980000	285920000	269160000	234430000	237700000	286040000	261600000	183390000	271780000	255990000	205830000	237290000	204040000	204200000	242010000	187810000	202120000	191950000
PA2968	fabD		1.07398	0.84456	226890000	213710000	197520000	183060000	91363000	55247000	69169000	48684000	46257000	224240000	157810000	185540000	145020000	72345000	95182000	109790000	122660000	103050000
PA2969	plsX		1.06654	0.706574	2235200	3830300	3401400	2763400	8.52207e+06	2752300	3413200	906803	2870200	3968900	3518200	2980000	3012100	3143000	3623900	2158700	2218600	2757400
PA2970	rpmF		0.882901	0.236041	539740000	595880000	511970000	700210000	579350000	515660000	502300000	372340000	550330000	509270000	561360000	579050000	528460000	438700000	384000000	505670000	372050000	419210000
PA2971	PA2971		1.20848	0.123338	16381000	21463000	18958000	17900000	16384000	17904000	14120000	22277000	13388000	21376000	24903000	27255000	22987000	23533000	21302000	19536000	15254000	15731000
PA2972	PA2972		1.40624	0.308678	8577800	9164300	7355900	7400600	1.00519e+06	2.05559e+06	3.11825e+06	3.76577e+06	570468	9359800	8152500	10450000	7384700	4745100	4569300	4610700	5969200	4127500
PA2973	PA2973		0.61182	0.210266	32795000	27359000	26660000	40966000	15948000	7967500	26526000	18684000	15640000	28507000	33249000	13932000	27092000	2.38207e+06	1.59228e+06	2.45564e+06	9573700	10472000
PA2974	PA2974		1.66578	0.102882	11550000	11162000	10732000	10366000	6875700	1.20121e+06	1.6391e+06	1.14637e+06	1.39682e+06	13656000	11522000	10952000	10023000	10011000	8504500	5441000	11367000	15419000
PA2975	rluC		0.638512	0.00444264	16520000	14257000	14837000	14303000	20607000	15675000	19008000	19663000	21351000	16532000	13669000	8035100	12846000	11324000	9171500	9599500	9362800	9209100
PA2976	rne		0.688079	0.135234	177690000	198720000	199570000	207690000	447480000	388470000	421490000	481580000	399720000	168030000	195340000	157650000	182400000	300070000	327650000	232530000	225310000	221870000
PA2977	murB		1.14361	0.751737	12893000	8310600	6753100	5288500	941621	1.5583e+06	911257	2.13407e+06	4.30547e+06	8516700	5984400	5448600	6391400	3744900	1.54943e+06	3912500	4335400	4945500
PA2978	ptpA		1.46074	0.236018	4.15779e+06	4728300	4648800	3874200	584330	2.42649e+06	6.57172e+06	1.74111e+06	518019	3.66046e+06	4021500	5575400	4748000	5.52221e+06	5632800	4397400	3.2763e+06	6.81041e+06
PA2979	kdsB		1.53617	0.117123	17538000	18523000	20250000	18036000	8268700	5867500	7627900	4209200	997652	21213000	18765000	20246000	18098000	15524000	12012000	18232000	16600000	15743000
PA2980	PA2980		0.833364	0.124236	106670000	107560000	117510000	130690000	122150000	96806000	92482000	158390000	102970000	108180000	114580000	118980000	101440000	86103000	91887000	93542000	70450000	77560000
PA2981	lpxK		0.278565	0.016513	2.19441e+06	3.05881e+06	559890	1.98502e+06	5743300	4782400	4731900	5816100	4297600	2.09139e+06	1.15344e+06	1.91163e+06	1.52465e+06	1.70699e+06	6.25635e+06	1.38705e+06	1.93926e+06	2.87683e+06
PA2982	PA2982		0.690369	0.484822	6725500	4923900	5344900	9697900	3.16009e+06	952225	2.5762e+06	841047	2.26529e+06	5368100	2.49977e+06	1.65586e+06	5014900	2.10925e+06	596336	1.76806e+06	1.87337e+06	2.25045e+06
PA2983	PA2983		0.458669	0.161561	19015000	10990000	12736000	18809000	5737900	5.8621e+06	11190000	5360100	806289	12329000	11356000	1.14977e+06	8702200	1.97332e+06	1.53562e+06	1.57379e+06	3.31307e+06	1.81029e+06
PA2986	PA2986		0.51994	0.286192	5750600	3.35391e+06	6491700	8919300	1.33102e+06	1.62935e+06	3.17214e+06	2.32023e+06	3.48529e+06	4362900	5851100	2.74893e+06	3.01954e+06	1.72246e+06	2.99461e+06	2.27677e+06	2.78737e+06	1.0697e+06
PA2987	PA2987		0.73677	0.176124	210620000	286250000	251510000	302440000	648430000	418800000	560060000	443130000	414790000	195970000	303660000	313940000	273180000	366120000	353840000	195630000	257300000	345600000
PA2988	PA2988		0.346941	0.204012	9755000	6194100	4609400	11194000	3.01299e+06	560645	7459300	23626000	643858	1.31577e+07	1.51792e+06	1.58222e+06	456931	6.67725e+06	1.08517e+06	1.95479e+06	1.98701e+06	3.96601e+06
PA2989	PA2989		1.4314	0.564615	1.53447e+06	3626900	3576800	2.27047e+06	7.97814e+06	427134	904965	4.97736e+06	3.90896e+06	6.53836e+06	1.19667e+06	4.42893e+06	675730	10985000	836997	2.76926e+06	8690700	1.28643e+06
PA2990	PA2990		0.93995	0.69962	27921000	19306000	19277000	19838000	14283000	16491000	13339000	12768000	12913000	15796000	16973000	18639000	21482000	12710000	17577000	14011000	14991000	14581000
PA2991	sth		0.721471	0.161186	123320000	106900000	107830000	105730000	222590000	242830000	219850000	268370000	222700000	137540000	91534000	104150000	94375000	174950000	170130000	134680000	125800000	135710000
PA2993	PA2993		0.813432	0.645817	1.51396e+06	1.29926e+06	6.5557e+06	2393900	398658	1.30716e+06	3793000	863437	2.80735e+06	1.01099e+06	2.55127e+06	702673	1.02773e+06	769536	554228	1.12395e+06	4.37809e+06	1.38647e+06
PA2994	nqrF		0.479792	0.0926297	12333000	15244000	12900000	16900000	10044000	2.12218e+06	24353000	14540000	10432000	12850000	15630000	1.49636e+06	13417000	2469500	743081	1.58707e+06	1398300	5080100
PA2997	nqrC		0.444063	0.00441554	17011000	22469000	18242000	26549000	27785000	20428000	30052000	38508000	32522000	16011000	20349000	5140700	17620000	9680800	9637700	5776800	9804000	9698000	Novel
PA2999	nqrA		0.521175	0.11479	71748000	78600000	73803000	78159000	234730000	201100000	246980000	333850000	255990000	78004000	74207000	70433000	59965000	119060000	139710000	97209000	84989000	97252000
PA3001	PA3001		0.761452	0.196149	294760000	334490000	355000000	332580000	658460000	700300000	606390000	708800000	665390000	300470000	334700000	343890000	290090000	507380000	539130000	434580000	392830000	402380000
PA3002	mfd		0.910309	0.322757	18795000	15834000	16735000	18030000	21079000	23106000	20653000	20400000	21596000	17826000	16751000	11831000	15965000	21187000	22296000	17364000	19363000	17839000
PA3003	PA3003		1.12315	0.886658	44323000	39034000	50529000	53374000	637794	4.8356e+06	571965	3.04922e+06	5.32345e+06	49422000	52284000	56555000	53823000	2.38586e+06	661323	1.96783e+06	224524	1.69142e+06
PA3004	PA3004		1.36177	0.160005	13736000	18123000	19765000	11478000	25506000	30028000	16046000	22734000	25975000	17264000	13999000	41026000	26617000	23809000	36195000	22725000	34899000	33203000
PA3005	nagZ		1.20102	0.0134488	45455000	54825000	46901000	38564000	53136000	50493000	47146000	45484000	55584000	57018000	52095000	62747000	50771000	66481000	59339000	62121000	56053000	58926000
PA3006	psrA		1.03719	0.691712	18314000	17131000	19825000	15544000	17516000	12413000	16557000	17576000	13183000	19397000	19510000	13257000	15904000	18331000	15497000	16571000	18932000	16166000
PA3007	lexA		1.15984	0.0491234	18154000	21654000	18144000	18253000	18121000	13393000	16630000	14910000	17884000	18956000	19797000	23805000	20939000	19478000	20608000	18840000	20292000	19546000
PA3009	PA3009		1.2521	0.449981	7008800	5026800	6141400	6312200	4951000	2.02733e+06	3564400	830936	1.49587e+06	8563300	6001000	6193000	6545800	5552900	5689900	1.72278e+06	6107200	4.25041e+06
PA3010	PA3010		1.59857	0.0294261	5344100	4031600	5143900	6236800	1.26477e+06	1.38103e+06	2269700	1.59115e+06	1.61683e+06	8225500	6407900	7590000	7510700	6843600	5153700	8074800	6938700	6028500
PA3011	topA		0.601024	0.0534995	30707000	38838000	37581000	35947000	70628000	65565000	73350000	83995000	76031000	35054000	37102000	30048000	34999000	41098000	39220000	29915000	31291000	29383000
PA3013	foaB		1.12533	0.16753	212470000	145720000	161810000	151900000	156520000	151040000	153590000	166500000	158020000	194990000	145500000	168060000	152720000	196110000	205420000	217980000	188360000	171110000
PA3014	faoA		1.11774	0.0671414	119250000	104730000	119030000	107640000	94963000	101450000	96426000	108910000	92707000	107510000	102950000	123600000	112190000	111990000	132090000	119190000	117770000	129090000
PA3015	PA3015		0.642681	NA	342906	1.63168e+06	2.72298e+06	1.61002e+06	1.34498e+06	1.38134e+06	9.77814e+06	2.01217e+06	4.78734e+06	776983	3.55903e+06	1.90537e+06	1.77699e+06	731457	2.17156e+06	1.12546e+06	922885	3.49033e+06
PA3017	PA3017		1.11499	0.627021	44950000	32948000	32941000	30923000	22731000	15817000	18649000	24700000	25727000	50237000	28779000	31834000	37604000	14626000	18993000	29640000	31987000	34363000
PA3018	PA3018		1.24529	0.641075	2.3572e+06	512099	3.15636e+06	1.16613e+06	791545	847434	1.79027e+06	2.6129e+06	2.81897e+06	2.0848e+06	6168000	1.33681e+06	4263200	589226	1.28875e+06	1.11533e+06	1.32846e+06	1.46286e+06
PA3019	PA3019		0.870287	0.0432313	33927000	33414000	32857000	31910000	35636000	39884000	37179000	32435000	37999000	32611000	31962000	26840000	27730000	34562000	36008000	28599000	26386000	29652000
PA3020	PA3020		0.664374	0.11479	13019000	13189000	13674000	12097000	27858000	21747000	22040000	33025000	26213000	11210000	15568000	4007700	11459000	17902000	18430000	14120000	13198000	15594000
PA3021	PA3021		35.8278	0.120159	3934200	3470300	5046800	4551200	411010	966250	2874300	2036200	1721400	29338000	182900000	305180000	270840000	28031000	36561000	14167000	11741000	17354000
PA3022	PA3022		2.06334	0.0950323	27532000	22526000	24558000	25016000	664027	1.41686e+06	1.85357e+06	2.50827e+06	2.02302e+06	30149000	33530000	46337000	43930000	12689000	12608000	23772000	20730000	17581000
PA3023	PA3023		1.53611	0.45688	1.59703e+06	1.56319e+06	1.64902e+06	1.88161e+06	1.89324e+06	1.54816e+06	1.12759e+06	1.68945e+06	1.86046e+06	972340	1.26369e+06	7384000	5986400	1.13143e+06	1.78541e+06	567125	6816700	2.13643e+06
PA3026	PA3026		0.990541	0.986987	923551	440353	646768	1.31045e+06	892429	507953	3.65186e+06	4778800	1.19239e+06	1.59153e+06	1.03997e+06	1.20284e+06	3.01765e+06	1.13636e+06	1.29331e+06	4313400	4476900	1.35818e+06
PA3027	PA3027		1.54847	0.305105	1.2291e+06	3346600	6.43846e+06	899057	923555	3.05097e+06	5.02756e+06	384570	2.89589e+06	1.99032e+06	3559200	3724300	2.15709e+06	4025600	813637	1.44963e+06	3.52944e+06	1.98796e+06
PA3028	moeA2		1.41445	0.144058	13753000	12881000	12994000	13048000	4229000	4745300	6531700	2771300	5105500	10707000	13162000	12581000	11485000	11045000	9514600	12798000	12888000	13401000
PA3029	moaB2		0.648748	0.160132	8037000	11474000	11632000	4847800	14883000	21190000	10937000	12651000	16741000	6888900	1974800	4730600	2706500	9271600	15361000	7234200	12479000	12268000
PA3031	PA3031		1.18964	0.693812	70139000	102820000	91611000	92856000	254940000	152160000	164650000	205050000	218560000	56448000	79783000	1.32796e+06	82222000	406950000	227280000	172510000	291260000	291240000
PA3038	PA3038		0.671065	NA	3.1992e+06	1.40608e+06	410839	675510	946506	497889	1.16315e+06	352269	1.19543e+07	2.5553e+06	1.43726e+06	2.12155e+06	2.4744e+06	292898	570109	1.56076e+06	2.03166e+06	783863
PA3040	PA3040		2.08027	0.00227553	36134000	20608000	26859000	34355000	15147000	12481000	13407000	21329000	13591000	44708000	43540000	51241000	62548000	31880000	34330000	43635000	51438000	40067000	Novel
PA3043	PA3043		1.45589	0.25968	2719100	2898100	4540700	4332700	1.19739e+06	1.29263e+06	2.13701e+06	381045	190250	4859900	681803	4833800	4992200	5418400	5177500	5326200	8023600	4388200
PA3046	PA3046		1.02046	0.770069	46355000	57081000	47310000	48947000	41188000	46581000	51554000	45448000	49878000	48221000	45079000	58365000	51796000	52983000	45368000	41033000	47807000	52577000
PA3047	PA3047		0.926948	0.75476	20883000	18794000	20082000	17191000	43911000	44141000	42735000	51719000	45589000	24842000	25198000	25474000	27244000	40254000	36285000	25594000	33788000	44082000
PA3048	PA3048		0.637319	0.0980432	10252000	10184000	10516000	9390200	22741000	19505000	21823000	23389000	22580000	9748000	9373800	4221600	7096200	15676000	16508000	9934600	10860000	12422000
PA3049	rmf		1.24124	0.773367	38443000	17244000	51653000	48568000	2.09398e+06	766359	2.21901e+06	2.92224e+06	3.0893e+06	20287000	11246000	43784000	78297000	2.69392e+06	1.89792e+06	18954000	31655000	1.81884e+06
PA3050	pyrD		0.763199	0.18317	40778000	37714000	38478000	34874000	72900000	63019000	81297000	80509000	84010000	47373000	43838000	49475000	47902000	46162000	46011000	41563000	40825000	44078000
PA3052	PA3052		1.42991	0.273267	4887300	5931200	5463700	4822500	1.62473e+06	1.0419e+06	2.57374e+06	635582	639860	4929800	6151400	4925700	4969100	2.67273e+06	3646800	618383	7799500	3747700
PA3054	PA3054		2.20868	0.109264	4945700	3581300	4036500	3464300	456336	1.05165e+06	851264	1.68519e+06	2.11204e+06	7564300	13848000	11446000	9529000	411114	751984	4399200	7241000	2556700
PA3055	PA3055		1.47666	NA	2.1433e+06	520770	719036	643361	1.45925e+06	983798	1.57281e+06	1.136e+06	1.01488e+06	419504	6.15479e+06	1.44137e+06	644326	2.46597e+06	809931	855267	902267	1.3585e+06
PA3056	PA3056		1.49176	0.283187	11953000	10012000	11702000	10356000	1.85474e+06	255034	740273	751125	1.0345e+06	14109000	11232000	10163000	11677000	9551700	1.25337e+06	9368400	8673800	7318000
PA3057	PA3057		1.26296	NA	621942	1.55373e+06	1.49721e+06	2.52835e+06	1.69108e+06	1.21983e+06	1.14466e+06	526550	574487	1.23389e+06	2.52199e+06	903354	2.58191e+06	2.21689e+06	854455	1.49841e+06	1.40015e+06	1.13343e+06
PA3058	pelG		0.623049	NA	1.33266e+06	1.91592e+06	508071	8.33169e+06	1.9967e+06	1.58323e+06	1.0997e+06	441004	1.56051e+06	1.205e+06	750969	248668	507544	1.38811e+06	1.82229e+06	2.52865e+06	1.32689e+06	1.91619e+06
PA3059	pelF		0.986188	NA	333051	1.08166e+06	1.21076e+06	5.74427e+06	824217	2.89218e+06	723277	1.05047e+06	3.47182e+06	1.35686e+06	807790	703233	1.32781e+06	600844	1.7222e+06	2.42566e+06	5.23139e+06	2.91653e+06
PA3060	pelE		0.908072	NA	1.10387e+06	940172	4.37719e+06	1.56155e+06	1.69689e+06	495651	1.105e+06	676364	4.91607e+06	1.24886e+06	527543	1.68594e+06	2.52598e+06	1.2605e+06	3.68624e+06	1.62915e+06	1.4354e+06	1.32204e+06
PA3061	pelD		0.877867	NA	2.6668e+06	4.36737e+06	1.54928e+06	470427	2.34997e+06	4.08758e+06	2.51641e+06	1.62804e+06	1.33049e+06	4.95516e+06	2.96237e+06	1.66511e+06	1.45964e+06	1.9744e+06	3.18946e+06	1.19059e+06	318564	690391
PA3062	pelC		0.836008	NA	953880	4.63846e+06	376438	998909	1.69985e+06	1.49227e+06	4.10173e+06	1.45672e+06	1.88399e+06	1.22955e+06	3.47739e+06	1.31483e+06	3.137e+06	1.03087e+06	1.32653e+06	558749	1.17057e+06	1.47012e+06
PA3063	pelB		0.622015	NA	648346	2.80067e+06	2.40723e+06	513821	873260	2.82564e+06	3.53096e+06	2.65564e+06	2.31073e+06	535945	877102	798339	1.74403e+06	935990	1.4061e+06	2.34402e+06	2.41415e+06	492844
PA3064	pelA		1.08519	NA	1.66165e+06	2.69184e+06	1.91758e+06	3.56881e+06	4.07993e+06	1.07841e+06	307478	1.70877e+06	3.03481e+06	3.34231e+06	1.21107e+06	932278	4.38049e+06	2.4008e+06	1.32889e+06	3.86622e+06	3.73734e+06	557895
PA3065	PA3065		0.722105	NA	1.5228e+06	1.31221e+06	2.03103e+06	976558	1.28008e+06	2.56143e+06	477018	1.81057e+06	3.89342e+06	929267	1.4157e+06	1.90839e+06	2.12426e+06	442736	2.74898e+06	551426	343794	991730
PA3068	gdhB		0.899917	0.484822	187080000	159040000	178570000	232100000	213680000	175580000	196490000	237840000	200070000	196940000	236970000	75098000	259040000	169520000	166830000	150780000	143320000	203760000
PA3070	PA3070		1.01254	0.917148	13298000	8801600	9494500	7935900	9938000	10651000	10588000	10446000	12564000	13956000	8339800	10989000	10146000	9992000	10392000	9710700	10665000	10702000
PA3077	PA3077		0.630442	NA	2.02788e+06	3.24302e+06	2.52536e+06	925807	3.82581e+06	3.05407e+06	5.37597e+06	1.18288e+06	1.01979e+06	2.1017e+06	2.14984e+06	1.04297e+06	1.02789e+06	1.23581e+06	2.4128e+06	2.56691e+06	1.26113e+06	814940
PA3080	PA3080		1.28583	0.433583	2.08711e+06	1.59262e+06	3.70761e+06	5108900	4966600	551983	1.73325e+06	5326300	4574900	4593400	3392400	3888600	4052900	6329200	4709400	7274700	626841	8364200
PA3081	PA3081		0.656885	0.295164	33802000	28222000	25864000	26449000	13810000	16373000	11213000	13273000	16834000	34405000	21839000	25517000	21474000	2.41058e+06	5043700	2980300	1.26972e+07	6919300
PA3082	gbt		0.263169	0.0817793	1578100	2576000	2323600	2987200	15076000	14446000	10308000	21893000	14978000	1812400	1355200	743850	1000100	4359000	4774300	1772900	2451400	2878400
PA3083	pepN		1.1248	0.0817793	60637000	51122000	51089000	58591000	46563000	56430000	49367000	44771000	51633000	61055000	52632000	48701000	54369000	62181000	64641000	62501000	59140000	63664000
PA3084	PA3084		1.10704	0.880619	51492000	79540000	139250000	44763000	8511500	1.84071e+06	14190000	11268000	4810700	58553000	48849000	55823000	96685000	26110000	27707000	9999400	30516000	38058000
PA3085	PA3085		1.18406	0.646249	23720000	25406000	20920000	27946000	12332000	6495300	6738200	7334100	4749800	22247000	26144000	32842000	23347000	8817200	10575000	12342000	12320000	11974000
PA3087	PA3087		1.48717	0.29988	5989300	5752700	5615700	5365800	1.13997e+06	2.42341e+06	1.04091e+06	1.93971e+06	16931000	8254500	5968300	7790700	6233200	6702800	9540300	9419900	7135600	7420200
PA3088	PA3088		1.02815	0.80492	18990000	17573000	19993000	18557000	10553000	14556000	15029000	14697000	13805000	18939000	17035000	18148000	18759000	15029000	16577000	13956000	14266000	15091000
PA3091	PA3091		1.75922	NA	1.73102e+06	1.67338e+06	5.26518e+06	1.40221e+06	1.67067e+06	1.26061e+06	3.95237e+06	1.97619e+06	765054	4.34226e+06	2.23576e+06	785865	2.51885e+06	1.42395e+06	5.24647e+06	1.82564e+06	4.79746e+06	1.14745e+07
PA3092	fadH1		1.18321	0.676118	20166000	12947000	13924000	15939000	783421	2.4756e+06	398167	851482	1.2165e+06	14481000	12581000	13335000	13277000	7356000	4383800	10153000	9824700	8229000
PA3093	PA3093		0.765518	0.44425	4619800	4050200	4675600	6968500	344233	924658	4123900	4882200	1.81249e+06	4738500	5833500	1.26607e+06	4400000	2.37432e+06	2.40702e+06	863742	3.66193e+06	342941
PA3096	xcpY		1.39778	NA	449418	924878	920510	687636	1.46139e+06	1.40175e+06	2.03141e+06	1.36978e+06	1.82326e+06	2.16322e+06	671395	2.98236e+06	499668	1.15937e+06	783900	2.78532e+06	2.84613e+06	1.58206e+06
PA3097	xcpX		1.84652	NA	201728	1.0802e+06	516619	1.64411e+06	713559	969589	669070	1.4334e+06	1.86867e+06	871779	2.4609e+06	3.34824e+06	1.75888e+06	1.48265e+06	1.95615e+06	1.51722e+06	1.02595e+06	2.37589e+06
PA3098	xcpW		0.72585	NA	425289	2.63211e+06	2.47466e+06	1.99188e+06	1.45374e+06	1.72856e+06	999743	5.40679e+06	4.58662e+06	1.81062e+06	1.05575e+06	276520	1.34871e+06	773026	3.23445e+06	1.16609e+06	1.11244e+06	4.97289e+06
PA3099	xcpV		1.58112	NA	1.44981e+06	1.3291e+06	831375	786378	2.40072e+06	569356	2.93915e+06	766088	2.69952e+06	1.78784e+06	1.89033e+06	1.99201e+06	845283	1.96202e+06	2.27287e+06	2.0255e+06	3.918e+06	5.08059e+06
PA3100	xcpU		1.58753	NA	2.99865e+06	1.24087e+06	1.0954e+06	1.33502e+06	4.25634e+06	1.3152e+06	1.36528e+06	1.43653e+06	648070	4.91861e+06	3.75018e+06	1.12632e+06	753269	3.56384e+06	6.45231e+06	1.85421e+06	971297	1.52046e+06
PA3101	xcpT		0.829595	0.73776	21927000	18708000	17727000	26846000	3.58034e+06	243520	7124100	2875000	4194800	17548000	16327000	508927	20295000	3276000	916826	5387000	8683900	7014900
PA3102	xcpS		1.65153	NA	668062	1.3406e+06	3.24978e+06	2.5622e+06	467252	823845	1.3766e+06	1.47016e+06	1.86519e+06	3.2075e+06	8.50369e+06	1.89916e+06	606391	1.84207e+06	544039	1.54163e+06	873703	3.81203e+06
PA3103	xcpR		1.11033	0.573232	9062300	8982500	8603500	6101300	6323400	10418000	6349400	7005400	9480100	9989100	6017200	5263500	6858000	14004000	6513000	10998000	10619000	10044000
PA3105	xcpQ		1.44088	0.166345	2950900	4199800	4368200	5048200	7644700	7519900	6582400	10321000	10265000	4497000	7060000	5070400	6717300	12736000	11067000	13059000	11461000	13200000
PA3106	PA3106		0.837272	0.220026	7483800	6652700	6912400	6125600	11745000	11535000	9688600	8280400	10229000	7665400	6188500	6635500	5285400	9047300	9281500	6877200	7374800	7497900
PA3107	metZ		0.849669	0.0118636	50842000	55690000	53892000	44780000	49832000	53285000	46658000	44664000	55407000	45777000	41528000	43266000	39678000	45314000	49494000	43526000	38464000	39595000
PA3108	purF		0.567522	0.000472993	108950000	125510000	121350000	116370000	132740000	164970000	160000000	138250000	153310000	102350000	76715000	74050000	67478000	71858000	90569000	67573000	72741000	69866000
PA3110	PA3110		0.885534	0.835404	8653300	8330300	8817700	10991000	1.91276e+06	1.42586e+06	8703700	532957	460606	10906000	8761700	671875	9397200	2.07566e+06	2.21182e+06	693502	3267000	1.51934e+06
PA3111	folC		1.28821	0.228576	15960000	20536000	22326000	20654000	12043000	9276800	12041000	4676500	10120000	18329000	20013000	26169000	21394000	13547000	12430000	16339000	18527000	17671000
PA3112	accD		0.808915	0.26859	92730000	97967000	99743000	97852000	192400000	213140000	169710000	177980000	179650000	98244000	103550000	99018000	95324000	154470000	157050000	133540000	112720000	114800000
PA3113	trpF		0.617712	0.156752	8617700	4826900	4081200	6659000	3.66527e+06	2.3969e+06	717150	894773	588383	1.98513e+06	895648	552511	598329	1.39898e+06	2.93879e+06	3710700	4018700	4170000
PA3114	truA		0.910713	0.464202	10247000	6543000	5911200	8945000	6613400	6275700	6282900	5562400	5871700	7262400	5587500	7770900	7043400	5728800	6144800	6246000	5395700	5514500
PA3115	fimV		0.543289	0.0151786	78124000	67831000	71246000	105610000	67065000	45450000	86067000	89971000	61978000	68133000	65642000	16133000	65356000	29247000	30163000	23511000	34384000	33250000
PA3116	PA3116		1.10665	0.19401	19208000	21815000	19116000	21428000	17711000	24617000	23780000	18175000	20313000	24721000	22605000	25398000	19893000	23279000	27440000	18697000	20962000	23023000
PA3117	asd		1.21724	0.490565	111160000	102780000	100360000	88905000	35042000	33644000	36785000	21498000	32160000	106800000	86907000	93488000	94288000	62711000	50733000	53512000	62220000	73836000
PA3118	leuB		1.44647	0.165501	41931000	30463000	33526000	32889000	11722000	10721000	13800000	6065500	10922000	39298000	30039000	35637000	33067000	25929000	22724000	28724000	30552000	31809000
PA3120	leuD		1.17793	0.660706	32779000	26473000	26403000	27796000	4961600	6125400	8019600	6332800	4509900	29339000	18665000	22316000	22405000	12263000	11379000	15447000	22770000	14332000
PA3121	leuC		1.24072	0.625816	36691000	25721000	29943000	32806000	2461000	3333000	7037700	2.84627e+06	4604100	27158000	18067000	23945000	26871000	13850000	10279000	20971000	20941000	15724000
PA3122	PA3122		2.14871	0.0422065	1.88747e+06	5787100	6511000	1.57326e+06	2.01328e+06	4517700	750121	2.488e+06	2.28859e+06	2.22403e+06	5293400	5656300	5751600	7423400	7943000	8050000	7468800	5493900	Novel
PA3123	PA3123		2.10847	0.0875288	22550000	13356000	15304000	14070000	5.32455e+06	2.40255e+06	691835	1.71692e+06	1.64645e+06	21722000	11835000	17835000	18271000	8668800	9632600	18858000	29711000	14879000
PA3126	ibpA		1.17649	0.318199	43682000	40772000	38152000	42645000	86299000	72899000	59412000	69287000	66633000	52330000	58493000	64848000	56429000	92912000	85591000	67678000	56167000	77069000
PA3127	PA3127		3.02206	0.0012669	3232500	2660100	2588400	3909200	1.2148e+06	1.71194e+06	3.2946e+06	1.93136e+06	1.06329e+06	4985600	4786300	7583500	6141700	7632200	6827300	8749800	10745000	8096800	Novel
PA3128	PA3128		2.60475	0.00739878	14013000	12826000	15259000	12544000	1.17014e+06	3.04611e+06	1.1878e+06	7.11151e+06	544989	21332000	19724000	23670000	23798000	15055000	13866000	16390000	16422000	15399000	Novel
PA3130	PA3130		1.66446	0.077203	4868700	4773300	4231700	4546600	904171	891538	674819	508129	1.39241e+06	6205200	4797300	5891000	6.44811e+06	4521400	3547700	5209800	6337100	4974300
PA3131	PA3131		1.37164	0.00809255	31657000	27596000	36012000	32920000	28368000	23103000	24513000	17260000	23508000	35973000	35773000	39622000	36628000	34585000	38219000	39735000	33374000	42056000
PA3134	gltX		0.807608	0.23221	159620000	155140000	151980000	150840000	289360000	304850000	265520000	297330000	277110000	169320000	149370000	171690000	140890000	242050000	222710000	179150000	184150000	197680000
PA3136	PA3136		0.756856	NA	1.11134e+06	1.13123e+07	713942	2.15215e+06	1.09185e+06	958278	620251	3.41379e+06	1.8481e+06	2.93093e+06	1.11468e+06	634841	2.69979e+06	350704	5.65623e+06	607727	2.34562e+06	1.23521e+06
PA3138	uvrB		1.27724	0.0691073	30923000	25135000	28202000	25869000	17406000	18800000	19202000	14958000	17060000	31779000	22170000	28057000	27051000	24357000	25478000	32880000	29968000	30585000
PA3139	PA3139		1.02147	0.864096	147710000	141290000	137980000	137410000	104540000	98178000	112050000	78024000	99079000	147850000	126830000	118330000	108580000	130050000	119510000	116550000	99639000	111600000
PA3141	wbpM		1.0138	0.982652	5793200	6312700	6772500	10462000	565746	1.28736e+06	6551900	545774	1.3327e+06	4846900	12188000	8.09151e+06	11824000	1.61623e+06	1.42944e+06	4.72194e+06	4739600	3264400
PA3146	wbpK		0.683076	0.105447	10949000	10306000	11934000	9585400	20206000	20236000	23288000	25053000	21358000	14220000	14289000	9364200	11580000	8966600	10728000	10854000	10835000	13616000
PA3147	wbpJ		0.485369	0.0692139	6404500	6377000	6771500	12287000	11110000	7244200	15410000	16449000	10842000	7268000	13789000	2.62545e+06	9812300	438458	4551300	764141	3446200	3814900
PA3148	wbpI		1.43267	0.0884619	157930000	152480000	151850000	150990000	64472000	72269000	68601000	51856000	61249000	182340000	161310000	161550000	147080000	130270000	116100000	132820000	157210000	146130000
PA3149	wbpH		0.627465	0.0072926	27548000	17808000	25209000	20375000	35323000	25157000	31001000	30704000	26619000	23770000	20976000	12713000	16042000	15270000	12073000	16367000	18431000	14789000
PA3150	wbpG		0.673805	0.021356	50758000	54756000	60418000	54473000	59468000	53437000	75102000	94547000	79643000	56363000	43972000	33419000	48363000	42692000	43707000	42455000	41849000	39740000
PA3151	hisF2		1.41289	0.200567	26755000	20211000	20419000	25391000	9204100	8076200	10282000	4780200	8295700	27130000	25651000	31127000	22750000	13083000	16122000	16502000	17429000	18705000
PA3152	hisH2		1.69857	0.0108593	23542000	21282000	19460000	17499000	9867200	11878000	10541000	6308600	10300000	30017000	25064000	27490000	26104000	17050000	20223000	26971000	25551000	23495000
PA3155	wbpE		1.64459	0.0403478	136300000	118180000	120620000	121020000	49969000	46909000	46918000	36036000	41601000	136040000	145360000	168010000	143700000	113780000	104240000	117830000	127310000	123810000
PA3156	wbpD		1.4221	0.050304	61759000	68332000	63585000	57948000	26863000	37064000	31525000	27196000	36073000	61642000	65594000	76567000	60868000	72335000	50796000	71287000	60073000	64389000
PA3158	wbpB		1.16453	0.0541909	191490000	180440000	185220000	188960000	128780000	132030000	172180000	159570000	166000000	221220000	202870000	167840000	191570000	199210000	208180000	176030000	196930000	188380000
PA3159	wbpA		1.55438	0.000103509	131050000	119860000	129290000	111980000	135360000	149030000	127300000	124860000	129050000	172440000	192100000	197690000	181370000	224840000	229710000	187990000	210460000	203030000
PA3160	wzz		0.656192	0.317661	16614000	10933000	12790000	21183000	7444400	2.10531e+06	11850000	5536400	3621700	14970000	15993000	1.72066e+06	12988000	3100700	2178900	1704100	5223000	6394600
PA3161	himD		2.41896	0.0136531	11248000	6739800	8713700	6751800	2.35235e+06	2551900	2372500	6.7446e+06	2.336e+06	12775000	8280100	14892000	11751000	7527100	5699400	15984000	13354000	12772000	Novel
PA3162	rpsA		0.596084	0.105447	1274100000	1689400000	1606600000	1513900000	4179900000	4070300000	3680900000	4586000000	3811300000	1291100000	1518000000	1784500000	1259900000	2244000000	2378900000	1857300000	1734700000	1675600000
PA3163	cmk		1.41997	0.298665	25903000	30766000	28720000	25099000	8540800	4731600	8074900	3960300	4154100	26999000	25489000	34170000	26486000	12952000	15679000	23620000	16956000	16374000
PA3165	hisC2		1.33789	0.123864	41165000	41229000	38502000	36861000	23001000	17260000	22140000	13736000	21631000	39423000	36196000	55403000	32469000	37851000	36033000	33739000	34736000	36014000
PA3166	pheA		0.959038	0.770055	44039000	38588000	38115000	40052000	61730000	66855000	56117000	61634000	65474000	45291000	47330000	47790000	38754000	59520000	66546000	54800000	45018000	48196000
PA3167	serC		1.35294	0.00657947	49323000	51549000	50349000	44321000	36748000	38570000	40080000	27286000	36574000	55124000	50664000	53389000	50150000	61069000	61138000	64832000	55891000	54826000
PA3168	gyrA		0.688037	0.0687212	91529000	91958000	90998000	94177000	162010000	170010000	164430000	164820000	172420000	92219000	93430000	48408000	77767000	120870000	124560000	89474000	87078000	93457000
PA3169	PA3169		1.11586	0.269242	46403000	58165000	55887000	50089000	43712000	42560000	43549000	27561000	40281000	51172000	56043000	60153000	48338000	46666000	44522000	50138000	48959000	49511000
PA3170	PA3170		0.994158	0.981754	12389000	13302000	16369000	10073000	8931300	18694000	10843000	9701700	15159000	3.35686e+06	10996000	14861000	12981000	11930000	13788000	16550000	13835000	17493000
PA3171	ubiG		0.741688	0.077203	56743000	65486000	56029000	60394000	73336000	84178000	95049000	111650000	102290000	56397000	60459000	66670000	64703000	53060000	53640000	56387000	63177000	48512000
PA3172	PA3172		1.38571	0.43716	35031000	31673000	33898000	31537000	6736100	5494900	5895600	4007800	1974600	31970000	33725000	39713000	34964000	11022000	15332000	18672000	18309000	12808000
PA3173	PA3173		1.11943	0.408096	30732000	29086000	22344000	23962000	19548000	22051000	17101000	17133000	18128000	36849000	23404000	26162000	26544000	22825000	22982000	21109000	22073000	22033000
PA3179	PA3179		0.317312	0.0143958	28627000	27077000	28673000	29533000	71137000	47722000	65547000	78055000	69622000	22479000	24408000	10672000	20884000	16698000	13490000	10994000	10775000	11119000	Novel
PA3181	PA3181		1.37394	0.179101	35008000	41211000	33095000	38222000	12090000	15056000	18535000	10760000	12127000	41283000	30449000	34904000	26245000	37518000	22014000	33290000	31562000	39649000
PA3182	pgl		1.47416	0.282713	34625000	35207000	35914000	35094000	5185400	4991600	9092900	1.40517e+06	5091700	39598000	27085000	35299000	26479000	19207000	18126000	27817000	24553000	26704000
PA3183	zwf		1.00634	0.976663	27685000	30224000	26186000	26334000	36589000	40472000	37555000	34183000	37869000	28046000	27507000	21796000	20494000	54010000	36653000	36752000	30492000	43232000
PA3184	PA3184		0.882624	0.549655	5123400	6457000	7076900	6162600	12472000	10298000	11011000	13605000	9323800	6071200	5595300	6037200	5529900	12175000	9666900	8506300	8828600	9549700
PA3185	PA3185		0.772148	0.168519	5068900	5027300	5252200	4606100	4911300	6743400	6749400	10030000	8677400	6506800	5947500	3603100	6412000	5099800	4165900	3838300	3996300	4493700
PA3186	oprB		1.3796	NA	1.31837e+06	1.52013e+06	2.73494e+06	770419	814844	1.14856e+06	1.07774e+06	1.45669e+06	1.81001e+06	757145	2.79939e+06	1.14944e+06	1.64767e+06	1.79849e+06	3.84871e+06	894574	2.38169e+06	2.17725e+06
PA3187	PA3187		3.29745	0.271621	22294000	2018500	2601800	6930600	4.07493e+06	1.15487e+06	563886	204077	275264	8064900	1489500	3884300	10865000	3697100	946620	36051000	20848000	64842000
PA3188	PA3188		0.813778	NA	1.8631e+06	736910	2.22959e+06	3.08533e+06	2.7517e+06	2.66134e+06	4.25489e+06	1.02649e+06	760003	2.17383e+06	1.74362e+06	2.19145e+06	944882	902395	1.43831e+06	2.23305e+06	3.24945e+06	885363
PA3189	PA3189		1.33216	NA	1.03784e+06	1.46065e+06	1.12362e+06	1.3992e+06	932131	1.14613e+06	8.25157e+06	3.90455e+06	2.97556e+06	1.16031e+06	6.98716e+06	2.33374e+06	724851	3.41929e+06	2.86656e+06	3.02553e+06	8.22137e+06	876735
PA3190	PA3190		0.812482	0.821725	171850000	49908000	42484000	79772000	2.5619e+06	1.36802e+06	1.53547e+06	2.27898e+06	690841	58690000	38895000	49932000	85432000	3001100	976090	16480000	3285600	31882000
PA3193	glk		1.72318	0.0759585	18424000	14893000	15386000	16221000	2.65133e+06	3110600	6315900	4.18394e+06	4302100	15611000	16204000	13254000	12580000	19192000	14720000	12456000	19229000	21089000
PA3194	edd		1.23238	0.181173	62528000	68212000	61954000	67911000	30458000	41239000	36995000	29321000	38978000	60360000	60434000	57201000	47470000	73183000	56957000	62168000	57421000	64092000
PA3195	gapA		1.38725	0.178741	115670000	96963000	87078000	87457000	30577000	45751000	41515000	25387000	43839000	121360000	63706000	79908000	72043000	83826000	71295000	110100000	80151000	114220000
PA3197	PA3197		1.08554	0.820611	520385	4.87601e+06	4935000	1.18823e+06	8259900	8487600	7674300	8278700	9759300	2.27788e+06	6.53293e+06	335550	5634300	10588000	9134300	7504200	7713400	9001300
PA3199	PA3199		2.58546	0.0125152	23593000	17471000	22707000	23447000	2.89037e+06	2.77985e+06	1.10326e+06	3.61049e+06	1.19799e+06	29582000	31134000	34918000	34345000	18335000	22286000	26853000	27277000	27123000	Novel
PA3202	PA3202		1.68299	0.142635	29226000	26555000	29199000	19808000	6495100	4985100	8592700	1.62223e+06	4244100	36586000	33543000	35468000	24766000	15085000	16979000	24812000	18201000	16431000
PA3204	PA3204		1.37552	0.289617	8427500	5642500	7012000	5731900	989949	3.66891e+06	665879	433548	1.80561e+06	6124300	8451700	8667800	8482000	1.39928e+06	5521800	5481700	5598800	6984300
PA3205	PA3205		3.31061	0.0729622	7661900	5983400	7271000	7052400	1.41916e+06	7263000	615257	570399	627167	9896200	15820000	24443000	38570000	6856300	8549700	11469000	10227000	7289300
PA3208	PA3208		1.5384	0.131451	30494000	30158000	32495000	28711000	9453100	8404200	8622400	7436200	6950200	34539000	30874000	33252000	29889000	19610000	17192000	28676000	27460000	28842000
PA3212	PA3212		1.63916	0.0152577	3696600	2306300	2372800	617771	2.55454e+06	2676000	2775100	3297200	2.24214e+06	3612900	3785000	3002800	3766400	3087200	3941600	4238700	4896300	4105500
PA3213	PA3213		1.05199	0.925893	5052200	3274500	3597100	5971900	1.71052e+06	5.56201e+06	3.89527e+06	4.46493e+06	1.2545e+06	4714200	4432900	1.18036e+06	4718800	1.05839e+06	926815	1.77299e+06	1.22625e+06	643752
PA3214	PA3214		0.8607	0.655017	4127500	4633800	5250900	6847800	13779000	9568400	12115000	14647000	10766000	2.11059e+06	5190300	3.26945e+06	6685900	10493000	10475000	10797000	10599000	13216000
PA3221	csaA		2.06897	0.148486	9635300	8532400	7074600	1.4526e+06	410134	499023	1.66194e+06	3.22613e+06	3.72115e+06	8800400	14343000	11986000	12369000	2.06449e+06	1.52809e+06	14426000	4840600	7201700
PA3225	PA3225		1.04261	0.620232	21628000	22481000	24474000	20193000	23844000	23476000	19777000	23905000	21443000	20609000	16199000	25162000	22243000	23876000	22390000	26865000	28268000	24183000
PA3226	PA3226		0.860829	0.119509	4526300	3610400	4471300	3816000	5222300	4223200	5327100	5209900	4543300	4290200	4540000	1.19258e+06	5040100	3479700	3913500	3349200	3784400	3407300
PA3227	ppiA		1.10827	0.886398	109790000	58813000	81104000	63690000	8105800	7227300	9820800	5180100	12754000	87237000	63753000	96723000	90602000	14677000	13509000	12898000	6914200	8769700
PA3229	PA3229		0.610664	0.484822	14235000	18507000	15642000	13278000	730596	2.16084e+06	1.32196e+06	476085	1.43888e+06	14732000	13867000	1.4698e+06	1.75174e+06	2.83863e+06	938797	2.3159e+06	1.46187e+06	594559
PA3231	PA3231		1.29148	NA	822805	1.28907e+06	856871	2.33542e+06	2.00557e+06	693080	724062	1.58858e+06	6.14899e+06	1.30887e+06	1.23736e+06	1.60263e+06	2.47054e+06	5.47228e+06	3.95073e+06	703869	3.28316e+06	1.23408e+06
PA3233	PA3233		0.543398	NA	1.09118e+06	1.53039e+06	2.55166e+06	7.06256e+06	1.59648e+06	4.02319e+06	694755	2.29576e+06	744429	932611	347051	2.25103e+06	425835	877836	609860	2.18689e+06	1.92349e+06	2.17757e+06
PA3234	PA3234		0.941562	NA	815079	2.6011e+06	784145	1.46714e+06	1.56105e+06	406813	8.66843e+06	3.8077e+06	2.13143e+06	1.25771e+06	958464	3.5184e+06	2.37533e+06	5.91168e+06	784493	1.17542e+06	4.00193e+06	959638
PA3235	PA3235		0.958426	NA	3.14856e+06	952884	1.23998e+06	837949	1.28611e+06	3.71416e+06	712716	1.44397e+06	1.6264e+06	4.3499e+06	4.12195e+06	559527	1.5227e+06	716194	606475	1.19879e+06	647158	618002
PA3236	PA3236		1.23437	NA	3.30202e+06	5.10042e+06	2.32676e+06	762302	1.63141e+06	2.08973e+06	4.89356e+06	252482	1.41827e+06	2.79906e+06	371465	2.10221e+06	3.14047e+06	3.32088e+06	4.81801e+06	5.15789e+06	918362	4.25247e+06
PA3238	PA3238		0.335606	0.112477	1756700	2656700	4514800	996950	8600700	9552500	13770000	20493000	16402000	3107100	3094600	1448200	872319	3876100	3882800	1.8829e+06	1.58448e+06	3410500
PA3239	PA3239		0.806209	0.676701	2.1827e+06	442429	317580	3.79292e+06	1.52502e+06	3879700	2.01378e+06	8189300	4690300	619285	3.98329e+06	495527	1.89484e+06	413069	4.81761e+06	1.15335e+07	510993	1.00899e+06
PA3240	PA3240		0.387944	0.118061	9781800	1.49379e+06	10590000	9663700	1.26607e+06	1.09132e+06	3.91099e+06	1.28545e+06	1.57236e+06	2.81648e+06	777150	861166	1.47394e+06	5.36808e+06	906949	2.39085e+06	798235	425239
PA3242	PA3242		0.525959	0.077606	3.39305e+06	1.3211e+06	4939000	4929800	3777600	706150	3778100	4766900	2.25999e+06	1.45783e+06	4021400	1.78382e+06	1.80438e+06	2.04345e+06	2.32189e+06	2.18059e+06	844214	3.39625e+06
PA3243	minC		1.40645	0.0553588	24868000	28476000	25747000	23587000	12802000	13799000	14613000	9938300	13825000	30858000	27353000	27777000	26038000	24330000	22859000	24634000	22492000	29457000
PA3244	minD		1.73565	0.0854227	168290000	165650000	168220000	157800000	43408000	40632000	52136000	37369000	32838000	212580000	201870000	242970000	213610000	87594000	100770000	146990000	147950000	149330000
PA3245	minE		1.76648	0.0470694	53500000	54474000	53663000	43948000	25201000	21986000	15031000	18460000	22392000	68813000	78067000	84519000	90423000	40517000	38222000	53021000	51914000	39738000
PA3246	rluA		1.36523	0.226292	4794500	4500100	4448000	3261700	1.74478e+06	5.55545e+06	481843	1.4538e+06	3486300	5384300	4883700	6388000	4522000	4334800	3867500	4520300	4150700	3862800
PA3247	PA3247		0.489895	0.107095	4597600	22744000	30997000	12990000	48351000	70111000	45206000	63628000	59529000	7101600	11151000	15146000	29599000	34420000	27913000	15728000	16162000	18237000
PA3255	PA3255		1.83009	0.156029	35667000	19435000	22963000	24086000	8321400	2.17467e+06	5696100	3.80232e+06	5321600	35588000	22315000	50401000	25091000	7827100	14740000	27217000	21876000	22618000
PA3256	PA3256		1.78226	0.0784751	21619000	17518000	18014000	17075000	6270100	737677	5883500	3.14821e+06	1319000	21371000	17368000	21897000	21664000	14464000	13136000	17791000	19646000	16486000
PA3257	prc		1.24143	0.474002	32572000	32820000	31617000	28136000	11990000	15152000	14275000	16334000	13874000	38897000	37094000	43497000	42465000	18485000	11783000	16702000	18651000	16703000
PA3260	PA3260		0.905158	0.832964	19813000	29461000	29338000	27004000	46766000	40893000	1.40112e+06	628784	3.45665e+06	17924000	27740000	26171000	26464000	6.08808e+06	9749900	32657000	15654000	24924000
PA3262	PA3262		0.801477	0.521818	346030000	309880000	298650000	464840000	227530000	75940000	291760000	156200000	123610000	363280000	387370000	88690000	318740000	117480000	115630000	98002000	157430000	192320000
PA3263	PA3263		0.723468	0.0784869	117690000	124650000	129310000	116940000	215690000	197470000	192540000	247280000	199700000	123060000	122500000	135520000	109550000	141250000	136360000	122270000	116190000	108360000
PA3265	PA3265		0.879597	NA	498492	288152	3.15579e+06	2.94786e+06	1.53244e+06	1.94474e+06	2.41809e+06	1.03271e+06	2.53888e+06	2.79893e+06	1.3341e+06	2.36542e+06	612866	1.57926e+06	623526	2.20212e+06	1.09778e+06	1.7737e+06
PA3266	capB		0.783594	0.412083	566140000	705670000	634650000	693130000	371320000	380280000	362630000	339910000	327610000	599420000	739650000	611120000	479010000	277970000	177950000	156580000	196800000	194690000
PA3267	PA3267		1.56022	0.461184	2.89356e+06	2.01106e+06	2.10586e+06	500298	1.24399e+06	2.01607e+06	2.20965e+06	1.16637e+06	2.29558e+06	2.96089e+06	8111300	2.80231e+06	6508100	1.21534e+06	881504	353612	668478	2.70363e+06
PA3268	PA3268		0.0915397	0.0715403	1386000	1351900	308526	854220	18995000	26278000	17245000	31658000	27176000	1.02168e+06	902260	1.9001e+06	1.71913e+06	849020	562150	534029	3.25897e+06	641490
PA3269	PA3269		1.34529	NA	882605	1.54408e+06	472984	4.67397e+06	631474	2.55435e+06	1.65076e+06	2.01964e+06	1.14993e+06	1.57099e+06	803041	1.75129e+06	1.28365e+06	1.28084e+06	1.8136e+06	5.29244e+06	6.13993e+06	1.02355e+06
PA3270	PA3270		1.3969	0.430851	38721000	32122000	32555000	33129000	3749000	1.05953e+06	5233600	532455	2952700	41376000	25897000	34493000	34039000	13563000	13356000	18875000	19158000	18769000
PA3273	PA3273		1.17762	NA	793685	508663	3.47971e+06	1.07615e+06	837686	784907	1.37982e+06	2.18531e+06	1.48809e+06	1.50418e+06	650994	413743	1.98717e+06	1.88755e+06	1.83311e+06	932368	1.63609e+06	3.91518e+06
PA3274	PA3274		1.38421	NA	7.74029e+06	731041	1.45744e+06	1.11131e+06	1.12652e+06	1.52084e+06	2.76383e+06	1.02945e+06	811067	1.15965e+06	4.85083e+06	3.67959e+06	976206	1.58396e+06	2.14651e+06	767435	5.4307e+06	4.72485e+06
PA3277	PA3277		0.981643	NA	3.19197e+06	3.4877e+06	418352	1.15689e+06	2.08681e+06	907427	2.11644e+06	1.64454e+06	2.39079e+06	290086	1.03773e+06	2.48845e+06	3.30853e+06	2.63388e+06	1.49343e+06	1.96422e+06	2.92037e+06	944785
PA3278	PA3278		0.709542	NA	1.24208e+06	882843	5.27075e+06	3.36738e+06	2.28105e+06	3.02236e+06	2.39242e+06	686236	1.18859e+06	4.80619e+06	2.40503e+06	2.71158e+06	356661	683205	843605	1.36262e+06	447358	811360
PA3280	oprO		1.22322	NA	1.17354e+06	1.00997e+06	1.05296e+06	2.16152e+06	1.03644e+06	1.82546e+06	222214	1.61773e+06	6.24065e+06	935573	3.05478e+06	6.81863e+06	3.83886e+06	1.28568e+06	638495	1.4236e+06	896088	1.09624e+06
PA3283	PA3283		0.583083	NA	2.78871e+06	4.52116e+06	1.4788e+06	970739	3.92637e+06	3.15941e+06	4.16076e+06	2.34809e+06	373399	3.64089e+06	1.086e+06	939462	1.67751e+06	980439	1.39175e+06	613124	1.58002e+06	1.92587e+06
PA3286	PA3286		1.18327	0.0627477	83328000	95279000	82213000	82976000	60218000	82301000	69329000	56834000	70280000	93329000	85752000	109410000	83393000	87439000	83114000	91418000	86874000	87160000
PA3287	PA3287		1.64635	0.322757	513603	1.70925e+06	1.3668e+06	1.40083e+06	1.87351e+06	1.92448e+06	8.59278e+06	1.28881e+06	1.6946e+06	1.01295e+06	454085	5695600	4620100	1.75206e+06	915412	2.30435e+06	1.59851e+06	736163
PA3293	PA3293		1.00386	NA	2.44315e+06	418891	1.96766e+06	243436	1.86655e+06	6.11726e+06	2.9644e+06	1.5304e+06	1.85533e+06	2.26079e+06	1.28484e+06	1.26498e+06	2.9932e+06	4.57438e+06	1.93956e+06	1.8222e+06	1.68725e+06	1.65475e+06
PA3294	PA3294		0.840052	NA	282493	402500	3.68078e+06	1.58657e+06	1.06276e+06	3.16537e+06	791445	1.59924e+06	5.36196e+06	483750	1.95507e+06	554726	1.37663e+06	673975	2.45028e+06	919378	1.0005e+06	5.65043e+06
PA3295	PA3295		1.69296	0.176159	99534000	108700000	98856000	98443000	23442000	10085000	13455000	7672000	9855200	100870000	91449000	153830000	105710000	46462000	48064000	87826000	73354000	88199000
PA3296	phoA		1.03763	NA	661321	1.58389e+06	495736	3.20948e+06	4.68769e+06	1.56072e+06	887857	2.75872e+06	2.4126e+06	9.37343e+06	1.49839e+06	2.01326e+06	905057	1.25456e+06	977849	1.31222e+06	1.00277e+06	607617
PA3297	PA3297		0.210437	0.0218706	24937000	17189000	20238000	24243000	63736000	44344000	56886000	88306000	70279000	18089000	17661000	2.44968e+06	15675000	9533900	11252000	1438500	2353900	9335700	Novel
PA3298	PA3298		1.12589	NA	1.98144e+06	741950	2.73038e+06	1.50177e+06	958099	2.00593e+06	1.62515e+06	4.51135e+06	1.4818e+06	931249	5.0539e+06	5.30231e+06	1.68457e+06	1.48582e+06	2.41734e+06	1.52147e+06	909440	439577
PA3299	fadD1		0.657488	0.108708	83259000	82925000	86687000	84900000	179300000	145670000	169000000	208270000	188990000	78504000	77034000	40149000	68341000	127790000	121420000	98272000	85674000	110870000
PA3300	fadD2		2.88708	0.109675	5343600	4040700	4459600	5125900	6.37361e+06	3.04247e+06	1.66594e+06	2.19841e+06	3.27257e+06	2590300	4584600	2941000	5756100	8876500	6958700	13795000	7677200	23249000
PA3301	PA3301		1.0136	0.982652	2.22981e+06	1.43093e+06	1.93923e+06	1.89771e+06	1.31564e+06	3.25483e+06	515730	6088700	3924700	1.49642e+06	768053	2.76414e+06	1.04704e+06	2760500	2.26833e+06	2.00749e+06	1.0627e+06	585277
PA3302	PA3302		1.64499	0.112228	53958000	43080000	41365000	49161000	16793000	13065000	14099000	9843400	13831000	54744000	48282000	79695000	55978000	31965000	25407000	43498000	43511000	36714000
PA3306	PA3306		0.795629	NA	2.66246e+06	5.32458e+06	2.2949e+06	1.96658e+06	1.67566e+06	2.77045e+06	599520	684351	2.17422e+06	959144	947942	729667	1.65894e+06	2.71813e+06	1.21475e+06	3.99274e+06	1.33218e+06	2.48061e+06
PA3307	PA3307		1.84611	NA	4.04802e+06	788305	958046	2.04365e+06	208157	1.13277e+06	961806	988586	983323	2.48479e+06	3.72012e+06	829730	490867	2.76673e+06	9.15644e+06	968051	568951	1.37563e+06
PA3308	PA3308		0.522398	0.0659657	32508000	34825000	33341000	33963000	86110000	91899000	77607000	102300000	87166000	30992000	30155000	19066000	21698000	49044000	47923000	34633000	34093000	35240000
PA3309	PA3309		1.78479	0.138451	1750200000	1573300000	1857000000	1609000000	266720000	169020000	300510000	131580000	195860000	1889500000	1710300000	2131400000	2166700000	687610000	1021000000	1636400000	1919500000	853920000
PA3312	PA3312		1.13984	0.154171	11424000	13116000	13365000	11026000	10117000	15640000	13693000	11297000	11836000	12526000	11912000	13068000	12218000	15457000	17288000	16534000	13903000	14202000
PA3313	PA3313		1.10705	0.898552	87928000	71773000	85860000	83072000	6785600	5648200	5413400	6394700	6866000	87383000	83079000	113860000	86634000	8155700	10095000	3211300	1505100	4328300
PA3317	PA3317		6.6815	0.00654024	1.24106e+06	1.13172e+06	1.39844e+06	4.0853e+06	1.03529e+06	1.82263e+06	1.77178e+06	304248	9.31815e+06	113421	9070200	5432200	10317000	14173000	14153000	14257000	13531000	13551000
PA3318	PA3318		1.03679	NA	3.21204e+06	1.61164e+06	660970	371436	6.8754e+06	3.13011e+06	1.30224e+06	1.55944e+06	1.17473e+06	1.5295e+06	2.27925e+06	1.97939e+06	7.17305e+06	1.06674e+06	2.66535e+06	1.16001e+06	1.83066e+06	946110
PA3321	PA3321		0.984033	0.97752	6.90776e+06	2.1202e+06	1.88908e+06	2.74835e+06	4784800	5.69459e+06	993162	1.67706e+07	2691400	744390	2.14486e+06	1.83381e+06	4.37293e+06	4.83829e+06	2671400	1.43731e+06	2.13509e+06	1.06578e+06
PA3322	PA3322		2.00379	0.00687593	2.0894e+06	3247300	3229700	2271100	1.24879e+06	1.09494e+06	979950	2.52721e+06	802224	3595800	3567500	2.67971e+06	3527900	4038200	5173200	6489500	4187000	5447600	Novel
PA3323	PA3323		1.07564	NA	1.6014e+06	597452	462286	1.62327e+06	571979	612351	867073	1.73555e+06	3.87055e+06	794357	831094	2.66992e+06	2.71292e+06	596549	2.92168e+06	1.13197e+06	922658	264046
PA3324	PA3324		0.930502	NA	3.72945e+06	2.0217e+06	1.41946e+06	666671	775270	4.53755e+06	503013	1.25183e+06	3.1201e+06	2.04589e+06	2.30241e+06	229326	157029	1.97623e+06	2.60099e+06	1.5669e+06	2.59297e+06	3.3006e+06
PA3326	PA3326		2.96318	0.0238403	10554000	4827300	3689100	4967100	730321	679896	620933	449615	739261	16360000	13007000	15984000	25114000	4301100	6472600	9774700	14303000	10106000	Novel
PA3332	PA3332		0.87094	NA	2.92325e+06	1.40925e+06	4.90304e+06	2.34871e+06	731134	2.69155e+06	987001	1.06189e+06	1.35598e+06	2.13062e+06	1.50034e+06	1.18924e+06	889487	1.81206e+06	1.54427e+06	1.29646e+06	2.79932e+06	2.87377e+06
PA3337	rfaD		1.43185	0.47453	42672000	31792000	42765000	35598000	791205	552918	2179800	1.65337e+06	1.30062e+06	35376000	25353000	36969000	30664000	14642000	13732000	19139000	41989000	10195000
PA3338	PA3338		3.60357	0.400807	35632000	650581	643326	7.57588e+06	839123	843068	468973	912683	1.2609e+06	1.59481e+06	1.40027e+06	54085000	100360000	1.36363e+06	5.01005e+06	420670	2.84777e+06	4.98098e+06
PA3339	plpD		0.437063	0.123954	791021	7.5127e+06	1.78311e+06	938920	7847800	9261000	7269000	9600400	6740000	933395	5.0674e+06	1.98326e+06	1.1858e+06	3.41696e+06	5359100	1.20114e+06	1.25893e+06	1.28442e+06
PA3340	PA3340		0.485715	NA	1.48083e+06	904094	1.71795e+06	1.84149e+06	4.89988e+06	944389	4.77303e+06	7.65025e+06	2.31345e+06	1.52411e+06	2.65736e+06	571902	1.01443e+06	2.59283e+06	509487	2.75921e+06	116295	1.13815e+06
PA3341	PA3341		1.57392	0.116887	37719000	28798000	24901000	34340000	14072000	8206700	10718000	6091200	5958500	38810000	27234000	34749000	33799000	23946000	24456000	34850000	31627000	19362000
[truncated: 1,481 more rows]

## Sheet: P. protegens
Locus Tag	Gene Name	Pathway of note	Fold change	Adj. p-value	DgacS LFQ Intensity					DretS LFQ Intensity
[truncated: 3,412 more rows]

[truncated: 2 more sheets: P. fluorescens, P. putida KT2440]
