# Supplementary material for: Pseudomonads coordinate innate defense against viruses and bacteria with a single regulatory system
Source: bioRxiv. 2025 Feb 27:2025.02.26.640152. Preprint. [Version 1] doi: 10.1101/2025.02.26.640152 (PMC11888443; doi:10.1101/2025.02.26.640152)
Supplement: Supplement 2 [file media-2.xlsx]

## Sheet: P. protegens
Table S2: Tn-seq competition data, related to Figure 3
Locus Tag	Gene Name	Pathway of note	E. cloacae competitor, rep1			E. cloacae competitor, rep2			B. thai competitor, rep1			B. thai competitor, rep2			L. enzymogenes competitor			DT6SS library, E. cloacae competitor
			Reads vs WT	Reads vs DT6SS	Adj. p-value	Reads vs WT	Reads vs DT6SS	Adj. p-value	Reads vs WT	Reads vs DT6SS	Adj. p-value	Reads vs WT	Reads vs DT6SS	Adj. p-value	Reads vs WT	Reads vs DT4SS	Adj. p-value	Reads vs WT	Reads vs DT6SS	Adj. p-value
PFL_0001	dnaA		5.65771	2.95483	0.487683	0	0	NA	0	0	NA	4.81837	1.12376	0.806948	0	0	NA	1.53936	2.2591	0.978134
PFL_0002	dnaN		2.20598	3.07089	0.891242	0	0	NA	1.7097	0.906042	0.803531	0	0	NA	1.01055	1.50096	0.929367	0	0	NA
PFL_0003	recF		227.458	257.373	0.637612	407.153	423.308	0.985824	621.4	578.055	0.994212	300.989	297.795	0.972965	320.971	263.039	0.415794	379.874	400.698	0.767439
PFL_0004	gyrB		10.7435	10.024	0.970703	0	0	NA	0	0	NA	0	0	NA	1.01055	0.44994	0.68161	0.769682	1.13483	0.982254
PFL_0005	PFL_0005		501.233	448.752	0.856389	1306.75	802.896	0.985824	974.228	1109.9	0.602207	634.523	530.412	0.804402	721.039	399.54	0.464598	513.29	538.836	0.842107
PFL_0006	PFL_0006		852.776	793.65	0.820045	1739.17	1826.51	0.889785	1788.04	1934.4	0.995067	1022.49	856.301	0.811404	983.263	741.919	0.465757	1211.79	940.514	0.536738
PFL_0007	PFL_0007		626.506	450.202	0.889585	1247.63	899.44	0.966766	972.855	998.489	0.976108	554.3	506.808	0.946703	730.472	412.052	0.424995	966.274	742.218	0.711534
PFL_0008	PFL_0008		367.889	204.082	0.857039	518.636	467.023	0.974634	437.077	530.936	0.958358	270.525	224.751	0.829802	490.115	160.177	0.219412	685.082	329.567	0.30796
PFL_0009	PFL_0009		283.253	248.885	0.976277	781.236	699.468	0.982147	497.324	749.236	0.588565	339.482	373.78	0.915068	388.841	235.298	0.559279	314.145	385.023	0.667469
PFL_0010	PFL_0010		737.955	686.283	0.891242	1731.93	2123.78	0.688287	1445.01	1735.07	0.672354	1022.39	899.853	0.815996	857.38	650.275	0.443203	929.596	1178.87	0.266139
PFL_0011	PFL_0011		9.18933	5.88706	0.842004	22.0914	13.9873	0.825102	4.55315	3.62417	0.914447	6.32543	6.62512	0.992532	2.2972	3.37748	0.841011	7.69682	4.23948	0.644837
PFL_0012	gmhB		2.47912	1.72428	0.866614	0	0	NA	0	0	NA	0	0	NA	0	0	NA	0.329762	0.979702	0.843389
PFL_0013	glyS		9.86222	7.56551	0.755547	1.78209	1.06626	0.912	0	0	NA	0	0	NA	2.3595	1.12583	0.706389	0	0	NA
PFL_0014	glyQ		3.70965	2.84187	0.8543	0	0	NA	0	0	NA	0	0	NA	0	0	NA	0.769682	2.07189	0.862215
PFL_0015	tag_2		286.518	198.91	0.944988	526.783	413.71	0.973922	490.056	549.968	0.843612	279.322	231.892	0.705148	258.206	197.02	0.844325	245.529	351.713	0.89811
PFL_0016	PFL_0016		2.62345	2.88722	0.970703	0	0	NA	0	0	NA	1.09969	1.0276	0.982879	0	0	NA	0	0	NA
PFL_0017	PFL_0017		108.697	88.6728	0.886476	325.351	326.276	0.970883	230.09	308.054	0.803531	169.147	114.623	0.985146	142.222	110.12	0.704758	233.45	184.184	0.659499
PFL_0018	PFL_0018		57.0631	37.7106	0.645561	70.3394	66.1083	0.993594	74.4581	85.168	0.954619	64.8819	39.3314	0.992387	33.7331	24.7682	0.868172	25.9922	37.6324	0.898353
PFL_0019	trkA		155.119	133.243	0.812691	234.292	252.301	0.959798	231.589	201.805	0.867709	223.49	155.942	0.814128	212.853	99.079	0.155543	303.832	270.726	0.842107
PFL_0020	rsmB		391.209	469.465	0.983586	661.19	885.664	0.867531	646.601	771.948	0.783696	449.013	347.24	0.795352	219.744	176.552	0.97401	332.693	345.491	0.951623
PFL_0021	fmt		5.69525	4.96872	0.970703	0.937858	0.977022	0.998091	0	0	NA	0	0	NA	0	0	NA	0	0	NA
PFL_0022	def_2		1.05672	0.673598	0.88	0	0	NA	0	0	NA	0	0	NA	0	0	NA	0	0	NA
PFL_0023	PFL_0023		350.67	403.601	0.98087	858.14	849.619	0.994488	705.045	719.392	0.954129	472.824	442.761	0.813694	387.05	264.569	0.975056	566.317	537.857	0.960733
PFL_0024	dprA		440.005	489.51	0.969769	1174.3	1171.82	0.885446	984.527	1022.92	0.876132	699.405	521.422	0.71324	608.963	344.503	0.328451	481.748	569.207	0.949817
PFL_0025	PFL_0025		2.11345	1.5325	0.869241	0	0	NA	0	0	NA	0	0	NA	1.53021	1.12583	0.854569	0	0	NA
PFL_0026	qor_2		597.618	521.911	0.944988	1381.43	1430.56	0.973922	1208.39	1401.65	0.903173	719.732	679.141	0.989702	859.068	526.148	0.321325	505.478	718.58	0.649118
PFL_0027	hemF		5.19628	5.82099	0.978446	0	0	NA	3.56462	1.81208	0.954619	1.36	1.12376	0.962649	0	0	NA	1.05168	0.979702	0.948298
PFL_0028	aroE		15.5027	5.64695	0.783663	9.07735	25.5215	0.878106	7.7499	11.299	0.835716	2.19939	1.12376	0.829264	5.05274	1.12583	0.560074	12.6657	5.57407	0.395756
PFL_0029	PFL_0029		773.657	720.992	0.73693	1953.56	1879.82	0.921193	1695.44	1644.05	0.997966	958	960.811	0.966486	916.295	515.705	0.0958174	1144.92	908.974	0.837529
PFL_0030	PFL_0030		521.769	507.578	0.704377	1093.47	1187.72	0.959073	921.378	1210.39	0.940867	570.741	606.175	0.965855	678.589	371.523	0.244057	858.039	687.594	0.802851
PFL_0031	betC		1812.08	1327.9	0.619735	3818.1	3625.02	0.840715	3171.55	3084.69	0.950551	2035.31	1623.83	0.47228	1388.25	1342.69	0.985228	1644.27	1990.16	0.983651
PFL_0032	PFL_0032		410.929	452.478	0.867971	1126.37	1024.68	0.831618	893.668	892.619	0.995769	564.487	536.031	0.916852	495.476	373.949	0.355125	747.924	518.627	0.86491
PFL_0033	PFL_0033		36.0206	18.1409	0.773994	58.2078	38.768	0.868272	48.5641	27.1813	0.95013	20.8942	35.9602	0.813694	48.5063	21.906	0.685635	56.1118	77.3965	0.758622
PFL_0034	PFL_0034		89.1178	69.6777	0.8933	136.927	178.066	0.954457	218.539	206.578	0.968131	106.67	107.88	0.992387	70.4648	57.4171	0.954368	36.2292	114.625	0.627731
PFL_0035	PFL_0035		72.1885	108.828	0.475582	278.9	300.005	0.978385	292.951	280.578	0.986115	189.147	105.633	0.709979	180.616	81.3929	0.572031	112.68	200.792	0.612092
PFL_0036	trpA		24.8769	49.1731	0.551451	96.0554	104.494	0.983976	119.932	117.785	0.854294	51.6882	58.0833	0.879055	29.8558	31.5231	0.753481	229.402	208.134	0.684407
PFL_0037	trpB		99.1652	120.649	0.973894	118.646	139.958	0.995233	188.977	219.326	0.911115	94.0253	92.9803	0.986136	53.4721	67.3646	0.897452	273.899	188.367	0.822139
PFL_0038	trpI		303.593	268.757	0.960889	626.032	620.565	0.982147	530.894	526.151	0.998169	389.763	311.28	0.813694	358.744	189.139	0.975327	246.368	412.455	0.565707
PFL_0039	PFL_0039		165.906	161.302	0.861182	289.798	360.397	0.973922	353.194	359.699	0.955608	214.44	156.202	0.838024	201.099	189.139	0.997155	248.483	338.977	0.70194
PFL_0040	PFL_0040		46.8097	53.596	0.994894	80.6558	97.0299	0.985824	114.788	140.437	0.882538	59.3835	79.7866	0.813694	69.7278	45.3513	0.420983	221.668	171.448	0.984355
PFL_0041	PFL_0041		509.341	427.115	0.801582	1120.47	1059.86	0.995268	1025.37	1128.5	0.954619	642.221	621.437	0.992387	290.118	528.012	0.598422	484.13	521.202	0.845964
PFL_0042	PFL_0042		558.219	454.817	0.944988	1162.01	987.898	0.350484	848.757	1027.45	0.892411	534.884	557.383	0.99147	372.221	329.867	0.993909	426.9	749.698	0.589721
PFL_0043	osmC		10.2206	22.5442	0.977384	38.4522	15.9939	0.907437	27.5932	55.2686	0.812845	17.5951	31.4651	0.813694	10.1055	10.1324	0.918566	1.21027	4.89851	0.788899
PFL_0044	PFL_0044		315.96	307.215	0.973894	778.422	725.058	0.987904	624.711	714.867	0.696333	395.89	331.508	0.813694	320.344	229.668	0.924579	250.147	433.028	0.780129
PFL_0045	PFL_0045		137.959	104.096	0.886476	194.304	198.325	0.944056	167.767	244.842	0.824553	114.368	87.6529	0.829264	86.7044	90.0661	0.915702	65.2758	55.843	0.984354
PFL_0046	PFL_0046		99.4508	44.189	0.842537	47.0367	99.9369	0.839775	73.362	88.7921	0.968131	43.9877	37.3601	0.820501	29.1369	27.0198	0.811427	67.9179	208.677	0.120659
PFL_0047	PFL_0047		957.67	797.413	0.80433	1818.7	1942.29	0.940326	1710.78	1875.51	0.939764	1070.45	1038.35	0.873878	1025.57	701.716	0.193784	1165.59	1268.95	0.994848
PFL_0048	PFL_0048		290.762	331.85	0.91792	654.625	689.208	0.953343	643.739	706.713	0.949751	399.86	369.715	0.992387	355.713	224.674	0.338734	414.859	540.796	0.922493
PFL_0049	PFL_0049		336.232	309.01	0.40344	785.828	662.792	0.874628	671.296	635.884	0.982361	335.407	318.636	0.925207	326.235	251.376	0.944874	749.67	786.701	0.843218
PFL_0050	prlC		761.803	628.227	0.734379	1429.66	1496.08	0.91534	1246.41	1455.66	0.918381	943.842	841.63	0.949116	863.437	541.989	0.000650921	1005.51	1110.95	0.876748
PFL_0051	PFL_0051		1.05672	0.487575	0.836871	0	0	NA	4.49311	8.93028	0.792582	0	0	NA	15.1582	0.683662	0.477634	0.769682	0.979702	0.995566
PFL_0052	PFL_0052		80.435	114.131	0.939051	219.054	184.259	0.878775	205.294	222.369	0.95013	163.854	104.41	0.651298	117.635	83.4352	0.757087	159.533	269.418	0.667469
PFL_0053	PFL_0053		564.704	507.834	0.975157	1069.45	1236.86	0.935617	1375	1154.8	0.823246	615.828	705.718	0.987329	815.512	456.37	0.071837	608.548	612.945	0.984682
PFL_0054	PFL_0054		2250.49	2003.49	0.603293	4920.22	4785.55	0.983976	4244.62	4712.53	0.825223	2642.9	2244.45	0.705148	2663.13	1746.58	0.407409	2232.88	2705.45	0.511213
PFL_0055	PFL_0055		1350.91	1241.58	0.972361	2876.41	2784.9	0.896005	2626.08	2956.42	0.914447	1754.68	1521.25	0.873878	3298.68	1129.74	0.494603	1234.75	1200.65	0.802851
PFL_0057	PFL_0057		434.575	419.733	0.986945	821.564	881.077	0.959073	793.582	1066.41	0.670325	549.522	612.024	0.846183	447.156	428.137	0.794117	439.604	567.593	0.99557
PFL_0058	cah		383.77	344.32	0.989868	792.925	1028.47	0.813651	951.229	1012.43	0.954619	491.389	390.898	0.829264	538.192	359.138	0.57813	424.382	586.842	0.886198
PFL_0059	PFL_0059		234.023	258.328	0.993214	499.614	614.167	0.793959	544.139	571.713	0.832328	295.818	315.775	0.873878	429.891	218.41	0.340734	175.135	274.317	0.799022
PFL_0060	PFL_0060		200.777	233.743	0.986945	551.999	651.486	0.839775	477.915	537.99	0.898884	329.908	294.424	0.856127	302.14	243.178	0.876674	224.163	408.232	0.681627
PFL_0061	ctaC		648.016	556.412	0.723326	1460.33	1192.77	0.885446	1532.44	2087.85	0.323814	1009.31	849.559	0.819083	700.647	535.893	0.534199	706.568	854.914	0.994912
PFL_0062	ctaD		1580.3	1430.21	0.820762	3847.35	2896.33	0.688287	3691.18	3806.72	0.833216	2057.41	1878.2	0.813694	1998.8	1344.05	0.169358	1946.01	2386.12	0.842107
PFL_0063	ctaG		365.168	316.241	0.891242	741.846	617.366	0.882309	758.262	798.223	0.933915	414.585	311.28	0.819083	494.337	258.94	0.335037	302.578	271.378	0.934842
PFL_0064	ctaE		488.496	437.143	0.869241	1132.24	1043.87	0.875393	1160.02	998.862	0.588565	693.437	578.734	0.802583	700.309	457.085	0.849324	628.83	839.605	0.954352
PFL_0065	PFL_0065		1.45607	1.33081	0.970703	0	0	NA	0	0	NA	0	0	NA	0	0	NA	0	0	NA
PFL_0066	PFL_0066		145.575	116.024	0.939051	308.555	279.659	0.942258	240.613	233.087	0.951729	151.143	126.729	0.977303	164.537	72.7471	0.599259	131.857	184.435	0.537862
PFL_0067	PFL_0067		481.423	418.277	0.818291	1016.72	809.293	0.991195	789.833	949.532	0.914447	484.325	473.101	0.972965	414.778	355	0.777968	315.57	439.643	0.831016
PFL_0068	PFL_0068		696.463	536.127	0.87051	1141.37	1368.01	0.874628	1215.21	1530.31	0.517247	807.704	672.508	0.966613	780.762	434.569	0.115148	683.652	541.775	0.968331
PFL_0069	cyoE_2		716.247	622.923	0.720443	1561.53	1423.46	0.974296	1310.84	1356.82	0.931685	772.011	806.219	0.813694	873.113	564.995	0.193784	1303.32	1008.18	0.954352
PFL_0070	PFL_0070		214.376	113.946	0.352264	286.047	192.871	0.972223	378.899	399.118	0.892411	185.883	200.028	0.992387	194.025	136.668	0.512481	185.059	189.373	0.914058
PFL_0071	metQ2		392.434	319.351	0.789034	743.878	741.052	0.921193	743.914	1018.39	0.417124	470.669	378.705	0.819083	552.769	307.35	0.0274972	392.744	477.985	0.949817
PFL_0072	metI2		267.185	238.1	0.994591	464.978	572.583	0.752035	445.907	563.558	0.522923	383.64	318.419	0.651298	235.147	154.238	0.794117	306.008	195.211	0.908474
PFL_0073	metN2		122.601	88.6838	0.956851	320.747	234.511	0.490059	204.342	228.733	0.951729	100.072	77.9888	0.842412	52.4534	73.1772	0.989713	222.685	170.468	0.651561
PFL_0074	katE		1148.72	1122.69	0.985844	2463.51	2424.1	0.874628	2440.75	2857.49	0.645339	1577.52	1362.3	0.715453	1713.19	1000.05	0.00688022	1098.72	1665.53	0.379793
PFL_0075	PFL_0075		151.324	229.958	0.675703	148.182	423.914	0.442437	444.803	503.721	0.95013	217.772	234.722	0.966486	524.474	163.245	0.016734	123.63	293.911	0.211649
PFL_0076	znuB		88.233	63.8072	0.786853	205.636	160.187	0.806792	108.166	157.651	0.588565	46.6589	61.8065	0.749137	60.2507	43.9072	0.981019	133.609	103.848	0.805785
PFL_0077	znuC		52.8586	46.7989	0.946816	136.47	135.694	0.972985	91.9441	152.817	0.458262	61.8973	79.7866	0.820501	76.3169	37.1631	0.495534	169.715	185.424	0.983651
PFL_0078	np20		6.34034	12.3023	0.944988	30.0115	12.6551	0.749802	20.9709	19.0269	0.832328	9.17564	9.62367	0.983148	10.1055	7.01648	0.648988	16.1633	12.7361	0.874164
PFL_0079	znuA		64.5085	73.8918	0.98087	188.993	95.9636	0.759459	156.824	202.289	0.968343	86.9724	78.353	0.806948	108.823	54.7646	0.468224	58.0366	169.489	0.565707
PFL_0080	thrB		13.4942	7.23609	0.841215	1.87572	1.06626	0.893318	1.02474	0.906042	0.97174	1.01768	1.12376	0.982406	7.07383	0.963565	0.515341	3.37406	5.07644	0.949176
PFL_0081	PFL_0081		122.58	135.325	0.960889	255.097	372.365	0.977786	289.177	302.618	0.939708	147.706	137.098	0.949116	87.2351	122.715	0.772587	196.556	290.972	0.802851
PFL_0082	polA		9.77884	9.61058	0.956481	0.140557	1.06626	0.717195	4.41492	1.81208	0.734923	2.19939	1.25552	0.846155	0.590647	1.12583	0.845776	3.07873	8.84522	0.874455
PFL_0083	ysxC		4.81549	4.00159	0.87051	0	0	NA	1.10373	1.36803	0.940178	0	0	NA	0	0	NA	0	0	NA
PFL_0084	PFL_0084		21.3169	21.3878	0.888139	67.6419	18.3734	0.367895	41.9568	57.0807	0.882844	29.3754	15.4687	0.870701	50.6192	30.3973	0.590862	31.1425	41.048	0.87888
PFL_0085	dsbA		15.8509	5.35352	0.150261	19.9358	23.0524	0.995619	15.2302	28.9933	0.560922	4.26997	7.93934	0.840342	43.6963	11.3096	0.0447893	14.624	14.4945	0.790236
PFL_0086	PFL_0086		246.805	340.852	0.940377	632.863	642.523	0.988579	544.139	682.163	0.645339	348.907	348.364	0.522244	278.904	239.801	0.810589	638.662	428.634	0.321329
PFL_0087	PFL_0087		610.58	605.543	0.655117	1507.26	1091.89	0.865283	1198.65	1284.33	0.954619	846.769	707.966	0.966486	570.9	434.569	0.362624	988.384	822.602	0.96366
PFL_0088	amiD		680.794	472.532	0.631012	1088.84	1033.21	0.918049	963.556	1041.03	0.88158	736.305	620.802	0.944341	428.133	385.032	0.975327	347.896	573.118	0.984284
PFL_0089	PFL_0089		779.666	720.504	0.915592	2324.12	1890.48	0.830458	1472.38	1894.26	0.895087	1061.2	883.565	0.815996	936.25	581.464	0.165868	1013.83	1363.75	0.773744
PFL_0090	kinB		192.176	245.313	0.820045	561.761	583.086	0.910738	546.617	581.649	0.588565	426.377	292.273	0.651298	158.362	184.63	0.526653	628.748	663.965	0.922393
PFL_0091	algB		255.188	159.038	0.420683	410.614	335.819	0.87239	452.647	467.518	0.790735	236.603	242.217	0.932937	96.3678	166.387	0.321325	431.338	361.349	0.856151
PFL_0092	PFL_0092		4.22689	9.02253	0.773994	3.31223	6.94708	0.913385	5.51865	13.5906	0.541183	6.59816	6.75949	0.983695	3.88551	5.62913	0.918469	50.0293	34.2896	0.78027
PFL_0093	PFL_0093		22.5572	7.57063	0.968997	22.5021	47.9818	0.802239	30.9044	36.2417	0.832328	15.6802	32.5889	0.783843	4.33895	13.5099	0.787151	7.22753	26.452	0.979687
PFL_0094	PFL_0094		35.9286	38.7995	0.954951	123.136	89.5609	0.965943	100.439	92.4163	0.800648	60.4832	41.5789	0.83299	29.978	35.6629	0.717235	17.114	66.6198	0.47511
PFL_0095	gltP		1070.27	397.569	0.00711269	615.235	415.443	0.329272	427.247	458.562	0.732852	275.443	245.629	0.819083	417.253	199.319	0.728449	285.527	316.203	0.783852
PFL_0096	PFL_0096		212.906	121.718	0.680661	313.245	350.212	0.985824	277.725	434.202	0.782679	162.424	211.266	0.813694	99.1989	90.4514	0.759288	102.613	142.057	0.983651
PFL_0097	PFL_0097		266.248	151.15	0.994263	437.042	447.523	0.968156	344.364	403.189	0.903437	261.941	235.989	0.819083	240.51	147.483	0.612847	338.152	325.933	0.631302
PFL_0098	PFL_0098		126.763	75.2788	0.105289	220.101	183.397	0.868272	173.286	223.792	0.803531	105.805	137.098	0.71324	56.5907	82.1853	0.876674	112.373	114.625	0.949721
PFL_0099	PFL_0099		412.875	210.59	0.958648	391.371	391.318	0.910704	389.617	482.014	0.588565	207.245	242.731	0.813694	225.014	142.837	0.681224	287.93	323.302	0.962117
PFL_0100	PFL_0100		503.736	467.895	0.944988	716.494	819.902	0.923251	1063.71	1067.11	0.989257	556.25	576.486	0.815996	480.516	310.938	0.625167	374.188	495.183	0.909727
PFL_0101	PFL_0101		608.156	441.095	0.666495	955.677	923.891	0.950483	880.777	835.371	0.995848	541.049	455.121	0.840342	435.628	269.072	0.519392	392.786	454.502	0.941625
PFL_0102	PFL_0102		1104.37	724.04	0.864399	1789.11	1731.03	0.821452	1542.96	1833.53	0.963191	993.512	921.211	0.829264	1312.35	1075.6	0.617415	1351.22	1209.93	0.937225
PFL_0103	PFL_0103		435.758	433.787	0.946816	562.715	882.865	0.70813	693.433	870.706	0.55506	564.747	487.548	0.789521	454.207	267.947	0.526653	523.524	539.816	0.863219
PFL_0104	PFL_0104		554.509	548.203	0.986198	978.607	992.789	0.973922	988.942	1276.88	0.668161	620.227	566.373	0.813694	485.614	475.433	0.999175	396.993	521.149	0.949176
PFL_0105	citN		1131.23	880.155	0.734379	1878.53	1947	0.878775	1686.7	2083.62	0.571025	1120.84	1168.71	0.994403	1149.91	742.672	0.160815	1052.49	1316.34	0.790236
PFL_0106	PFL_0106		187.812	156.144	0.98474	340.443	384.704	0.952067	270.526	312.585	0.833216	112.169	157.326	0.873394	141.477	105.616	0.689119	73.2932	135.199	0.415309
PFL_0107	PFL_0107		1675.86	1603.59	0.834854	3563.86	2852.36	0.707972	3384.59	3415.78	0.990794	1991.3	1733.95	0.768767	1134.88	1177.61	0.993409	1356.4	1623.9	0.719259
PFL_0108	PFL_0108		103.11	99.1229	0.94862	241.03	280.427	0.991195	185.427	246.443	0.890953	116.698	111.252	0.944341	45.4746	81.0595	0.783665	115.452	99.9297	0.932587
PFL_0109	PFL_0109		59.8258	83.5713	0.856389	146.306	129.781	0.742617	136.863	136.971	0.954619	98.9724	78.6629	0.697528	74.4854	67.5496	0.841011	104.266	185.164	0.292496
PFL_0110	PFL_0110		0.25479	0.946329	0.787653	0	0	NA	0	0	NA	0.387544	1.12376	0.813694	0.291773	2.25165	0.555623	2.55586	12.7361	0.719034
PFL_0111	PFL_0111		142.658	124.067	0.902152	151.857	215.385	0.799825	233.991	210.202	0.863287	114.161	92.1479	0.989702	143.498	85.5628	0.759379	62.3443	163.61	0.625947
PFL_0112	PFL_0112		1355.73	1256.11	0.962566	2623.55	2512.17	0.995233	2935.02	3419.4	0.823246	1737.55	1619.33	0.90006	1601.33	1103.7	0.267635	1610.89	1462.94	0.806351
PFL_0113	pntB		1149.28	1096.09	0.940375	2719.03	2535.33	0.970116	2489.25	2888.55	0.58558	1593.28	1283.07	0.799208	1334.77	926.792	0.526653	1046.85	1325.54	0.856151
PFL_0114	pntAB		347.693	379.797	0.993374	694.953	612.035	0.878775	661.728	797.595	0.986115	411.285	335.967	0.734967	455.392	299.47	0.681224	472.367	684.233	0.839696
PFL_0115	pntAA		357.019	462.8	0.587341	892.98	1018.92	0.982252	825.59	935.555	0.902494	558.933	519.175	0.914612	419.957	320.633	0.638072	620.862	715.183	0.984355
PFL_0116	gcdR		394.64	343.996	0.881651	782.681	1068.39	0.839775	821.175	992.536	0.918176	481.266	460.576	0.992387	558.619	352.198	0.451235	487.072	911.376	0.605646
PFL_0117	gcdH		753.312	641.49	0.930079	1256.11	1257.12	0.877345	1767.95	1866.45	0.948439	943.278	851.599	0.815996	1131.72	594.453	0.0587547	1070.52	1358.58	0.82883
PFL_0118	PFL_0118		1544.02	1627.16	0.528014	3464.19	3296.36	0.985824	4103.05	4060.76	0.914447	2304.02	1986.24	0.620965	3069.67	1534.21	0.00416876	1954.47	2600.46	0.889692
PFL_0124	PFL_0124		1684.2	1445.58	0.928242	2965.56	3060.17	0.993594	3463.5	4467.9	0.569322	1533.2	1537.68	0.899708	6260.83	1211.02	0.000638999	1551.96	1943.19	0.872803
PFL_0125	foxA		3032.33	2928.76	0.916182	7128.67	6766.13	0.995268	5656.73	6745.89	0.41867	3781.93	3519.78	0.843766	3302.94	2471.49	0.383565	3617.58	4447.84	0.894106
PFL_0126	PFL_0126		136.487	189.443	0.997641	421.995	386.649	0.993594	322.289	414.967	0.672354	272.724	237.112	0.840342	183.712	138.477	0.663686	107.586	104.828	0.961414
PFL_0127	PFL_0127		341.322	264.972	0.67453	642.433	609.902	0.913385	571.986	726.646	0.672354	316.712	341.622	0.959879	523.879	296.092	0.335037	412.116	506.741	0.957561
PFL_0128	pctA_2		699.336	561.186	0.762652	1518.39	1396.15	0.913385	1305.73	1619.46	0.602072	740.906	675.497	0.819083	1010.81	560.226	0.0027069	799.002	852.341	0.278029
PFL_0129	PFL_0129		374.584	302.364	0.819397	677.025	588.938	0.988896	596.601	629.181	0.954619	344.204	311.862	0.894297	207.188	238.675	0.935376	142.635	246.885	0.864679
PFL_0130	PFL_0130		233.569	175.239	0.729368	205.119	300.856	0.831618	385.202	332.491	0.481937	157.816	127.59	0.864654	290.111	133.886	0.295373	816.007	261.728	0.0254559
PFL_0131	lapD		699.747	491.189	0.772069	1413.38	922.704	0.867531	864.793	1093.86	0.627153	638.532	622.93	0.957759	390.639	380.529	0.763531	771.344	833.928	0.979687
PFL_0132	PFL_0132		96.1618	40.7488	0.818291	111.605	76.4743	0.739211	73.9499	157.651	0.599418	68.181	56.1878	0.85347	30.3164	36.0264	0.890005	91.5983	73.3362	0.817724
PFL_0133	lapA		14334.6	9582.73	3.05e-23	30092.8	19362.5	6.04307e-22	16626.6	22175.3	6.5072e-09	15137.4	12865	0.00126069	9166.66	8459.91	0.853664	7853.72	14269.7	1.34021e-18
PFL_0134	PFL_0134		887.615	755.384	0.8543	1798.34	1473.51	0.874628	1216.22	1620.91	0.106696	1044.04	879.107	0.925207	556.503	710.556	0.71079	497.296	1111.28	0.114898
PFL_0135	PFL_0135		1258.43	758.531	0.226457	2214.28	1755.15	0.928162	1145.66	1836.32	0.425763	1261.35	1018.12	0.813694	529.93	639.469	0.537807	674.383	1053.91	0.268811
PFL_0136	PFL_0136		1549.99	1050.48	0.12054	3863.04	2211.43	0.233893	1868.61	2439.97	0.417124	1626.45	1469.87	0.802066	1014.98	947.945	0.850159	963.812	1315.74	0.631302
PFL_0137	PFL_0137		871.507	620.279	0.850467	1983.57	1430.17	0.61146	936.065	1390.77	0.557556	873.97	778.762	0.725123	594.388	561.787	0.828703	401.44	665.432	0.930369
PFL_0138	PFL_0138		528.01	533.043	0.960889	1216.4	1032.94	0.602138	920.251	1172.42	0.509199	788.48	645.035	0.813694	487.718	462.935	0.853857	623.716	964.027	0.511975
PFL_0139	PFL_0139		171.698	90.5584	0.970703	201.197	192.472	0.973922	260.48	290.61	0.891866	128.094	123.613	0.962649	177.211	88.9402	0.605136	55.9739	192.022	0.469114
PFL_0140	PFL_0140		455.307	376.863	0.727402	992.522	964.181	0.973922	825.59	1010.24	0.716522	565.243	530.156	0.962925	579.044	378.56	0.536886	538.365	409.516	0.85074
PFL_0141	PFL_0141		356.116	324.504	0.313814	759.665	835.95	0.874628	659.98	727.846	0.95013	461.521	452.31	0.709979	279.402	275.855	0.840822	472.764	483.973	0.837529
PFL_0142	PFL_0142		247.4	259.311	0.967561	542.36	558.887	0.973922	409.141	510.48	0.825625	263.489	303.414	0.829802	175.433	166.065	0.714997	308.944	360.531	0.96366
PFL_0143	PFL_0143		948.647	849.467	0.562832	1979.82	1894.75	0.982147	1651.82	2079.37	0.854745	1146.98	1123	0.989702	1050.25	670.992	0.700746	882.351	1078.12	0.99557
PFL_0144	PFL_0144		407.835	381.069	0.975157	936.476	915.233	0.917866	640.163	903.947	0.935373	513.967	433.197	0.757552	478.864	333.244	0.599718	396.093	552.552	0.661637
PFL_0145	PFL_0145		135.854	84.0508	0.873262	196.852	219.65	0.785925	150.107	210.202	0.994974	119.855	107.88	0.987329	118.499	83.1762	0.817042	186.313	311.545	0.6748
PFL_0146	PFL_0146		29.507	53.4005	0.944988	70.1103	109.009	0.384409	162.248	124.128	0.55506	68.3785	71.9203	0.924485	53.0828	37.6937	0.70115	89.6069	130.3	0.723789
PFL_0147	PFL_0147		1419.22	1361.54	0.8543	3459.71	3473.51	0.676342	3160.88	3510.91	0.66288	1916.09	1629.14	0.987317	2232.39	1327.51	0.0880904	1721.12	2013.9	0.714873
PFL_0148	PFL_0148		497.476	556.286	0.960889	1297.4	1427.85	0.97388	1325.58	1260.7	0.850427	729.217	595.638	0.813694	647.174	396.51	0.234836	497.402	812.173	0.8461
PFL_0149	PFL_0149		973.529	1034.22	0.758429	2735.52	2673.08	0.914282	2099.78	2479.84	0.580555	1381.62	1258.64	0.879055	1643.18	962.16	0.238764	1234.18	1390.2	0.461761
PFL_0150	PFL_0150		2164.42	1975.59	0.896487	5099.99	4486.92	0.689193	3910.6	4824.09	0.0767844	2460.01	2185.7	0.975111	2492.32	1772.14	0.128366	2392.6	2346.39	0.730137
PFL_0151	PFL_0151		362.745	270.837	0.264551	682.761	609.393	0.839775	752.744	766.878	0.97174	423.382	376.821	0.954064	437.567	303.296	0.504003	143.931	308.606	0.537862
PFL_0152	PFL_0152		8.45379	9.46329	0.990068	34.7008	24.524	0.944056	11.3841	13.5906	0.951872	10.9969	8.99004	0.961912	4.04219	4.5033	0.997155	12.3149	26.452	0.962359
PFL_0153	PFL_0153		3.36646	2.10127	0.758429	0	0	NA	0	0	NA	0	0	NA	0.557084	1.12583	0.827626	0	0	NA
PFL_0154	PFL_0154		17.1221	17.232	0.966476	15.0057	27.8468	0.969312	28.697	23.5571	0.915747	9.89724	12.3613	0.962925	1.57061	7.80848	0.504003	76.1985	15.6752	0.499625
PFL_0155	PFL_0155		943.793	777.679	0.886476	2366.9	1843.33	0.973922	1656.18	1834.14	0.596498	1086.49	1021.19	0.987394	818.829	682.175	0.963205	910.199	1086.11	0.8554
PFL_0156	PFL_0156		133.8	124.014	0.899657	472.781	314.949	0.70813	125.825	274.531	0.324794	112.169	77.5391	0.740678	117.264	76.9154	0.940984	164.712	186.143	0.730901
PFL_0157	PFL_0157		730.071	629.557	0.960889	1241.72	1314.7	0.972223	1047.6	1212.43	0.730983	645.388	609.075	0.949116	584.096	476.224	0.810402	875.481	863.118	0.983651
PFL_0158	PFL_0158		298.025	224.311	0.595626	413.594	494.353	0.943916	380.927	511.001	0.892411	329.779	288.78	0.934089	282.264	184.579	0.424995	284.883	389.922	0.461761
PFL_0159	PFL_0159		413.899	283.899	0.940377	857.573	846.522	0.994488	761.438	872.519	0.801307	516.856	419.161	0.842507	468.95	371.896	0.504003	327.088	487.579	0.565707
PFL_0160	PFL_0160		439.426	323.161	0.509811	815.186	882.865	0.983976	654.111	731.603	0.968131	404.121	325.206	0.813694	368.784	362.905	0.797061	333.31	497.689	0.712895
PFL_0161	pgaA		1344.89	1349.4	0.958648	3221.73	3288.84	0.950483	2628.6	3205.33	0.325582	1934.26	1673.71	0.814128	1642.23	1060.32	0.278238	1607.64	1714.57	0.859554
PFL_0162	pgaB		798.109	744.481	0.612493	1618.74	1555.84	0.965943	1384.08	1678.9	0.602207	955.65	798.192	0.813694	828.676	470.242	0.079871	730.456	778.863	0.807496
PFL_0163	pgaC		582.269	579.192	0.80433	1292.37	1220.87	0.874628	1256.04	1312.18	0.933441	896.415	735.37	0.651298	596.918	503.244	0.929112	832.264	750.452	0.937316
PFL_0164	pgaD		117.236	137.528	0.856389	314.182	331.453	0.994488	312.356	369.183	0.994646	154.65	137.098	0.941378	304.175	107.135	0.526824	433.896	318.403	0.919708
PFL_0165	PFL_0165		14.9156	13.2486	0.856389	32.825	45.4047	0.959073	20.9709	22.5554	0.862942	17.7842	10.5916	0.811404	5.28861	2.25165	0.51832	71.5587	129.534	0.90878
PFL_0166	PFL_0166		2887.39	2572.04	0.856389	6313.94	6774.6	0.737624	5506.38	6324.65	0.637848	3473.46	3115.15	0.768767	3172.9	2409.22	0.0155166	3919.05	4452.74	0.627391
PFL_0167	PFL_0167		52.0678	49.5977	0.958648	105.855	96.8706	0.703603	113.733	119.611	0.842432	47.7241	54.8188	0.969508	97.0125	46.6031	0.238176	72.0636	133.638	0.831016
PFL_0168	PFL_0168		264.298	216.628	0.94423	498.003	400.915	0.994488	420.521	563.558	0.859941	228.351	223.627	0.813694	360.765	239.844	0.508241	437.949	383.064	0.958763
PFL_0169	PFL_0169		87.081	71.3921	0.840532	267.806	304.951	0.820726	119.203	187.551	0.482406	125.932	84.2816	0.992387	111.01	117.086	0.495534	125.615	149.894	0.806351
PFL_0170	PFL_0170		94.0484	83.9089	0.844509	230.679	214.319	0.871417	179.908	250.068	0.795927	85.7761	61.8065	0.880033	128.34	99.8027	0.689119	80.8166	98.95	0.950127
PFL_0171	PFL_0171		857.375	822.994	0.953114	2126.12	2363.09	0.991195	1606.76	1932.24	0.891	1015.02	1117.57	0.994349	1019.33	813.391	0.634207	660.471	911.123	0.909661
PFL_0173	PFL_0173		410.291	180.26	0.930079	340.443	447.83	0.910272	330.482	445.773	0.517519	213.961	205.647	0.881031	159.666	203.675	0.955118	282.471	350.733	0.586589
PFL_0174	PFL_0174		29.8199	40.2844	0.904103	92.848	66.4954	0.653644	48.9273	50.7384	0.939708	45.0874	21.1982	0.768767	22.2113	42.7814	0.526653	12.4052	9.20962	0.961414
PFL_0175	PFL_0175		16.4608	2.25793	0.732921	15.9436	1.17858	0.688287	5.51865	3.49178	0.735635	2.63277	4.09334	0.977303	1.27594	12.3841	0.319099	6.92714	15.6752	0.859554
PFL_0176	PFL_0176		109.132	69.5477	0.133006	242.274	264.021	0.874308	207.48	174.361	0.717387	91.0008	88.7767	0.963435	79.9197	57.9672	0.689645	263.413	103.286	0.520039
PFL_0177	PFL_0177		78.7906	98.7455	0.712368	110.246	229.611	0.676342	202.24	207.896	0.990794	115.904	100.582	0.959879	159.102	74.1795	0.700466	374.734	348.629	0.961414
PFL_0179	PFL_0179		132.09	106.935	0.841915	305.742	252.704	0.995808	245.028	237.383	0.994212	135.262	134.851	0.996222	118.234	73.1787	0.650321	89.2149	174.387	0.632292
PFL_0180	PFL_0180		9.51051	31.5354	0.909844	54.099	36.2529	0.982147	36.4231	83.3559	0.631965	19.7945	24.7226	0.925207	12.1266	13.5099	0.942393	20.7814	20.5738	0.957561
PFL_0181	PFL_0181		65.3625	89.9714	0.970703	187.122	170.602	0.944056	160.041	207.484	0.815978	105.571	103.991	0.967726	90.5534	58.5429	0.980402	23.8601	67.5995	0.52814
PFL_0182	PFL_0182		72.6927	122.676	0.844509	182.882	351.867	0.859176	204.504	282.685	0.702254	140.761	130.356	0.982875	120.255	99.0727	0.526653	99.6227	148.915	0.799022
PFL_0183	rebB_1		184.908	142.896	0.977708	431.415	385.987	0.959798	305.435	451.122	0.966474	167.153	150.046	0.71324	182.698	133.841	0.823922	335.715	331.139	0.874455
PFL_0184	rebB_2		131.034	146.681	0.94423	593.664	433.969	0.944056	277.036	328.893	0.833216	209.57	184.296	0.966486	367.839	147.483	0.273878	297.097	235.129	0.854315
PFL_0185	gabD		240.648	273.76	0.96762	733.921	653.339	0.988896	758.11	794.599	0.949751	429.647	412.904	0.92273	479.732	335.739	0.250545	337.545	370.149	0.719034
PFL_0186	gabT		157.448	151.355	0.784975	434.228	421.174	0.944056	509.666	581.074	0.857483	266.771	255.092	0.945574	225.281	169.381	0.388168	246.032	387.962	0.365445
PFL_0187	PFL_0187		328.41	389.734	0.849406	1097.04	963.143	0.991195	826.694	790.833	0.609289	707.632	558.057	0.815996	426.915	339.999	0.799303	313.294	324.369	0.961687
PFL_0188	PFL_0188		439.538	364.71	0.844375	1180.1	1151.72	0.995233	770.404	889.733	0.994212	537.75	458.817	0.768767	422.409	305.734	0.612847	447.606	434.988	0.719259
PFL_0189	PFL_0189		289.656	260.79	0.894775	655.163	655.863	0.985824	526.711	661.411	0.785909	323.413	384.324	0.80913	277.356	233.917	0.918469	267.218	255.702	0.921114
PFL_0190	PFL_0190		358.542	239.81	0.379101	422.698	503.392	0.850216	765.695	593.887	0.694316	289.847	227.296	0.767228	439.107	201.523	0.270908	1375.59	427.828	2.94216e-06
PFL_0191	PFL_0191		33.7712	38.8752	0.838637	127.549	74.4424	0.692242	72.0958	66.1411	0.907632	28.0311	30.3414	0.916852	27.7262	40.5297	0.696016	221.668	101.457	0.214635
PFL_0192	sbp		426.762	465.886	0.989868	1295.66	1020.41	0.865755	952.519	1221.6	0.732852	616.128	509.68	0.827658	555.51	448.048	0.477634	1022.91	769.066	0.724668
PFL_0193	cysT		429.939	449.498	0.737953	1248.16	1102.85	0.874834	1005.5	1096.6	0.99226	606.734	501.901	0.813694	610.236	513.434	0.655064	392.458	491.811	0.68785
PFL_0194	cysW		227.731	248.444	0.814764	638.681	574.715	0.940326	518.753	574.263	0.868343	276.023	261.229	0.813694	255.668	237.381	0.888478	213.972	459.48	0.363564
PFL_0195	cysA		367.092	114.12	0.729368	384.522	389.061	0.954457	273.725	224.183	0.793521	134.163	159.573	0.830087	242.531	110.944	0.173419	41.6357	70.2101	0.86491
PFL_0196	PFL_0196		366.07	248.557	0.958397	731.585	773.04	0.717195	510.147	609.634	0.978225	368.397	291.78	0.815996	280.618	243.178	0.993952	410.714	285.989	0.529938
PFL_0197	PFL_0197		277.902	177.91	0.892986	589.034	524.601	0.926803	364.966	415.019	0.891489	378.999	208.871	0.806948	252.909	175.629	0.897836	170.155	431.947	0.382365
PFL_0198	uraH_2		60.2239	87.0623	0.585846	209.142	271.897	0.88896	128.033	174.866	0.823246	76.9786	69.0057	0.957759	116.213	78.8078	0.655064	85.4347	186.143	0.605998
PFL_0199	PFL_0199		48.3697	80.438	0.854752	171.628	174.867	0.965943	122.514	136.812	0.776723	102.272	95.5192	0.865612	117.223	54.0396	0.545291	69.6563	82.2194	0.983651
PFL_0200	PFL_0200		152.705	94.8595	0.714111	392.76	289.317	0.940326	279.628	315.191	0.832328	146.259	184.165	0.970526	151.369	124.567	0.956687	183.615	183.204	0.89811
PFL_0201	PFL_0201		143.535	142.767	0.984828	529.644	596.522	0.99768	299.764	392.659	0.596498	212.182	179.801	0.982879	172.825	138.477	0.998743	81.9727	162.631	0.537862
PFL_0202	PFL_0202		244.27	240.414	0.985006	758.727	662.149	0.942258	410.588	691.731	0.882079	298.017	294.424	0.873878	245.563	233.046	0.918469	165.292	186.013	0.936869
PFL_0203	PFL_0203		937.295	926.663	0.985208	2446.78	2738.16	0.874628	1616.96	2048.56	0.613718	1249.25	1085.55	0.80913	1411.73	840.734	0.153815	667.314	969.462	0.922393
PFL_0204	PFL_0204		307.79	304.415	0.958648	2075.48	883.763	0.859176	576.882	725.74	0.633221	443.177	387.111	0.852222	401.959	356.61	0.893074	395.617	417.98	0.977155
PFL_0205	atsA		928.954	776.513	0.655153	2413.2	2194.37	0.850216	1876.95	2152.76	0.501972	1065.16	865.291	0.795352	1097.1	685.628	0.128358	885.659	915.095	0.954352
PFL_0206	atsC		3.15202	3.02377	0.970703	0	0	NA	0.692363	0.906042	0.926197	0	0	NA	0	0	NA	22.3208	11.4352	0.627391
PFL_0207	atsB		148.023	123.726	0.970703	365.435	286.849	0.988639	203.179	186.07	0.607292	247.431	141.593	0.679887	154.301	63.8034	0.629992	309.099	193.067	0.972716
PFL_0208	atsR		213.297	138.551	0.71332	276.668	499.011	0.457677	388.513	348.111	0.825223	172.236	156.202	0.873394	130.858	167.748	0.494603	199.312	407.556	0.214635
PFL_0209	PFL_0209		79.3539	69.4155	0.918147	184.758	154.92	0.937557	170.943	177.584	0.966357	93.474	73.0441	0.987329	67.7067	63.0463	0.979925	91.3997	83.2747	0.966085
PFL_0210	atsK		536.078	437.155	0.820762	1305.96	1375	0.95167	944.049	1107.18	0.43268	630.271	566.616	0.870701	590.845	431.191	0.523271	236.508	561.37	0.0974418
PFL_0211	PFL_0211		812.025	822.161	0.928242	2497.74	2086.98	0.942258	1690.65	2024.45	0.844791	1264.61	1044.13	0.819083	1045.69	740.534	0.143949	1032.8	1093.52	0.706235
PFL_0212	sftR		147.283	153.652	0.838735	356.692	379.589	0.993594	295.022	349.355	0.833216	187.39	168.563	0.954064	163.044	135.149	0.960408	207.492	226.311	0.954352
PFL_0213	sftP		2619.5	1774.19	0.558372	3804.82	3810.56	0.965943	2701.4	3293.28	0.442504	1712.99	1647.42	0.795352	2202.34	1370.28	0.673941	1839.45	2328.33	0.277557
PFL_0214	PFL_0214		750.129	560.981	0.962302	1663.76	1588.73	0.988579	1243.5	1542.08	0.754236	794.267	689.859	0.813694	748.816	568.364	0.462129	670.905	872.522	0.717462
PFL_0215	PFL_0215		183.87	182.143	0.8543	1079.47	641.447	0.84058	313.459	428.558	0.833216	228.736	223.627	0.962649	213.226	158.752	0.965872	79.7437	86.2138	0.899069
PFL_0217	PFL_0217		573.202	551.71	0.979263	1811.77	1613.25	0.891797	1148.98	1245.98	0.993524	802.724	765.986	0.975562	689.085	608.354	0.749809	792.114	878.793	0.569052
PFL_0218	PFL_0218		6.34034	4.73165	0.976277	23.5059	22.6469	0.952067	9.95768	22.1798	0.837246	12.8885	8.99004	0.942031	23.2426	6.33199	0.477634	46.9506	5.80588	0.446823
PFL_0219	PFL_0219		82.9099	68.8976	0.784975	316.058	330.541	0.908105	237.646	250.248	0.955054	153.957	117.741	0.813694	126.643	119.886	0.844325	59.9004	128.341	0.665234
PFL_0220	PFL_0220		368.277	268.894	0.857039	631.246	814.394	0.682318	567.597	610.746	0.918381	338.706	322.677	0.926712	275.862	295.359	0.854067	289.723	365.429	0.625947
PFL_0221	PFL_0221		437.43	466.6	0.856389	1005.11	1112.86	0.881819	855.391	786.707	0.954619	712.602	504.566	0.389945	453.736	305.099	0.487575	238.163	315.792	0.856151
PFL_0222	PFL_0222		242.953	193.051	0.867971	780.788	464.834	0.854406	374.164	446.679	0.748375	302.676	240.484	0.813694	315.291	167.313	0.706389	347.127	324.713	0.853203
PFL_0223	PFL_0223		108.422	97.4196	0.929716	305.792	253.77	0.99731	171.078	166.712	0.988766	104.031	83.1579	0.966486	67.7067	85.5628	0.942393	65.5852	156.262	0.985332
PFL_0224	PFL_0224		31.6236	32.1752	0.815845	110.986	114.241	0.985824	68.4246	63.4229	0.933441	67.0813	42.7027	0.932937	38.4008	25.894	0.588118	110.506	56.7602	0.627731
PFL_0225	tonB2		163.323	120.652	0.985006	270.103	241.936	0.893318	264.163	323.457	0.832991	160.555	131.819	0.984088	219.616	87.8144	0.81205	183.954	210.113	0.732175
PFL_0226	exbB2		107.566	74.762	0.747186	221.335	190.741	0.99768	226.265	256.41	0.824553	181.449	102.262	0.93586	145.508	74.3045	0.769185	183.954	165.57	0.99391
PFL_0227	exbD2		9.88434	17.4407	0.960889	56.3475	59.7107	0.942258	36.4231	77.9196	0.67988	27.5037	20.2276	0.993149	33.9644	17.7821	0.647319	12.0376	19.594	0.856459
PFL_0228	PFL_0228		62.3467	37.8532	0.725259	152.871	123.241	0.900187	102.883	106.913	0.833216	73.6795	79.0995	0.891776	66.6961	28.1456	0.395029	210.123	76.4168	0.87888
PFL_0229	PFL_0229		211.792	399.779	0.20591	1012.89	1096.37	0.982147	810.138	836.041	0.953944	493.354	489.952	0.979467	342.488	300.596	0.898052	395.709	374.405	0.949677
PFL_0230	PFL_0230		324.414	271.977	0.841215	887.452	908.456	0.985824	720.736	642.62	0.882538	504.759	341.622	0.291105	396.975	355.761	0.76173	433.887	633.868	0.601957
PFL_0231	PFL_0231		1029.62	1050.87	0.971653	2396.5	2586.53	0.995268	2065.08	2402.82	0.686196	1370.22	1147.35	0.869721	1529.56	826.356	0.133826	1481.34	1114.9	0.649118
PFL_0232	PFL_0232		783.472	692.078	0.864399	1879.47	1439.1	0.653321	1205.27	1078.78	0.915747	741.477	689.827	0.962925	719.193	444.479	0.604391	884.666	838.625	0.837529
PFL_0233	PFL_0233		260.621	261.876	0.949582	453.923	574.715	0.952686	290.281	318.927	0.991646	204.751	206.496	0.942284	287.359	124.967	0.430945	232.444	262.753	0.949721
PFL_0234	PFL_0234		381.759	356.804	0.983754	771.334	990.733	0.711436	557.384	763.793	0.631965	440.977	346.372	0.812774	477.989	322.492	0.479623	193.251	305.101	0.863219
PFL_0235	PFL_0235		101.508	82.2957	0.993744	213.5	229.246	0.749802	101.543	134.817	0.80758	72.2099	78.9498	0.825936	190.404	43.7196	0.468224	126.217	246.885	0.461761
PFL_0236	PFL_0236		138.848	172.486	0.909798	345.325	517.763	0.380386	352.09	309.419	0.903173	220.111	156.487	0.651298	47.4528	142.98	0.204889	173.345	273.337	0.906065
PFL_0237	PFL_0237		39.1618	27.0853	0.826036	65.1011	108.759	0.942258	80.5723	69.7652	0.954619	67.0813	46.074	0.829802	37.3903	40.5297	0.981019	138.543	90.1326	0.831565
PFL_0238	PFL_0238		725.368	631.407	0.931745	2038.92	1907.16	0.985169	1587.04	1695.64	0.974402	994.854	852.93	0.970229	396.227	702.448	0.0185367	899.013	1110.79	0.837529
PFL_0239	PFL_0239		173.952	219.548	0.420683	783.037	887.477	0.710745	372.444	585.95	0.527101	312.313	261.835	0.749097	271.664	223.842	0.910638	162.728	127.361	0.853344
PFL_0240	metI1		115.858	84.6018	0.947713	177.255	229.246	0.854406	251.831	259.128	0.766183	133.063	122.489	0.945574	331.258	91.1919	0.334455	82.8853	210.636	0.461761
PFL_0241	metN1		52.58	68.2127	0.960889	171.891	179.132	0.918049	153.418	221.153	0.997802	115.196	88.7767	0.85347	111.16	58.5429	0.962161	134.228	160.928	0.986907
PFL_0242	metQ1		165.048	149.739	0.915309	395.492	321.685	0.982394	292.512	423.757	0.801307	176.579	106.213	0.813694	192.617	143.133	0.444107	167.885	372.802	0.0140641
PFL_0243	PFL_0243		351.534	355.565	0.989868	839.067	1047.81	0.991731	547.294	803.659	0.509145	448.55	404.552	0.966613	556.605	373.774	0.195622	406.085	692.24	0.836271
PFL_0244	PFL_0244		57.2258	78.5272	0.818105	384.522	276.162	0.783644	242.821	249.406	0.930773	129.262	147.212	0.966486	148.802	67.5496	0.723587	69.7337	80.3356	0.984355
PFL_0245	PFL_0245		256.507	213.174	0.621153	577.14	523.533	0.970585	471.293	452.115	0.971384	244.132	268.577	0.988799	184.165	185.761	0.942393	197.876	272.532	0.92002
PFL_0246	PFL_0246		101.122	125.038	0.977708	410.782	335.196	0.840715	226.265	247.349	0.95013	135.262	124.737	0.888837	191.31	104.041	0.898052	248.781	195.215	0.85074
PFL_0247	PFL_0247		553.723	619.174	0.979816	1635.62	1921.4	0.940326	1250.86	1272.08	0.777813	914.062	666.387	0.338738	695.824	578.675	0.549489	690.921	709.694	0.922393
PFL_0248	PFL_0248		377.513	353.268	0.929716	948.286	1074.49	0.973922	750.075	856.21	0.914447	588.891	457.784	0.681698	538.182	416.556	0.749541	408.953	481.397	0.945283
PFL_0249	dcyD		143.521	158.893	0.947713	536.773	386.61	0.697764	359.153	437.618	0.788677	336.194	231.858	0.768767	227.202	127.923	0.0649197	340.2	363.641	0.958763
PFL_0250	PFL_0250		459.968	390.818	0.850467	1213.59	1312.57	0.963399	1009.91	997.566	0.994212	608.359	492.617	0.768767	417.482	393.776	0.929956	191.661	233.115	0.465051
PFL_0251	betT		859.551	700.216	0.727402	1994.75	1922.32	0.940326	1496.5	1700.98	0.863287	927.374	812.475	0.915438	794.16	698.87	0.783665	770.547	940.341	0.60983
PFL_0252	PFL_0252		170.286	210.48	0.97143	725.457	679.669	0.874628	463.153	559.934	0.637848	295.838	278.691	0.962925	320.76	201.523	0.524691	233.137	278.236	0.773744
PFL_0253	PFL_0253		236.226	187.048	0.755547	454.811	634.426	0.76646	340.545	482.921	0.482406	296.744	235.923	0.870701	356.157	155.989	0.42065	170.136	322.322	0.460155
PFL_0254	PFL_0254		100.32	104.274	0.850467	246.755	333.758	0.943916	187.179	268.371	0.979614	185.248	121.366	0.768767	95.0634	119.338	0.736087	195.739	217.994	0.605163
PFL_0255	PFL_0255		702.521	778.522	0.585846	2064.46	2481.11	0.973922	1831.32	1791.01	0.986115	1221.54	1003.31	0.71324	1010.66	760.743	0.191394	1101.59	1435.56	0.043252
PFL_0256	ntaA		215.062	195.102	0.849406	420.308	630.074	0.65721	461.374	518.485	0.97174	334.257	277.568	0.894297	224.019	243.178	0.811427	159.28	305.667	0.62742
PFL_0257	yghZ		279.448	243.294	0.841215	702.596	970.386	0.471258	643.475	722.116	0.41867	413.485	336.778	0.990032	342.285	247.557	0.531964	390.441	607.416	0.0593781
PFL_0258	PFL_0258		442.113	507.683	0.885146	1213.99	1752.94	0.674166	1395.49	1665.6	0.939764	834.149	795.561	0.996222	818.543	560.617	0.470558	920.54	687.201	0.993958
PFL_0259	PFL_0259		206.4	214.61	0.621153	482.067	607.694	0.727172	446.945	548.921	0.938082	250.261	320.329	0.602714	248.01	246.556	0.998743	529.365	332.444	0.708938
PFL_0260	PFL_0260		225.267	212.859	0.947175	447.44	492.953	0.987519	402.654	453.927	0.602072	233.314	201.747	0.870701	237.402	227.672	0.929511	434.833	409.079	0.899069
PFL_0261	PFL_0261		349.806	482.382	0.427979	1207.48	1226.23	0.874628	773.587	1074.6	0.785909	711.842	568.855	0.70434	431.857	422.037	0.77671	739.965	720.32	0.790236
PFL_0262	PFL_0262		206.061	198.657	0.960272	587.099	573.419	0.991731	447.011	486.329	0.859941	297.665	248.35	0.982879	282.953	181.258	0.451589	297.867	239.047	0.945858
PFL_0263	PFL_0263		242.862	207.246	0.854752	321.985	405.811	0.974296	419.373	436.866	0.761327	274.171	243.855	0.994349	231.459	178.519	0.648988	136.967	278.236	0.554871
PFL_0264	PFL_0264		33.3398	28.3899	0.909101	82.5315	78.9034	0.943916	77.2611	84.2619	0.994212	40.6887	26.3636	0.829264	29.5774	51.788	0.493976	55.4924	30.3708	0.945341
PFL_0265	PFL_0265		868.158	823.162	0.878585	2508.49	2546.81	0.921193	1682.24	2075.62	0.325582	1318.01	1039.91	0.319516	978.728	957.285	0.682455	1500.61	1617.87	0.982254
PFL_0266	PFL_0266		34.4262	44.4775	0.980871	76.9044	55.4456	0.874941	70.6387	83.3559	0.966474	67.0813	50.569	0.9148	54.5696	36.0264	0.975025	54.6474	92.092	0.954352
PFL_0267	PFL_0267		42.0601	36.9068	0.826036	151.933	114.022	0.684489	81.676	96.9465	0.914447	47.3341	60.6828	0.795857	42.443	37.6074	0.64261	64.6533	59.7619	0.90878
PFL_0268	lpdA_2		359.729	357.303	0.801062	1207.02	919.904	0.697516	837.632	875.489	0.926132	573.837	516.032	0.859143	578.165	382.473	0.229364	305.215	317.899	0.991332
PFL_0269	tauD		294.759	214.035	0.87051	630.241	642.968	0.913385	465.633	498.323	0.954619	358.516	312.404	0.973049	302.244	188.013	0.898052	233.246	329.18	0.837529
PFL_0270	tauC		125.904	147.927	0.993374	473.618	346.779	0.887001	327.808	430.37	0.735413	166.054	167.44	0.946867	236.468	149.735	0.519392	63.318	121.011	0.681557
PFL_0271	tauB		23.1361	27.7937	0.938856	30.8317	6.45875	0.816833	18.7634	40.7719	0.629714	17.5951	16.8563	0.961478	27.9048	5.62913	0.604391	76.2354	74.4574	0.783121
PFL_0272	tauA		79.9569	95.0022	0.937996	177.389	248.017	0.74362	198.186	196.611	0.842432	134.163	89.52	0.71285	78.0516	72.0529	0.881046	134.113	121.459	0.985432
PFL_0273	gshA		9.86784	7.73822	0.861414	1.69219	2.03847	0.973922	0	0	NA	0	0	NA	0	0	NA	1.25125	2.28203	0.991165
PFL_0274	PFL_0274		28.8855	70.5884	0.820045	132.616	214.319	0.950483	104.854	174.866	0.994583	81.3773	118.334	0.925275	67.7067	86.6886	0.697229	64.6533	93.0717	0.906747
PFL_0275	PFL_0275		45.1724	91.1952	0.707507	191.339	313.481	0.228321	168.24	280.104	0.442504	131.564	111.489	0.966613	109.039	83.6357	0.947688	263.413	255.172	0.837529
PFL_0276	ompR		4.23931	5.78511	0.842004	0	0	NA	0	0	NA	0	0	NA	0	0	NA	0	0	NA
PFL_0277	envZ		10.3546	8.83241	0.863893	1.05207	1.06626	0.995566	0	0	NA	0	0	NA	0.370435	1.12583	0.714095	3.1535	4.89851	0.986907
PFL_0278	rimK		323.287	222.724	0.631012	718.399	684.54	0.995268	597.118	567.182	0.930773	376.732	297.795	0.846183	403.208	182.384	0.273598	211.996	316.162	0.828523
PFL_0279	PFL_0279		119.496	142.709	0.778406	331.064	395.732	0.993247	381.891	343.446	0.853406	196.39	138.222	0.813694	212.215	121.589	0.588187	72.0153	209.656	0.717462
PFL_0280	PFL_0280		181.042	246.87	0.680661	718.761	738.484	0.995233	837.31	749.343	0.994212	391.308	376.458	0.816051	279.432	249.933	0.918566	199.196	444.569	0.625967
PFL_0281	hslR		79.6708	69.9284	0.972045	228.228	305.903	0.766536	243.924	342.484	0.627166	151.771	156.845	0.966486	98.0231	120.463	0.964924	84.807	185.314	0.661046
PFL_0282	PFL_0282		110.62	109.257	0.729368	312.061	348.99	0.912874	348.779	388.554	0.933441	180.659	194.756	0.975562	57.8664	156.49	0.0256867	226.387	321.17	0.667469
PFL_0283	hslO		5.75751	6.71021	0.987973	0	0	NA	0	0	NA	2.19939	0.140487	0.768767	2.21526	2.25165	0.955118	0.600406	0.979702	0.96366
PFL_0284	pckA		689.249	589.362	0.596826	1479.41	1117.75	0.72166	1241.65	1023.28	0.909648	629.848	640.228	0.962925	866.101	440.27	0.268173	452.848	632.933	0.653725
PFL_0285	PFL_0285		382.461	285.797	0.852169	1031.64	998.541	0.802239	589.392	732.082	0.684393	394.825	395.562	0.957759	924.651	281.456	0.00193065	234.753	286.672	0.89811
PFL_0286	PFL_0286		125.013	201.543	0.585846	477.583	581.113	0.711436	244.478	335.755	0.890469	263.138	279.374	0.842153	580.054	184.635	0.0224607	274.149	361.51	0.948298
PFL_0287	PFL_0287		675.72	814.524	0.854752	2298.57	2349.29	0.991195	1653.32	1617.19	0.954619	1056.01	931.193	0.70434	2233.67	857.264	2.80819e-06	1310.11	1237.83	0.983651
PFL_0288	PFL_0288		264.309	266.956	0.867971	507.189	711.617	0.703603	716.321	543.445	0.979834	327.709	250.597	0.80801	211.043	237.646	0.578587	458.635	339.214	0.836271
PFL_0289	PFL_0289		662.214	551.625	0.811012	1667.2	1651.35	0.878775	1281.32	1526.33	0.684961	879.738	682.467	0.333589	699.419	534.521	0.794117	697.805	801.397	0.519282
PFL_0290	PFL_0290		459.623	401.237	0.867971	1276.84	1286.34	0.921193	908.551	976.708	0.974402	581.192	396.686	0.873878	511.718	339.556	0.325175	809.653	691.517	0.684407
PFL_0291	PFL_0291		240.061	272.311	0.949281	762.583	919.222	0.991591	661	683.156	0.998678	446.452	361.849	0.959616	386.701	320.815	0.810005	783.397	589.369	0.876312
PFL_0292	PFL_0292		263.124	218.904	0.959059	665.815	546.993	0.891797	528.753	617.921	0.580555	321.111	316.899	0.972965	355.713	175.05	0.758104	228.491	267.315	0.997337
PFL_0293	PFL_0293		416.779	386.317	0.981934	990.34	1015.4	0.797313	700.702	762.088	0.937229	594.342	419.593	0.829264	496.586	353.03	0.586522	470.374	634.507	0.698631
PFL_0294	PFL_0294		50.9549	39.443	0.817215	137.456	147.97	0.84906	105.427	78.8257	0.652222	55.6404	56.1878	0.973049	78.8227	35.4585	0.612257	29.9957	89.4603	0.835426
PFL_0295	PFL_0295		116.894	107.882	0.970703	216.461	248.503	0.973922	193.153	223.792	0.776105	125.365	165.192	0.863694	172.704	131.722	0.994909	63.5092	83.2747	0.863219
PFL_0296	PFL_0296		53.7732	62.8422	0.969147	233.527	175.218	0.918956	88.2984	105.109	0.859941	75.8789	76.4153	0.973049	73.2967	65.8391	0.710931	73.8895	70.1906	0.863219
PFL_0297	nudE		231.887	211.661	0.867971	611.422	519.684	0.987904	476.909	463.645	0.877023	343.104	264.351	0.651298	241.624	198.741	0.634207	318.66	348.439	0.99921
PFL_0298	cysQ		5.30702	4.2108	0.856389	0	0	NA	0	0	NA	0	0	NA	2.2883	1.12583	0.714462	1.53936	1.04406	0.802172
PFL_0299	PFL_0299		48.1815	52.9944	0.838735	149.09	103.427	0.965943	111.576	124.128	0.495545	90.1749	84.672	0.846183	77.8121	67.4288	0.768838	26.529	53.8836	0.685949
PFL_0300	PFL_0300		63.4943	60.4176	0.841909	127.873	118.891	0.878106	130.769	99.3697	0.896554	75.3179	61.8065	0.966486	61.4305	49.5363	0.942393	85.6664	99.9514	0.949721
PFL_0301	PFL_0301		284.375	377.723	0.94862	678.987	916.879	0.689193	575.043	821.78	0.55506	386.121	483.215	0.819083	364.374	277.73	0.606464	239.322	437.272	0.0286036
PFL_0302	rfbD		2.78698	1.19565	0.856802	0	0	NA	0	0	NA	1.41899	1.12376	0.949994	0	0	NA	0.812918	0.979702	0.984355
PFL_0303	rfbC		1.45006	1.45723	0.990091	0	0	NA	0	0	NA	1.30462	1.12376	0.966486	0	0	NA	0	0	NA
PFL_0304	rfbA		6.27031	6.27304	0.946816	0	0	NA	0	0	NA	0.854481	1.12376	0.94572	0	0	NA	0.924767	0.979702	0.967316
PFL_0305	rfbB		5.20058	3.83308	0.811012	0	0	NA	0	0	NA	1.09969	2.5701	0.819083	0.544623	1.12583	0.822841	0.769682	0.668361	0.931174
PFL_0306	PFL_0306		1262.9	1252.8	0.778406	4114.23	3751.17	0.844413	2528.65	2765.28	0.983053	1693.66	1628.17	0.992592	1781.74	1158.47	0.572031	1060.3	1445.83	0.779139
PFL_0307	aguB		283.39	240.781	0.978446	710.368	720.327	0.898742	521.15	555.404	0.723385	332.193	291.001	0.888837	390.009	192.516	0.34258	299.156	378.165	0.730137
PFL_0308	aguA		231.564	292.417	0.786853	906.735	698.595	0.688287	700.869	731.176	0.937727	404.687	376.458	0.962925	324.013	287.086	0.808668	444.65	457.248	0.957561
PFL_0309	PFL_0309		0	0	NA	0	0	NA	0	0	NA	0	0	NA	0	0	NA	2.0587	10.7767	0.481261
PFL_0310	PFL_0310		825.663	736.248	0.915592	2261.79	2491.48	0.930753	1445.92	1924.43	0.436451	1108.35	960.85	0.846975	1132.18	721.166	0.239875	667.918	1078.79	0.330482
PFL_0311	PFL_0311		670.909	732.459	0.967027	2168.89	2056.82	0.994488	1694.56	1690.67	0.99461	1056.74	941.654	0.982406	858.965	658.529	0.401426	648.761	970.985	0.987775
PFL_0312	PFL_0312		707.56	649.182	0.978397	1960.91	2061.6	0.993247	1542.56	1666.83	0.906164	974.867	858.2	0.753461	806.788	727.284	0.997232	878.925	1126.71	0.890144
PFL_0313	oprQ		945.566	838.049	0.929716	2832.65	2575.54	0.913385	2110.33	2131.48	0.699601	1238.48	1055.07	0.870701	983.926	900.204	0.879061	1105.74	1159.04	0.886428
PFL_0314	PFL_0314		569.24	592.847	0.773688	1462.07	1497.75	0.843424	1268.89	1328.98	0.95885	676.635	657.655	0.958304	669.475	627.085	0.929956	813.41	874.487	0.901301
PFL_0316	PFL_0316		325.429	255.371	0.716986	648.976	863.538	0.753373	585.996	773.725	0.914447	387.894	397.809	0.813694	432.827	229.603	0.233171	288.362	510.281	0.831016
PFL_0317	PFL_0317		306.015	362.036	0.818105	903.128	962.827	0.965943	795.387	800.941	0.798932	516.571	503.23	0.890394	479.085	345.132	0.873042	505.633	663.512	0.999863
PFL_0318	PFL_0318		89.6299	91.121	0.841215	220.397	196.584	0.834074	149.952	238.289	0.946403	147.359	124.867	0.992387	154.021	66.8477	0.0495204	171.409	179.286	0.987775
PFL_0319	PFL_0319		153.121	132.17	0.967561	441.681	490.223	0.965943	274.829	421.393	0.95013	335.407	272.09	0.703889	229.006	167.357	0.691852	133.312	243.383	0.730137
PFL_0320	PFL_0320		200.141	300.439	0.944988	821.932	690.888	0.581504	593.919	645.714	0.903437	362.525	314.651	0.813694	305.816	260.034	0.66944	368.818	417.098	0.86491
PFL_0321	PFL_0321		151.144	149.861	0.946816	594.225	401.621	0.760125	334.097	448.486	0.873065	250.123	252.523	0.962649	206.152	173.193	0.864686	323.33	391.334	0.730976
PFL_0322	PFL_0322		270.523	294.957	0.960889	775.462	852.387	0.974253	651.893	771.042	0.699601	399.228	437.141	0.948505	440.712	339.359	0.55638	738.069	841.659	0.902019
PFL_0323	PFL_0323		314.711	333.548	0.881651	936.309	1005.76	0.970837	740.603	939.132	0.918381	497.393	446.131	0.852868	570.811	371.523	0.220555	543.899	605.456	0.869383
PFL_0325	gpuA		119.787	128.942	0.833753	263.452	242.595	0.988579	219.594	199.259	0.966357	159.456	142.491	0.846183	246.841	94.024	0.0653638	151.322	182.225	0.812309
PFL_0326	gpuP		551.712	423.676	0.551442	1316.75	1318.08	0.919584	941.55	975.549	0.898884	610.412	595.59	0.992387	513.552	411.631	0.773379	564.86	541.067	0.667469
PFL_0327	PFL_0327		353.115	336.318	0.945997	904.749	869.474	0.703603	633.726	932.261	0.313173	502.96	453.997	0.819083	599.806	353.509	0.714907	488.984	677.696	0.787113
PFL_0328	PFL_0328		70.2183	45.4577	0.551442	144.43	136.165	0.765458	137.966	115.973	0.843666	148.12	98.5045	0.994349	86.9071	79.9054	0.549489	138.08	105.808	0.913427
PFL_0329	fdsA		619.718	526.929	0.603293	1628.2	1315.77	0.990005	1271.56	1299.11	0.968343	736.761	649.453	0.71324	623.681	547.125	0.849625	495.012	827.155	0.0448089
PFL_0330	fdsB		755.607	755.433	0.96091	1991.01	1924	0.881819	1727.55	1791.28	0.977004	1082.51	1020.89	0.992387	769.626	563.258	0.783665	686.34	763.016	0.989957
PFL_0331	fdsG		152.984	96.1554	0.997641	247.01	313.481	0.76646	343.304	421.295	0.588565	150.822	120.748	0.813694	139.166	130.596	0.622508	89.881	244.926	0.168528
PFL_0332	PFL_0332		64.6623	78.4841	0.928242	283.233	269.764	0.906839	113.518	174.734	0.389142	122.367	96.0253	0.82469	78.8048	84.4369	0.450885	167.547	164.59	0.969336
PFL_0333	PFL_0333		277.943	216.315	0.810362	830.438	638.691	0.960064	555.95	594.497	0.92682	298.858	297.122	0.987329	322.439	217.751	0.746683	162.495	286.433	0.790236
PFL_0334	PFL_0334		246.312	257.748	0.88034	639.439	682.839	0.988639	408.38	604.762	0.817233	309.325	305.661	0.957827	275.086	242.053	0.908218	156.385	339.697	0.717462
PFL_0336	PFL_0336		185.618	184.32	0.999548	542.409	599.568	0.968156	514.338	527.316	0.903173	257.201	271.949	0.962597	184.908	191.39	0.950038	345.466	210.636	0.802851
PFL_0337	PFL_0337		618.99	623.544	0.947713	1663.61	1616.5	0.994488	1226.65	1382.43	0.708961	860.313	826.803	0.974805	769.866	546.424	0.52583	713.113	1120.26	0.537862
PFL_0338	PFL_0338		928.551	917.456	0.972361	2188.14	2549.17	0.874628	1930.89	2196.51	0.75343	1194.11	1034.09	0.840342	1177.04	1037.34	0.723441	969.787	1298.22	0.437316
PFL_0339	PFL_0339		64.1393	102.937	0.856389	181.098	261.234	0.264999	203.413	170.977	0.587341	142.476	152.816	0.811306	99.0048	99.0366	0.804256	218.647	244.926	0.983651
PFL_0340	PFL_0340		559.227	597.512	0.947713	1400.21	1676.16	0.650352	1216.31	1318.41	0.973871	853.362	744.026	0.815638	781.53	583.178	0.605136	693.774	694.609	0.949677
PFL_0341	PFL_0341		190.771	107.049	0.869241	441.731	415.684	0.975785	254.738	362.522	0.898884	190.833	178.677	0.966486	169.303	134.24	0.939374	176.027	238.405	0.961414
PFL_0342	PFL_0342		223.45	275.998	0.794834	651.217	902.058	0.603064	638.527	772.583	0.939708	461.854	357.354	0.947755	401.497	250.873	0.48213	435.789	370.808	0.987097
PFL_0343	PFL_0343		65.7723	61.1593	0.869241	133.785	198.325	0.84906	90.5059	89.3024	0.991646	55.1872	75.2916	0.768767	61.4833	70.927	0.842487	63.8836	107.335	0.91016
PFL_0344	gabP		495.064	512.464	0.889657	1114.29	1654.44	0.875393	1022.73	1190.54	0.833216	714.342	661.892	0.916852	740.11	394.893	0.0714941	1047.82	791.586	0.89504
PFL_0345	PFL_0345		1385.88	1253.17	0.869241	3491.63	3563.73	0.738578	2487.45	3354.68	0.308555	1712.79	1546.38	0.932937	1725.07	1568.15	0.750636	1584.6	1474.66	0.956577
PFL_0346	PFL_0346		41.2122	211.616	0.491949	186.634	488.348	0.700284	475.581	495.605	0.857367	223.238	194.925	0.982879	281.481	157.616	0.470558	251.686	343.876	0.790236
PFL_0347	PFL_0347		48.6093	72.2714	0.881651	175.263	199.391	0.730161	200.879	209.296	0.985942	173.752	144.964	0.992387	81.8543	74.3045	0.865739	73.7652	121.483	0.530448
PFL_0348	PFL_0348		38.0602	127.754	0.255623	147.634	394.241	0.660263	296.826	236.13	0.990794	196.845	159.264	0.870701	81.4741	171.126	0.335037	182.818	161.651	0.802851
PFL_0349	hutG_1		126.532	232.4	0.993374	403.327	576.784	0.874628	464.67	502.814	0.979834	399.189	293.3	0.783843	241.521	175.318	0.41862	174.992	237.088	0.847461
PFL_0350	gltS		387.001	345.256	0.889657	883.462	919.581	0.995808	650.097	727.097	0.97636	532.252	390.372	0.71324	352.483	311.316	0.822841	319.008	466.301	0.376842
PFL_0351	PFL_0351		210.653	194.831	0.820045	256.052	541.661	0.0937407	336.121	306.787	0.916378	214.713	213.316	0.98864	236.184	160.952	0.535883	294.833	361.51	0.78665
PFL_0352	PFL_0352		77.8378	94.9244	0.98087	287.321	232.445	0.965943	229.576	255.137	0.978225	139.661	143.841	0.957759	166.74	99.0727	0.650321	72.3501	153.092	0.886198
PFL_0353	PFL_0353		159.932	127.176	0.950555	244.781	412.644	0.798652	254.13	359.699	0.593518	140.761	113.499	0.837943	165.766	124.967	0.767351	147.009	209.577	0.969336
PFL_0354	PFL_0354		274.171	301.736	0.981934	1321.39	824.221	0.944056	713.01	821.861	0.939764	448.166	380.969	0.921359	470.786	310.728	0.445049	394.077	422.252	0.762587
PFL_0355	PFL_0355		197.329	192.574	0.994591	377.957	480.425	0.917539	346.46	374.195	0.764622	196.845	198.224	0.768767	166.572	142.98	0.588118	162.099	206.107	0.885158
PFL_0357	PFL_0357		16.097	8.04203	0.841215	16.8814	29.3445	0.995268	30.2568	26.2752	0.954619	13.9629	15.9001	0.944698	13.5916	8.62678	0.946443	27.2809	12.1855	0.665234
PFL_0358	mutY		85.9932	118.893	0.856389	226.024	415.842	0.64083	97.4117	163.201	0.457214	128.664	135.974	0.983148	71.5536	91.1919	0.673941	93.8192	139.118	0.831016
PFL_0359	PFL_0359		51.3278	130.576	0.914961	196.994	416.909	0.306246	217.682	231.087	0.99226	117.653	141.968	0.873394	5.60858	128.344	0.016688	69.6983	141.198	0.998765
PFL_0360	PFL_0360		1339.56	657.823	0.999713	1953.08	1481.48	0.843246	1541.3	1630.29	0.899056	929.713	771.349	0.813694	870.897	541.931	0.169358	1014.36	1101.52	0.915356
PFL_0361	hisB		83.099	137.567	0.947536	39.1727	408.699	0.264999	278.14	345.202	0.994387	225.437	186.543	0.768767	194.025	140.409	0.570351	7.87995	193.001	0.473959
PFL_0362	hisH		221.908	259.046	0.957151	745.632	786.902	0.94234	451.426	652.35	0.716726	311.213	366.556	0.985146	401.517	305.099	0.652945	123.573	362.49	0.15133
PFL_0363	PFL_0363		65.4419	76.6527	0.960889	179.131	250.572	0.973922	245.028	153.121	0.596498	107.77	77.5391	0.944341	161.688	70.927	0.292898	22.1168	69.5589	0.837529
PFL_0364	hisA		12.4065	67.7507	0.331155	49.4505	120.488	0.43228	94.4989	142.096	0.877023	118.767	44.568	0.414515	121.458	45.7556	0.220555	16.5647	152.834	0.0429084
PFL_0365	hisF		7.46547	22.9972	0.950501	18.3729	68.2408	0.839775	48.5641	60.7048	0.968131	9.89724	39.3314	0.783843	21.9706	16.8874	0.854569	5.33132	81.3153	0.072756
PFL_0366	PFL_0366		297.482	245.348	0.857039	1012.73	602.756	0.414126	588.964	748.987	0.984422	406.018	398.323	0.846183	389.096	226.303	0.199046	231.623	429.11	0.0405662
PFL_0367	PFL_0367		130.075	105.894	0.889359	520.511	327.601	0.436751	188.738	161.246	0.964156	103.594	107.066	0.93586	114.173	88.3463	0.588187	91.8205	99.3268	0.945283
PFL_0368	PFL_0368		94.4686	84.3412	0.90861	537.26	320.046	0.726379	115.235	170.009	0.457214	94.0562	78.011	0.973049	30.0628	63.0463	0.264148	73.6691	110.706	0.748417
PFL_0369	PFL_0369		30.8848	87.6804	0.203153	168.675	195.126	0.739211	229.629	247.674	0.974683	171.963	146.088	0.984839	135.327	117.213	0.662507	69.5155	222.392	0.548076
PFL_0370	PFL_0370		505.987	504.59	0.902152	1016.78	1365.1	0.925606	1111.22	1156.65	0.682441	603.47	545.089	0.982879	550.505	520.132	0.828703	461.442	691.67	0.376842
PFL_0371	gpmI		8.4194	8.37963	0.933033	0	0	NA	5.61814	8.82265	0.732936	0.574295	1.12376	0.842153	1.16941	2.25165	0.842236	1.53936	1.06018	0.789029
PFL_0372	PFL_0372		14.4095	19.5889	0.841915	32.825	54.3794	0.973922	48.8647	77.9196	0.649642	36.2899	21.0359	0.791821	7.56746	16.8874	0.518708	53.1081	61.7213	0.908661
PFL_0373	grxC		24.1748	35.0142	0.83714	49.3062	118.355	0.653321	70.4639	115.49	0.557556	52.3726	49.4452	0.972171	25.7974	41.8796	0.989713	57.7678	119.779	0.730137
PFL_0374	secB		68.812	72.838	0.998296	244.513	221.062	0.839775	280.347	221.257	0.994212	87.3313	92.2631	0.965334	46.4852	63.0463	0.915529	122.962	182.817	0.844213
PFL_0375	PFL_0375		27.4269	23.8592	0.856389	97.5372	81.0359	0.990117	55.1865	45.2772	0.930922	39.0107	53.628	0.813694	34.5975	27.5528	0.960287	73.8393	52.9039	0.958763
PFL_0376	PFL_0376		196.551	165.626	0.772069	468.885	376.312	0.993594	323.393	496.511	0.504612	191.347	247.226	0.883892	131.371	168.874	0.759379	269.389	244.926	0.919708
PFL_0377	glnG		251.152	205.661	0.760518	540.327	460.558	0.386059	492.139	636.042	0.960762	234.989	256.216	0.912962	344.739	223.886	0.949239	297.784	305.772	0.873073
PFL_0378	glnL		57.7232	88.1456	0.773994	131.3	211.014	0.754553	134.031	151.017	0.97174	90.2688	91.0242	0.975562	71.7489	64.1721	0.985228	173.3	292.931	0.691491
PFL_0379	PFL_0379		100.917	74.6764	0.972615	314.603	386.484	0.775964	195.36	170.376	0.645339	185.741	96.9494	0.768767	57.8855	90.9863	0.862613	228.199	289.992	0.68338
PFL_0380	PFL_0380		364.76	445.178	0.352264	1126.75	923.538	0.749802	903.327	886.235	0.752396	597.134	418.488	0.606415	464.978	437.946	0.979925	595.195	540.373	0.999863
PFL_0381	PFL_0381		105.038	82.171	0.619735	355.448	299.62	0.995233	188.738	190.269	0.916391	118.953	67.4253	0.982875	80.0101	63.0463	0.946443	52.7657	39.1881	0.90878
PFL_0382	PFL_0382		724.286	647.321	0.922957	2176.81	1677.86	0.72242	1354.47	1647.93	0.68798	992.709	887.767	0.989702	831.764	575.402	0.64886	332.64	472.389	0.368772
PFL_0383	PFL_0383		388.216	307.113	0.873151	897.192	703.86	0.596842	531.619	740.916	0.95013	492.005	399.977	0.804402	315.32	243.178	0.515341	208.596	321.256	0.762255
PFL_0384	PFL_0384		158.665	179.493	0.944793	591.728	489.118	0.995233	434.87	656.598	0.968131	280.661	294.275	0.962649	233.562	180.012	0.948277	321.221	420.292	0.809979
PFL_0385	PFL_0385		20.3747	34.1703	0.960889	88.1587	38.3854	0.652769	83.8835	83.3559	0.987539	114.368	33.7127	0.580144	225.792	43.9072	0.951929	33.0963	73.2124	0.969359
PFL_0386	glnA_2		1.32953	1.95753	0.881651	0	0	NA	0	0	NA	0	0	NA	0	0	NA	0	0	NA
PFL_0387	thiI		8.42409	8.02384	0.841215	0	0	NA	2.4875	0.906042	0.709338	2.19939	1.68355	0.881031	0	0	NA	0	0	NA
PFL_0388	typA		7.38887	8.15051	0.990091	0.937858	2.79583	0.820726	1.39867	0.906042	0.867709	0	0	NA	0	0	NA	0	0	NA
PFL_0389	PFL_0389		150.055	160.568	0.944793	333.138	376.391	0.941742	427.143	325.151	0.954619	273.911	174.182	0.867947	255.668	178.008	0.336941	206.485	268.438	0.869552
PFL_0390	glgP		644.401	642.17	0.970703	1925.83	1482.18	0.872729	2055.15	1860.76	0.517519	938.668	767.18	0.864654	2837.12	585.722	0.1154	952.288	1090.02	0.886428
PFL_0391	arc3a	Arc3	874.168	675.249	0.631012	2350.4	1861.67	0.653321	139.37	1333.69	7.71381e-14	111.623	922.766	5.57453e-15	80.079	663.111	4.79337e-12	804.144	1004.3	0.0864654
PFL_0392	PFL_0392		103.958	168.64	0.833119	294.721	350.8	0.868272	88.1562	299.712	0.0138283	50.4169	158.875	0.136394	73.6371	128.344	0.401426	161.664	407.74	0.659499
PFL_0393	fbp		3.07716	3.93855	0.916182	0	0	NA	0	0	NA	1.09969	0.689826	0.870701	0	0	NA	0	0	NA
PFL_0394	PFL_0394		35.3627	62.9678	0.960889	178.193	119.421	0.806792	168.871	234.665	0.850427	84.6764	84.2816	0.987394	75.7911	64.1721	0.787151	10.9597	62.701	0.214635
PFL_0395	pctC		259.73	247.194	0.856389	454.861	567.844	0.878106	593.445	577.393	0.939764	384.798	343.225	0.831367	395.576	212.781	0.293546	297.644	271.965	0.947295
PFL_0396	PFL_0396		27.1002	70.0283	0.334948	110.656	95.9636	0.980524	122.974	87.8861	0.966357	72.5798	103.385	0.86093	40.746	58.5429	0.625167	25.3995	84.2544	0.869383
PFL_0397	blc		438.244	390.603	0.951389	1018.44	1009.75	0.920836	673.761	721.169	0.979834	569.068	454.705	0.990976	391.16	306.225	0.281634	455.746	441.675	0.957561
PFL_0398	hutF		398.192	462.087	0.720443	899.983	874.886	0.982147	873.768	938.66	0.642162	498.379	442.324	0.813694	505.214	317.186	0.606491	620.892	727.683	0.802864
PFL_0399	hutC		175.032	182.579	0.856802	472.681	287.891	0.71506	286.661	378.726	0.967554	217.739	230.37	0.977303	113.803	126.093	0.942393	138.973	105.808	0.848176
PFL_0400	PFL_0400		98.7396	94.7293	0.755547	234.355	344.403	0.940326	214.751	271.813	0.642162	176.673	143.841	0.879254	142.963	111.457	0.867362	164.775	219.453	0.886428
PFL_0401	hutU		415.559	424.861	0.936652	1089.16	1120.08	0.980524	959.217	1138.47	0.968343	613.997	540.379	0.994398	460.259	385.076	0.898052	471.015	620.152	0.983651
PFL_0402	PFL_0402		398.304	417.472	0.801062	993.784	1016.04	0.982824	957.514	981.128	0.832328	590.997	602.518	0.954064	466.455	423.648	0.794117	563.457	623.421	0.531111
PFL_0403	hisX		66.7892	95.7278	0.956325	215.824	231.237	0.878775	212.165	273.721	0.867709	148.162	118.477	0.957759	179.329	128.344	0.773935	234.353	252.763	0.812309
PFL_0404	hisW		17.1167	56.412	0.699389	153.037	104.911	0.582247	99.3357	171.242	0.594865	80.2776	87.4109	0.992387	55.5801	66.4237	0.88283	17.358	62.2927	0.944703
PFL_0405	hisV		4.93779	2.86943	0.606308	7.75478	20.259	0.952686	4.34829	16.3088	0.703162	9.21362	7.57683	0.992387	1.70962	2.25165	0.961038	43.6607	27.021	0.992212
PFL_0406	hutH_1		75.6365	74.5755	0.957151	119.108	136.482	0.973922	199.775	130.343	0.682441	119.607	119.898	0.982875	76.5089	60.7946	0.974295	182.931	141.077	0.754414
PFL_0407	hutH_2		152.111	154.727	0.914961	328.524	313.189	0.874834	366.438	343.137	0.803531	229.92	159.599	0.804402	218.565	138.354	0.504003	182.631	316.353	0.211649
PFL_0408	proY		354.255	399.768	0.892986	878.67	948.245	0.985824	895.515	941.809	0.88158	587.666	449.515	0.846183	503.182	412.296	0.980402	461.936	643.912	0.85074
PFL_0409	hutI		344.706	359.912	0.957151	843.593	908.785	0.993247	912.732	777.42	0.672354	519.479	446.834	0.968695	494.803	304.258	0.374424	764.269	649.543	0.986748
PFL_0410	hutG_2		209.831	155.256	0.901127	507.605	476.619	0.953068	477.915	344.069	0.260943	192.549	242.731	0.815996	233.674	152.505	0.186508	449.921	409.449	0.863219
PFL_0411	pip		668.441	628.266	0.731676	1646.26	2048.08	0.759869	1419.23	1587.39	0.806953	981.428	904.623	0.926734	1004.8	674.253	0.654311	579.058	491.811	0.843218
PFL_0412	dtd		31.4868	99.3645	0.126301	129.185	264.433	0.259233	150.14	197.769	0.655389	152.857	156.257	0.957759	55.285	72.0529	0.759408	206.297	298.809	0.683224
PFL_0413	mdoG		1451.89	873.709	0.0171807	2777.94	2272.21	0.570978	1865.84	2269.64	0.163378	931.975	1001.02	0.864654	1167.13	890.349	0.481957	1198.08	1157.83	0.984355
PFL_0414	mdoH		1421.49	927.064	0.0268081	3637.67	2360.63	0.734503	2086.36	2427.64	0.306885	1005.93	1063.87	0.920158	1350.23	952.754	0.642543	1326.07	1333.21	0.90583
PFL_0415	PFL_0415		294.265	192.909	0.790334	932.763	505.75	0.609578	460.255	613.917	0.906164	267.226	264.082	0.879254	273.615	205.275	0.648988	359.584	553.243	0.770689
PFL_0416	PFL_0416		242.298	254.559	0.994894	574.012	497.945	0.779459	418.251	523.865	0.612087	331.547	316.226	0.975562	281.411	172.269	0.769811	450.487	281.175	0.538285
PFL_0417	PFL_0417		14.8166	13.1583	0.947713	6.1582	49.0481	0.58564	5.54899	15.4027	0.430963	21.6068	8.26676	0.923434	19.1409	4.08788	0.589376	58.4958	33.3099	0.994848
PFL_0418	PFL_0418		251.686	182.389	0.968997	531.766	368.016	0.689193	304.629	345.738	0.865653	186.321	179.748	0.894297	147.282	135.232	0.829846	217.084	360.835	0.30796
PFL_0419	PFL_0419		2.11345	1.58421	0.867971	0	0	NA	1.10373	1.08633	0.994974	0	0	NA	0	0	NA	0	0	NA
PFL_0420	tatC		3.17017	1.18522	0.486081	0	0	NA	1.34432	0.906042	0.886966	0	0	NA	0	0	NA	1.53936	2.61697	0.957561
PFL_0421	tatB		5.5472	4.95225	0.940377	0	0	NA	0	0	NA	0	0	NA	0	0	NA	0	0	NA
PFL_0422	tatA		1.05672	0.486994	0.836871	0	0	NA	0	0	NA	0	0	NA	0	0	NA	0	0	NA
PFL_0423	hisE		13.0279	102.63	0.166255	79.309	293.222	0.596842	225.161	268.188	0.933915	141.86	160.697	0.962925	128.958	95.6952	0.899795	11.7643	227.291	0.00202869
PFL_0424	hisI1		11.5058	76.6527	0.0767488	39.1251	205.789	0.201323	181.304	142.249	0.906164	59.7143	94.3954	0.768767	79.0006	58.5429	0.993909	13.6773	95.0311	0.0520219
PFL_0425	ubiB		14.3977	8.3567	0.970703	0.937858	1.06626	0.991195	0	0	NA	1.84419	4.02204	0.811404	5.05274	0.900482	0.530169	1.53936	2.32561	0.967942
PFL_0426	PFL_0426		3.69271	7.27922	0.986758	7.50287	5.33131	0.944056	18.7634	16.115	0.779617	13.1963	5.61878	0.813694	4.04219	1.99193	0.749809	10.0059	9.79702	0.977044
PFL_0427	ubiE		4.70086	5.10663	0.991393	0	0	NA	0	0	NA	0	0	NA	0.286537	1.12583	0.646399	0	0	NA
PFL_0428	PFL_0428		15.6169	6.6243	0.950555	34.7008	19.2975	0.582247	28.697	35.3356	0.904187	34.2542	22.2836	0.873878	11.0284	18.0132	0.717221	37.86	62.4777	0.962359
PFL_0429	phaI		95.3662	91.9746	0.874837	149.119	178.743	0.973922	154.561	235.087	0.73269	64.8819	80.9104	0.782592	142.487	114.508	0.977915	105.824	172.321	0.837529
PFL_0430	phaF		47.6772	83.277	0.970703	157.269	154.608	0.99226	165.67	159.832	0.97636	126.505	101.813	0.867947	124.337	68.3857	0.451235	123.192	166.549	0.658426
PFL_0431	phaD		107.13	153.305	0.450781	397.726	509.673	0.959073	398.447	331.221	0.731082	234.609	176.43	0.992387	260.721	145.232	0.48213	229.356	225.058	0.976486
PFL_0432	phaC		638.284	637.355	0.971853	1627.25	1496.39	0.70813	1213	1585.57	0.251515	806.697	798.178	0.938846	703.558	641.375	0.898005	389.063	646.547	0.565707
PFL_0433	phaZ		207.544	216.519	0.944988	335.086	567.101	0.390391	344.516	396.846	0.676892	289.007	242.731	0.813694	271.577	124.967	0.177738	185.405	222.462	0.985461
PFL_0434	phaA		576.067	551.492	0.994591	1489.16	1309.79	0.818619	1365.24	1566.55	0.790735	810.733	676.909	0.71324	767.823	564.705	0.399778	659.242	767.833	0.948298
PFL_0435	PFL_0435		3.88094	2.01617	0.805886	0	0	NA	0	0	NA	0	0	NA	0	0	NA	0.769682	0.525269	0.869383
PFL_0436	hslU		12.6082	8.90598	0.852169	3.75143	2.62471	0.965943	2.37823	33.5236	0.389142	4.3824	3.37127	0.961478	3.10649	4.5033	0.915501	14.9399	46.046	0.511213
PFL_0437	hslV		0	0	NA	0	0	NA	0	0	NA	0	0	NA	0	0	NA	6.87499	2.93911	0.913427
PFL_0438	PFL_0438		4.77643	1.89266	0.695219	1.28477	1.06626	0.973922	0	0	NA	0.482259	1.12376	0.819083	0.357593	1.12583	0.707115	2.09546	3.91881	0.874455
PFL_0439	argS		4.16241	5.07508	0.947175	0	0	NA	0	0	NA	0	0	NA	0	0	NA	0	0	NA
PFL_0440	priA		7.91979	8.87493	0.958648	0	0	NA	0	0	NA	0	0	NA	0	0	NA	0	0	NA
PFL_0441	rpmE_2		1.51357	1.35078	0.960889	0	0	NA	0	0	NA	0	0	NA	0	0	NA	0	0	NA
PFL_0442	PFL_0442		105.289	123.827	0.970703	418.285	409.561	0.926772	289.177	298.966	0.876132	182.549	166.316	0.962649	142.952	112.583	0.91143	254.738	204.869	0.718215
PFL_0443	tme		122.32	67.9625	0.662494	95.0879	88.1156	0.965943	108.94	129.869	0.509199	79.367	79.2659	0.958304	45.7379	70.526	0.648988	166.745	205.305	0.951623
PFL_0444	mrcA		1492.5	1327.1	0.908589	3341.81	3423.32	0.982147	1841.46	3210.15	0.000298135	1315.62	1632.37	0.71324	622.172	1337.48	2.44194e-07	642.988	1288.39	0.00216106
PFL_0445	pilM		548.262	490.395	0.841215	1226.72	1306.16	0.878775	1087.43	1251.35	0.993462	755.036	699.332	0.896222	611.709	477.956	0.952889	844.255	744.432	0.833365
PFL_0446	pilN		338.507	391.332	0.944988	808.434	878.6	0.965943	796.893	934.129	0.672354	491.126	491.721	0.982406	508.178	388.41	0.898052	490.778	646.251	0.983651
PFL_0447	pilO_2		151.771	220.316	0.935062	340.443	456.36	0.833236	482.33	497.682	0.939708	277.512	264.895	0.846183	304.902	217.284	0.767351	322.069	405.95	0.938487
PFL_0448	pilP_1		86.6209	99.9127	0.838735	204.456	264.103	0.811765	258.423	189.076	0.579604	139.058	158.76	0.982879	172.411	110.69	0.808651	231.866	213.213	0.914058
PFL_0449	pilQ		388.506	730.798	0.232597	1264.5	1856.34	0.749802	1398.92	1593.54	0.983454	854.788	939.283	0.99147	1066.52	699.138	0.719962	582.761	938.123	0.264673
PFL_0450	aroK		2.11345	1.17681	0.778406	0	0	NA	0	0	NA	0	0	NA	0	0	NA	0	0	NA
PFL_0451	aroB		5.77225	2.94874	0.696489	0	0	NA	0	0	NA	1.72102	1.12376	0.873878	0	0	NA	0.769682	1.73161	0.903858
PFL_0452	PFL_0452		593.541	670.066	0.768438	974.69	1120.43	0.610853	737.918	1053.73	0.402442	721.399	703.509	0.819083	398.559	506.048	0.648988	590.354	618.117	0.915356
PFL_0453	gltB		1558.25	1440.67	0.953114	4118.8	3295.67	0.906483	3041.77	3215.81	0.954619	2023.82	1937.87	0.819083	1957.07	1354.65	0.0155166	2366.94	2239.63	0.954352
PFL_0454	gltD		351.04	337.209	0.869241	869.255	659.453	0.872729	705.757	675.907	0.981417	477.267	430.004	0.846183	373.294	294.484	0.706389	433.922	647.116	0.713292
PFL_0455	hemE		4.40384	5.71266	0.93922	0	0	NA	0	0	NA	0	0	NA	0	0	NA	0	0	NA
PFL_0456	PFL_0456		627.351	584.21	0.95655	1327.22	1396.8	0.995268	1522.04	1344.57	0.954619	897.35	719.994	0.806948	899.895	575.16	0.651856	751.979	757.864	0.901301
PFL_0457	PFL_0457		56.096	92.5487	0.950555	168.462	92.655	0.380386	168.05	234.99	0.800648	113.769	100.648	0.977434	146.48	76.5562	0.560171	193.315	188.103	0.670808
PFL_0458	PFL_0458		370.258	312.289	0.856389	683.913	771.974	0.840715	700.869	850.774	0.853632	483.865	507.708	0.87695	407.251	310.364	0.70715	597.039	539.816	0.729574
PFL_0459	PFL_0459		241.973	241.558	0.865583	537.393	534.197	0.998209	479.019	520.974	0.966357	332.108	294.424	0.917606	248.595	188.013	0.714907	242.541	256.682	0.987775
PFL_0460	PFL_0460		892.434	631.148	0.538118	1361.66	1139.28	0.995268	1097.68	1277.03	0.824553	714.886	709.089	0.916206	741.597	607.946	0.917582	695.163	728.777	0.922393
PFL_0461	PFL_0461		268.652	321.558	0.997326	688.191	686.673	0.765865	575.043	621.192	0.986115	397.185	361.849	0.933961	262.41	280.331	0.974335	303.179	295.016	0.977348
PFL_0462	PFL_0462		269.33	243.114	0.96762	515.822	552.324	0.953343	492.264	534.352	0.958358	320.395	364.721	0.879254	199.336	189.687	0.979374	313.413	340.936	0.994912
PFL_0463	PFL_0463		4.54588	14.1949	0.761336	7.50287	1.06626	0.712809	23.6476	10.8725	0.951729	26.8548	17.9801	0.999128	48.5063	9.76589	0.317705	1.81426	5.87821	0.831975
PFL_0464	PFL_0464		278.46	199.636	0.712368	336.691	449.963	0.699302	456.944	432.182	0.939764	265.026	260.461	0.992387	186.951	174.919	0.753405	194.081	239.047	0.70453
PFL_0465	PFL_0465		28.5315	37.5505	0.970703	34.6526	74.817	0.688287	56.2902	44.7557	0.990794	35.1902	30.6589	0.846155	49.5168	32.8788	0.742371	31.1606	126.382	0.437316
PFL_0466	PFL_0466		145.725	183.492	0.919915	379.026	336.585	0.959073	325.658	492.887	0.197465	199.842	205.647	0.994349	233.436	179.85	0.410375	235.654	283.134	0.899069
PFL_0467	PFL_0467		69.0865	61.8056	0.902694	88.1138	217.518	0.407726	156.326	160.369	0.907632	99.0536	140.469	0.813694	92.2369	70.927	0.856225	247.838	137.158	0.856151
PFL_0468	PFL_0468		236.061	311.205	0.732921	515.074	636.722	0.974296	565.083	720.436	0.832328	412.277	297.795	0.962649	364.08	217.284	0.526653	406.062	486.912	0.645964
PFL_0469	PFL_0469		588.457	760.585	0.929716	1157.03	1753.2	0.839775	1592.46	1886.87	0.958358	1348.22	881.024	0.245678	921.882	663.111	0.646083	313.919	451.202	0.983342
PFL_0470	PFL_0470		6.38957	12.7423	0.944988	7.50287	51.1806	0.726379	4.41492	17.2148	0.651108	7.69786	10.9478	0.987394	7.07383	6.75496	0.954012	4.61809	24.4926	0.731663
PFL_0471	PFL_0471		129.177	134.087	0.87051	248.604	308.15	0.950483	246.132	318.06	0.995769	208.709	130.286	0.896146	137.434	100.564	0.384277	169.83	296.85	0.645302
PFL_0472	PFL_0472		203.44	221.867	0.993744	675.412	618.511	0.995268	503.301	456.913	0.702254	365.446	300.043	0.982406	297.588	185.037	0.342525	386.671	347.794	0.812773
PFL_0473	PFL_0473		61.8342	56.4539	0.968997	172.566	58.6444	0.138782	86.0134	152.001	0.935471	87.1158	106.782	0.898511	31.4862	63.0463	0.642543	64.1021	137.158	0.807239
PFL_0475	PFL_0475		167.327	171.495	0.97613	343.513	339.01	0.985169	294.83	307.148	0.937727	251.77	209.018	0.892128	197.171	133.973	0.881377	211.218	218.988	0.938487
PFL_0476	PFL_0476		244.876	290.924	0.981934	444.18	431.963	0.890934	528.851	611.578	0.80758	232.539	289.929	0.71324	739.721	185.124	1.35846e-05	205.032	359.551	0.445844
PFL_0477	PFL_0477		85.0626	70.1688	0.834854	95.6615	159.939	0.723246	135.264	129.564	0.686196	53.885	47.9708	0.825384	86.7088	49.0401	0.606464	47.3398	56.8227	0.983651
PFL_0478	PFL_0478		84.4271	71.921	0.993374	87.2208	119.421	0.844413	72.8462	150.403	0.55506	58.961	69.6728	0.879055	148.55	55.1655	0.34258	40.7932	76.4168	0.875394
PFL_0479	PFL_0479		384.537	319.926	0.957151	507.018	581.113	0.765865	542.662	667.753	0.55506	301.316	331.508	0.879055	545.155	259.661	0.468224	278.965	379.145	0.953525
PFL_0480	PFL_0480		215.683	253.896	0.885146	399.528	276.162	0.874628	541.086	484.733	0.939708	251.723	275.32	0.977303	802.375	189.106	0.0245274	87.5976	146.955	0.898353
PFL_0481	PFL_0481		85.8764	103.15	0.772418	235.422	279.361	0.949781	211.917	253.55	0.933441	140.148	128.396	0.965424	164.719	81.7672	0.157095	209.161	237.539	0.986907
PFL_0482	PFL_0482		128.92	105.774	0.873151	317.934	198.325	0.749802	196.464	280.873	0.732852	116.655	126.984	0.992387	96.9172	100.199	0.777968	286.25	147.935	0.692185
PFL_0483	PFL_0483		299.307	304.82	0.980871	724.999	743.035	0.950483	709.787	694.02	0.89779	418.472	468.903	0.842153	404.747	298.344	0.400719	507.041	477.884	0.802864
PFL_0484	PFL_0484		136.968	106.712	0.867971	303.239	330.276	0.973922	285.46	366.814	0.50415	242.684	160.265	0.71324	175.12	128.332	0.999175	192.368	153.813	0.806351
PFL_0485	PFL_0485		86.9012	100.311	0.91792	156.709	170.602	0.973922	189.842	260.034	0.627109	87.9755	110.128	0.982406	143.851	109.205	0.979925	75.4288	155.773	0.380124
PFL_0486	PFL_0486		604.852	521.045	0.732921	1130.7	1345.91	0.702587	1084.97	1203.39	0.979614	729.492	607.146	0.873878	543.84	515.628	0.706389	501.194	787.681	0.0973481
PFL_0487	kefA		424.994	638.309	0.603293	1046.56	1277.54	0.74362	1316.21	1328.85	0.930082	791.445	763.814	0.827658	634.664	493.777	0.998743	1218.64	1403.19	0.780129
PFL_0488	cvrA		180.592	258.662	0.821137	419.281	459.859	0.868272	388.898	465.955	0.995026	282.601	321.715	0.825319	186.55	213.649	0.794117	342.027	269.418	0.764831
PFL_0489	PFL_0489		163.508	112.009	0.709236	275.098	293.893	0.892158	248.322	210.202	0.954619	146.259	104.509	0.768767	116.109	108.079	0.964635	403.059	214.184	0.657525
PFL_0490	PFL_0490		42.0379	40.6874	0.976249	98.4751	74.6009	0.940326	91.6096	95.1181	0.873065	58.2838	50.569	0.96326	57.4532	42.7814	0.898052	115.648	99.6659	0.876748
PFL_0491	PFL_0491		6.27184	16.0008	0.727402	9.99678	42.6505	0.674501	19.0833	35.3356	0.90857	23.0936	9.73084	0.651298	9.41223	9.00661	0.90556	27.4163	60.7416	0.85074
PFL_0492	PFL_0492		17.1177	32.205	0.970703	73.1529	78.9034	0.983976	93.817	183.927	0.588565	37.3896	50.4468	0.994403	17.1793	51.788	0.617415	13.6538	63.6807	0.257041
PFL_0493	PFL_0493		384.111	497.698	0.772641	867.955	1247.4	0.51948	1814.53	2017.6	0.995501	794.734	782.134	0.967027	8204	567.654	0.551268	795.022	678.071	0.540112
PFL_0494	PFL_0494		577.813	474.042	0.868573	961.606	1049.37	0.891797	1119.18	1196.13	0.939021	670.878	636.702	0.954064	560.304	462.208	0.998743	788.097	792.92	0.782877
PFL_0495	putA		1003.04	911.358	0.96807	2050.77	1821.7	0.775934	1987.82	2241.58	0.954619	1213.29	1018.78	0.813694	1334.43	752.459	0.079453	1370.88	1310.52	0.528551
PFL_0496	putP		467.276	376.747	0.631012	1142.42	1170.37	0.995233	941.482	998.105	0.954619	603.225	489.992	0.813694	399.557	461.589	0.964635	415.081	668.133	0.804519
PFL_0497	PFL_0497		85.7682	62.8745	0.981934	119.108	135.415	0.985824	149.004	92.4163	0.694733	122.066	97.7667	0.992387	101.055	70.927	0.57813	110.476	120.503	0.810225
PFL_0498	cysD		627.155	605.868	0.957151	1577.48	1364.34	0.912882	1131.44	1381.71	0.904282	792.329	772.714	0.966486	686.944	419.933	0.071837	792.719	983.435	0.537862
PFL_0499	PFL_0499		179.029	144.713	0.970703	400.856	278.294	0.965943	237.302	261.846	0.892411	228.736	157.326	0.916206	122.582	138.477	0.660899	343.863	266.479	0.736046
PFL_0500	PFL_0500		73.4628	137.064	0.313814	230.48	288.957	0.965943	241.37	356.075	0.654032	214.314	218.927	0.859143	148.44	172.142	0.759195	55.64	130.3	0.162365
PFL_0501	PFL_0501		132.919	160.752	0.996688	322.83	364.662	0.726379	257.644	373.464	0.596037	243.747	253.767	0.758657	187.039	146.232	0.824116	171.74	330.746	0.29306
PFL_0502	PFL_0502		32.7584	79.5365	0.87051	69.7671	139.68	0.839775	66.2238	100.571	0.916964	49.4862	55.064	0.966486	25.2558	40.7572	0.692067	56.0829	122.463	0.571879
PFL_0503	eutH_2		255.367	257.585	0.880639	653.221	589.652	0.903043	513.234	501.041	0.892089	380	335.008	0.881349	559.928	201.882	0.11372	418.597	402.599	0.957942
PFL_0504	PFL_0504		124.693	146.681	0.772069	243.865	280.427	0.995233	292.488	323.457	0.864267	191.347	151.707	0.975562	264.72	123.841	0.335037	121.026	158.712	0.85074
PFL_0505	PFL_0505		137.336	173.736	0.662494	336.513	218.584	0.942258	336.11	384.162	0.978612	236.892	183.172	0.871805	207.162	119.647	0.232768	261.764	332.119	0.65376
PFL_0506	msrA_2		241.606	311.498	0.762652	563.815	898.859	0.923724	524.272	646.008	0.469416	399.977	340.736	0.813694	486.073	358.48	0.472045	656.579	346.337	0.365445
PFL_0507	PFL_0507		224.148	206.328	0.767306	264.366	338.356	0.386059	457.163	428.434	0.651108	243.943	234.745	0.924485	308.88	203.774	0.648988	1120.5	438.478	6.71972e-05
PFL_0508	aceF		5.35356	6.28674	0.999852	0	0	NA	1.10373	1.17902	0.986115	0	0	NA	0	0	NA	0	0	NA
PFL_0509	aceE_2		10.437	6.22945	0.450583	2.81357	2.64108	0.991591	0	0	NA	0	0	NA	0	0	NA	2.87208	2.8632	0.863219
PFL_0510	glnE		592.837	692.068	0.479629	1146.22	1352.41	0.782325	984.508	1154.35	0.798221	735.492	689.373	0.965334	343.524	613.575	0.00615966	583.664	1000.07	0.207717
PFL_0511	rfaF		3.3237	2.74625	0.912006	0	0	NA	0	0	NA	1.09969	2.74298	0.815638	0	0	NA	0	0	NA
PFL_0512	rfaC		5.23843	3.91202	0.801332	0	0	NA	0	0	NA	0	0	NA	0	0	NA	0	0	NA
PFL_0513	waaG		8.97761	10.3196	0.947713	0	0	NA	0	0	NA	0	0	NA	1.01055	0.644742	0.80918	0	0	NA
PFL_0514	waaP		1.05672	0.346353	0.772069	1.65021	1.06626	0.925606	1.3624	0.906042	0.88158	0	0	NA	1.53128	1.12583	0.854569	0	0	NA
PFL_0515	wapP		0.613493	0.946329	0.944793	0.937858	2.10838	0.874628	0	0	NA	0	0	NA	0	0	NA	0.769682	1.71279	0.908028
PFL_0516	PFL_0516		3.23279	3.61764	0.976277	2.81357	0.790757	0.765865	2.20746	1.58512	0.903437	1.63418	1.12376	0.904009	1.93679	2.25165	0.975327	0	0	NA
PFL_0517	PFL_0517		3.12099	3.32866	0.999852	0	0	NA	0	0	NA	1.18014	1.12376	0.985146	1.06066	1.12583	0.978417	0	0	NA
PFL_0518	PFL_0518		7.40708	5.92457	0.829565	48.7686	3.43292	0.199782	1.26038	10.8725	0.402442	2.19939	5.61878	0.829264	0	0	NA	15.3398	28.3174	0.997649
PFL_0519	PFL_0519		1301.78	657.152	0.970703	132.418	248.439	0.334375	112.58	107.819	0.929536	171.843	259.587	0.256915	799.971	265.988	0.747817	280.074	286.926	0.74567
PFL_0520	PFL_0520		1.43465	1.15209	0.950251	0	0	NA	0	0	NA	1.09969	2.18877	0.840342	1.01055	1.78038	0.869589	0	0	NA
PFL_0521	PFL_0521		13.8602	38.4402	0.315638	25.6184	51.1117	0.944056	16.5165	29.9126	0.95013	14.6153	26.3138	0.602714	9.33048	16.8874	0.827626	97.986	133.415	0.658147
PFL_0522	PFL_0522		94.6391	203.091	0.970664	247.546	248.467	0.993247	236.339	437.593	0.482406	140.582	157.393	0.813694	380.794	139.1	0.0155166	262.046	276.383	0.540112
PFL_0523	PFL_0523		36.0323	116.937	0.149794	13.2276	89.0933	0.0782702	98.5319	105.586	0.959278	91.8995	83.5765	0.926734	29.4967	31.1095	0.848109	80.3278	793.559	5.61399e-07
PFL_0524	PFL_0524		20.8394	136.271	2.25e-05	27.8695	63.1964	0.51948	216.694	210.13	0.948439	56.0229	92.2987	0.742499	46.8809	38.9368	0.714907	39.8433	483.973	1.76287e-06
PFL_0525	cat		481.367	454.094	0.867386	821.628	859.407	0.868272	1065.37	1114.1	0.906013	632.967	531.515	0.989702	963.052	477.35	0.232768	472.669	466.255	0.900115
PFL_0526	PFL_0526		9.17023	5.7167	0.411114	0.937858	0.499368	0.878775	0	0	NA	2.10593	1.12376	0.83311	0	0	NA	0	0	NA
PFL_0527	msbA		14.5691	8.22363	0.585608	0.488543	2.13252	0.760104	1.10373	0.837987	0.916812	0	0	NA	3.03164	0.835112	0.585541	1.53936	1.78755	0.983342
PFL_0528	PFL_0528		16.9789	17.9935	0.880469	32.825	28.1716	0.868272	38.6305	46.5752	0.758891	21.8466	22.4751	0.941247	6.48998	20.4296	0.616649	151.503	86.2138	0.758622
PFL_0529	cysC		217.396	167.119	0.801062	401.968	494.746	0.574789	445.907	514.984	0.986115	301.316	271.949	0.984839	140.13	167.479	0.638293	136.271	219.453	0.958763
PFL_0530	hldE		4.73727	4.52266	0.960889	0	0	NA	0	0	NA	0.884616	1.12376	0.958372	0	0	NA	0.851765	0.979702	0.982459
PFL_0531	PFL_0531		107.071	62.0557	0.695219	134.114	113.024	0.991591	92.7133	141.343	0.917389	67.0813	62.9303	0.982879	46.5648	45.033	0.993909	22.7858	47.0021	0.735786
PFL_0532	PFL_0532		6.0027	5.49803	0.929716	0	0	NA	1.10373	1.84741	0.832328	0	0	NA	0	0	NA	0	0	NA
PFL_0533	PFL_0533		7.24384	7.26628	0.958648	0	0	NA	0	0	NA	0	0	NA	0	0	NA	2.31359	2.75483	0.982459
PFL_0534	PFL_0534		44.8077	72.3299	0.700061	170.458	141.834	0.963213	141.091	137.718	0.859941	97.2764	104.509	0.948816	91.9598	84.4369	0.738812	92.6979	226.163	0.625967
PFL_0535	PFL_0535		113.127	94.4442	0.844375	263.298	194.06	0.942258	168.162	306.242	0.528589	163.87	122.489	0.813694	130.748	119.1	0.904217	117.966	88.9793	0.915356
PFL_0536	waaA		6.29061	4.26364	0.704377	0	0	NA	0	0	NA	0	0	NA	0	0	NA	0	0	NA
PFL_0537	PFL_0537		27.9906	18.5699	0.551451	59.3185	43.9933	0.682318	55.3694	68.7998	0.954619	39.382	34.8875	0.813694	16.264	40.5191	0.415917	276.758	310.976	0.917936
PFL_0538	thiC		438.297	415.894	0.914961	974.132	949.453	0.84058	964.671	1085.21	0.937727	510.125	593.879	0.871667	523.018	394.64	0.663618	68.5137	437.789	1.54785e-07
PFL_0539	cytX		72.098	97.0543	0.993374	150.057	182.331	0.985824	137.694	171.242	0.850427	95.01	81.981	0.926734	17.423	77.682	0.244057	107.921	76.3389	0.619343
PFL_0540	PFL_0540		530.7	608.49	0.987973	1070.1	1365.67	0.936572	1009.91	952.35	0.55506	828.069	684.681	0.924485	217.114	502.498	0.34258	248.801	354.99	0.680134
PFL_0541	nudF		71.5876	135.028	0.87051	126.682	300.686	0.133911	133.551	186.403	0.867709	184.457	125.059	0.966486	42.3841	96.4894	0.42568	283.841	188.103	0.730137
PFL_0542	PFL_0542		248.654	282.235	0.981934	588.975	615.233	0.965943	711.906	717.585	0.991552	377.195	363.466	0.829264	427.978	342.053	0.891222	390.556	389.922	0.651561
PFL_0543	icc		3.78013	4.74184	0.925757	0	0	NA	0.912134	0.906042	0.997257	0	0	NA	0	0	NA	0.967257	1.57008	0.945283
PFL_0544	PFL_0544		20.4594	25.5401	0.929716	44.2671	24.524	0.707144	39.4363	40.3907	0.982618	25.6591	57.0029	0.71324	17.5201	39.2495	0.64261	43.9346	64.6604	0.636963
PFL_0545	parE		7.67926	8.33566	0.944988	0	0	NA	2.43716	0.906042	0.71563	0	0	NA	0	0	NA	1.53936	2.30204	0.97299
PFL_0546	PFL_0546		260.144	228.092	0.936902	636.033	364.544	0.806792	413.899	579.338	0.850993	338.706	270.253	0.856344	397.145	182.496	0.0816034	378.25	266.479	0.913647
PFL_0547	PFL_0547		58.8707	26.8556	0.729578	130.362	44.783	0.688287	88.2984	110.537	0.804765	32.9908	50.569	0.906154	40.4219	40.8346	0.963996	173.146	110.706	0.98338
PFL_0548	parC		8.26771	6.34037	0.834854	0	0	NA	0	0	NA	0.82114	1.12376	0.934089	0.923984	1.12583	0.975327	0.634985	0.979702	0.976486
PFL_0549	PFL_0549		80.6629	163.764	0.551451	190.84	336.914	0.784068	303.526	337.048	0.832991	185.723	181.801	0.962925	95.3582	110.446	0.942393	163.173	259.448	0.922664
PFL_0550	PFL_0550		6.63591	6.54629	0.960889	0.937858	2.61101	0.836253	0	0	NA	0	0	NA	0	0	NA	0	0	NA
PFL_0551	serB		9.50989	12.5844	0.958648	2.70797	8.5301	0.954457	156.29	122.659	0.954619	112.187	88.68	0.957759	49.3416	73.1787	0.258528	9.86084	49.9648	0.0927184
PFL_0552	psd		3.42349	2.83899	0.993165	0	0	NA	0	0	NA	0	0	NA	0	0	NA	0	0	NA
PFL_0553	rhdA		164.624	215.763	0.729368	362.938	450.477	0.839775	550.544	520.068	0.974402	263.752	269.939	0.881349	253.393	221.316	0.979374	181.295	260.482	0.969913
PFL_0554	PFL_0554		127.876	125.955	0.915795	280.899	289.171	0.973922	331.119	265.743	0.883395	152.225	121.056	0.887043	132.167	135.099	0.844325	247.968	210.636	0.938487
PFL_0555	motA		804.087	658.533	0.372391	1351.87	1155.42	0.907437	589.227	1234.94	0.113906	1197.57	850.683	0.256915	274.432	758.807	0.0447893	333.947	942.474	0.00780157
PFL_0556	motB		653.992	446.106	0.734379	950.176	775.173	0.995233	511.607	888.827	0.224687	811.574	721.451	0.962649	373.942	557.284	0.817042	260.224	554.974	0.37618
PFL_0557	rsgA		10.1009	8.92898	0.886476	0.836527	3.19879	0.771085	1.50307	1.2619	0.986115	1.09969	0.887159	0.957759	7.62814	3.03652	0.708075	2.30905	0.901484	0.749003
PFL_0558	orn		0.653704	1.89266	0.718869	0	0	NA	0	0	NA	0	0	NA	0	0	NA	0	0	NA
PFL_0559	PFL_0559		151.111	66.5981	0.0620715	214.77	231.379	0.974686	178.029	177.392	0.95885	139.183	90.3505	0.620965	108.145	61.9204	0.63838	265.54	193.808	0.856387
PFL_0560	PFL_0560		282.351	176.846	0.139644	490.615	274.365	0.350484	334.852	286.677	0.637848	240.859	212.39	0.820501	190.19	182.705	0.975327	188.168	256.127	0.922393
PFL_0561	PFL_0561		11.4527	18.2662	0.979753	8.44072	8.5301	0.952686	11.2517	3.62417	0.512472	10.9969	2.82324	0.768767	6.49167	8.96069	0.91143	33.866	15.7995	0.692185
PFL_0562	PFL_0562		0	0	NA	0.937858	4.6656	0.749802	0	0	NA	1.09969	2.39826	0.819083	0	0	NA	0	0	NA
PFL_0563	PFL_0563		9.24131	14.0711	0.983754	39.39	35.1867	0.985824	23.1783	51.6444	0.752461	30.7914	12.4628	0.879254	16.1688	14.7383	0.974295	21.1846	113.645	0.706509
PFL_0564	mutL		578.817	552.75	0.987535	1069.84	972.587	0.875393	1179.15	1379.99	0.995769	659.495	675.172	0.992387	2524.51	404.172	0.638072	719.068	899.367	0.365445
PFL_0565	miaA		11.2344	7.9356	0.869241	9.58589	20.851	0.802239	15.5948	15.4027	0.958268	10.6584	7.23958	0.898511	3.52523	3.93352	0.922461	30.3493	58.7821	0.463175
PFL_0566	hfq		0	0	NA	0	0	NA	0	0	NA	0	0	NA	0	0	NA	0.550532	0.979702	0.953138
PFL_0567	hflX		169.987	160.876	0.574748	384.531	395.583	0.974296	347.28	512.962	0.402442	250.73	191.038	0.879254	123.56	207.152	0.16176	399.256	333.535	0.984355
PFL_0568	hflK		26.9304	39.6811	0.856389	78.7446	46.6078	0.799758	141.16	108.816	0.216673	74.3956	71.5233	0.987329	56.7687	49.6103	0.929011	113.06	187.462	0.299987
PFL_0569	hflC		11.6267	9.87054	0.976277	45.1126	18.2566	0.206247	24.0357	13.7975	0.873065	22.7419	14.9335	0.804402	35.5365	17.4901	0.394758	26.7135	80.3356	0.160414
PFL_0570	hisZ		115.824	409.822	0.0423949	226.686	829.527	0.00695589	1063.48	981.186	0.747669	385.884	457.999	0.942472	1297.44	293.836	0.952889	27.6615	545.694	8.56891e-08
PFL_0571	purA		2.58152	2.86568	0.98087	0	0	NA	0	0	NA	1.16493	1.12376	0.987329	0	0	NA	0.301771	0.979702	0.831565
PFL_0572	PFL_0572		163.39	189.655	0.631012	472.921	515.005	0.907437	432.682	465.244	0.916812	211.095	273.475	0.864654	215.22	221.346	0.958531	359.103	338.343	0.932986
PFL_0573	fbpB		1646.48	1585.95	0.80433	3892.08	3726.68	0.988639	3621.58	3673.58	0.978612	2192.89	2119.25	0.992786	1779.03	1696.61	0.974335	1811.37	2084	0.986748
PFL_0574	fbpA		504.852	497.935	0.885146	1100.11	1177.48	0.980524	993.521	1222.76	0.835034	614.212	576.797	0.819083	499.052	536.213	0.922082	566.918	685.015	0.9398
PFL_0577	rnr		39.5567	30.3392	0.732921	23.9401	39.3675	0.878106	79.977	75.3129	0.949751	42.574	36.7047	0.879254	30.4942	17.1724	0.95561	64.2231	83.0232	0.876748
PFL_0578	rlmB		182.865	223.28	0.998337	386.703	474.487	0.730161	444.52	484.365	0.923513	241.58	252.845	0.994398	157.618	195.894	0.836327	78.5709	203.208	0.171333
PFL_0579	rpsF		3.78582	3.08575	0.881651	0	0	NA	0	0	NA	0	0	NA	0	0	NA	0	0	NA
PFL_0580	rpsR		1.05672	0.52831	0.842537	0	0	NA	0	0	NA	0	0	NA	0	0	NA	0	0	NA
PFL_0581	PFL_0581		3.95577	5.33604	0.904142	0	0	NA	0	0	NA	1.76561	1.12376	0.870701	0	0	NA	0	0	NA
PFL_0582	rplI		0	0	NA	0	0	NA	2.44161	1.67759	0.81618	0	0	NA	0	0	NA	0	0	NA
PFL_0583	dnaB_2		4.45778	5.84708	0.867897	0	0	NA	0	0	NA	0	0	NA	1.63478	1.12583	0.836485	0	0	NA
PFL_0584	PFL_0584		839.506	783.033	0.902152	1637.3	1780.07	0.966766	2114.43	2160	0.898884	1179.43	1052.93	0.849423	1119.37	856.108	0.384277	1368.48	1145.57	0.805292
PFL_0585	PFL_0585		346.828	371.202	0.958648	776.551	696.269	0.994488	745.557	915.108	0.754236	547.416	486.586	0.888837	457.778	293.114	0.295373	449.888	530.999	0.869383
PFL_0586	PFL_0586		323.159	413.973	0.729368	713.71	793.299	0.965943	759.366	742.959	0.988766	486.065	411.8	0.859143	340.233	343.377	0.915501	421.635	513.773	0.96366
PFL_0587	PFL_0587		1151.09	1135.27	0.902152	2694.24	2227.56	0.982824	2535.68	2672.74	0.968131	1657.31	1490.35	0.620965	1103.01	982.244	0.868172	1181.41	1233.91	0.802794
PFL_0588	PFL_0588		1147.65	1054.96	0.909798	2632.65	2352.32	0.972518	3039.83	3103.97	0.982618	1543.06	1492.53	0.981284	4397.89	804.691	0.264768	888.459	1313.04	0.809979
PFL_0589	PFL_0589		463.902	374.606	0.773994	1155.44	966.034	0.965943	1024.26	1149.76	0.98517	626.676	513.731	0.846183	535.501	358.013	0.93912	450.042	736.842	0.807178
PFL_0590	PFL_0590		40.7736	92.2477	0.928242	196.95	153.542	0.951668	183.219	143.155	0.903437	91.2746	61.8065	0.946703	68.7172	69.8012	0.983403	75.4288	96.9905	0.829757
PFL_0591	PFL_0591		114.358	160.876	0.815533	218.521	326.276	0.965943	330.015	205.202	0.325582	163.702	186.543	0.819083	148.287	118.212	0.804916	228.596	191.133	0.914207
PFL_0592	azu		145.897	136.505	0.818291	289.214	364.662	0.965943	382.646	386.88	0.954619	245.806	178.677	0.811404	235.458	150.465	0.3461	217.82	164.59	0.892902
PFL_0593	nadE_2		176.241	193.31	0.944988	326.104	359.563	0.973922	361.873	353.33	0.914447	202.344	202.276	0.924012	126.022	155.478	0.751516	296.374	219.04	0.935595
PFL_0594	pncB_2		224.416	227.927	0.960889	511.087	399.469	0.693325	468.052	507.86	0.773226	385.772	281.483	0.335961	287.984	203.129	0.650321	210.915	280.195	0.565707
PFL_0595	PFL_0595		339.001	384.611	0.856389	783.662	719.727	0.995268	822.226	1027.82	0.698282	587.656	574.662	0.993149	348.913	358.013	0.955118	564.188	708.325	0.565707
PFL_0596	pcd		309.686	328.328	0.844375	634.546	656.776	0.837026	597.611	724.834	0.850212	493.122	389.59	0.920158	348.639	343.725	0.828703	339.04	425.383	0.842107
PFL_0597	PFL_0597		494.023	488.968	0.940377	873.707	974.564	0.765185	1026.47	1096.31	0.994212	691.962	586.6	0.924485	476.785	426.688	0.998743	519.69	698.22	0.559635
PFL_0598	livJ		1055.75	989.941	0.935062	1890.71	2114.52	0.982081	2210.94	2430.06	0.645339	1369.65	1303.56	0.975562	1138.86	912.207	0.722481	1152.04	1430.37	0.724668
PFL_0599	livH		541.502	519.809	0.739067	1092.65	1309.11	0.64633	1173.16	1386.32	0.541183	801.62	734.21	0.829264	632.667	501.522	0.153815	1027.28	1247.16	0.948298
PFL_0600	livM		537.84	677.166	0.816991	1243.92	1444.35	0.703603	1315.94	1470.33	0.904187	833.586	717.854	0.813694	576.792	573.39	0.967448	1148.34	1013.01	0.874455
PFL_0601	livG		271.764	288.118	0.935492	651.811	592.146	0.970116	655.616	659.636	0.916317	421.351	341.622	0.966613	261.732	257.814	0.985228	226.366	273.337	0.627731
PFL_0602	livF		348.719	240.18	0.867971	652.4	733.589	0.991195	752.744	702.183	0.954619	321.111	353.983	0.984386	509.316	249.933	0.139067	218.328	341.916	0.605998
PFL_0603	PFL_0603		280.937	296.886	0.87051	568.342	521.402	0.907437	600.429	653.256	0.991552	374.996	343.869	0.924485	247.026	287.086	0.965872	474.278	627.989	0.615285
PFL_0604	PFL_0604		358.783	401.506	0.998842	762.479	994.823	0.839775	754.951	865.27	0.95885	412.718	441.636	0.966486	403.402	477.35	0.938488	682.03	693.629	0.983651
PFL_0605	PFL_0605		226.294	253.675	0.981511	396.714	669.054	0.520629	525.632	635.105	0.803531	277.027	424.019	0.813694	264.834	353.509	0.566945	379.453	532.327	0.853344
PFL_0606	ureJ		50.7227	45.8848	0.821075	38.4522	94.8974	0.806792	92.7133	95.1344	0.97636	61.5828	44.9502	0.842153	22.1147	22.5165	0.965872	32.1927	66.6198	0.948428
PFL_0607	ureG		373.023	303.772	0.9563	952.864	703.733	0.748988	723.875	899.7	0.776574	405.787	411.294	0.991254	344.597	296.959	0.41862	851.541	510.077	0.559635
PFL_0608	ureF		107.963	85.6317	0.867971	195.783	227.628	0.910738	141.277	241.758	0.730983	116.454	152.831	0.962649	94.9098	115.287	0.57813	94.1814	141.077	0.836271
PFL_0609	ureE		94.8995	142.162	0.950251	319.81	272.963	0.938454	201.038	221.98	0.768552	151.758	206.771	0.875625	75.7911	124.967	0.745961	302.902	258.641	0.853344
PFL_0610	desT		8.30829	7.56741	0.936652	20.6329	12.5426	0.806792	11.0373	13.5906	0.865653	4.39877	9.08972	0.840342	20.2109	7.88078	0.648988	20.5543	51.0734	0.889382
PFL_0611	PFL_0611		90.4762	98.7021	0.977384	230.598	170.626	0.922804	173.662	270.187	0.492154	125.071	114.59	0.965334	104.773	117.086	0.998743	307.118	236.108	0.829315
PFL_0612	PFL_0612		447.682	478.897	0.970703	1044.63	973.735	0.839029	1066.27	1338.96	0.718462	663.115	615.548	0.982875	533.122	456.716	0.871162	879.078	942.474	0.966085
PFL_0613	PFL_0613		192.34	231.701	0.712368	611.709	630.525	0.70813	485.144	681.223	0.173214	384.257	326.851	0.804402	348.049	307.35	0.775252	300.176	418.974	0.845519
PFL_0614	PFL_0614		180.618	151.459	0.999713	472.681	321.353	0.5704	339.949	405.042	0.933441	261.727	190.381	0.53622	123.62	159.479	0.947201	268.831	257.987	0.702348
PFL_0615	PFL_0615		22.6821	78.5297	0.366435	177.255	141.932	0.876599	202.669	143.971	0.894794	113.903	114.3	0.987394	94.1431	78.2612	0.549489	51.7529	69.5589	0.344182
PFL_0616	sugE_2		76.5952	64.0931	0.969769	128.487	111.958	0.994488	115.892	166.884	0.769083	69.2807	91.0242	0.842154	65.6856	38.2781	0.578587	39.9884	100.909	0.569873
PFL_0617	lipA		367.981	378.26	0.996688	948.411	845.205	0.874628	693.154	817.241	0.579604	520.357	465.76	0.813694	366.213	338.874	0.879061	375.346	378.165	0.684973
PFL_0618	PFL_0618		502.971	579.858	0.869241	1131.43	1080.5	0.958647	1352.66	1458.01	0.890953	762.393	727.951	0.967726	710.126	542.648	0.538408	502.885	670.916	0.972055
PFL_0619	PFL_0619		463.853	509.12	0.873151	1682.74	1258.29	0.983504	1111.46	1184.64	0.896554	758.789	624.06	0.710088	378.05	447.624	0.898052	361.752	530.019	0.906747
PFL_0620	PFL_0620		28.3852	18.7493	0.867971	45.0172	29.8553	0.936818	36.4231	65.235	0.812531	24.5908	22.4751	0.938729	40.4219	28.1456	0.841011	62.1871	30.3708	0.90878
PFL_0621	PFL_0621		404.864	375.817	0.986945	974.651	637.396	0.813129	674.809	842.33	0.782855	543.641	447.514	0.758033	219.792	302.378	0.926314	755.012	919.917	0.750142
PFL_0622	PFL_0622		1532.72	1557.93	0.970703	3078.1	2865.32	0.703603	3293.49	3640.79	0.891489	2050.77	1857.02	0.813694	1370.28	1378.74	0.863648	2155.26	2524.81	0.543239
PFL_0623	PFL_0623		2832.26	332.556	0.61166	722.092	779.037	0.927337	678.794	724.568	0.914447	470.379	433.769	0.957759	308.277	392.913	0.323066	779.137	586.486	0.313141
PFL_0624	PFL_0624		83.2523	51.6436	0.352264	81.5937	84.2347	0.99768	109.269	93.3223	0.994974	60.4832	43.8264	0.957759	58.6117	50.6622	0.881046	3.84841	24.4926	0.536738
PFL_0625	PFL_0625		408.715	427.281	0.693527	794.263	907.389	0.726492	819.361	964.283	0.968131	477.888	495.181	0.957759	391.544	403.76	0.898591	425.571	545.691	0.673315
PFL_0626	PFL_0626		44.7925	26.6243	0.981934	45.0172	33.5904	0.99768	71.7424	79.7317	0.97174	55.3062	32.1634	0.831367	30.1483	16.9105	0.794117	183.441	105.587	0.872803
PFL_0627	PFL_0627		142.84	162.783	0.874911	357.002	394.517	0.965943	307.708	408.625	0.43268	225.547	298.233	0.829802	163.437	146.39	0.625167	234.542	255.325	0.731529
PFL_0628	cbpA		172.203	162.706	0.762257	383.5	477.712	0.965943	375.144	350.182	0.939481	190.086	169.59	0.804402	97.1166	163.245	0.526653	437.989	378.097	0.950041
PFL_0629	PFL_0629		35.9286	22.1104	0.491928	65.6501	55.4991	0.99768	82.7797	107.262	0.994583	42.8881	51.6927	0.963435	91.5961	24.2095	0.652592	40.0235	68.5792	0.767747
PFL_0630	PFL_0630		75.8582	116.475	0.914961	340.273	300.686	0.760104	234.751	344.296	0.43268	171.71	181.594	0.959879	150.326	104.702	0.875887	153.48	179.059	0.667469
PFL_0631	ureC		272.041	263.813	0.947713	545.833	672.812	0.987904	583.873	524.952	0.662955	424.445	382.077	0.813694	268.996	284.834	0.772075	442.786	557.768	0.79276
PFL_0632	ureB		37.4615	63.3511	0.842537	139.741	78.321	0.737624	77.2611	93.9248	0.857554	35.8655	47.1977	0.900307	13.1152	48.4105	0.278945	41.432	44.6982	0.979687
PFL_0633	ttr		59.0597	83.3497	0.841215	189.95	225.808	0.785925	168.817	186.645	0.632753	107.486	90.5694	0.821261	107.193	76.2393	0.797061	205.195	83.366	0.758603
PFL_0634	PFL_0634		56.2852	53.0958	0.993744	191.323	147.596	0.734503	123.618	149.497	0.82318	74.7792	74.6283	0.875945	86.4632	36.0264	0.524432	83.1257	86.2138	0.874455
PFL_0635	ureA		169.651	190.58	0.841909	286.047	340.138	0.942937	476.811	486.545	0.893662	301.316	248.35	0.987046	178.867	151.986	0.799303	351.348	333.099	0.692185
PFL_0636	ureD		98.5853	61.3807	0.813902	132.73	104.737	0.994488	114.953	124.617	0.960892	81.3773	89.9004	0.987046	87.6499	38.2781	0.648988	484.13	100.35	0.0150205
PFL_0637	urtE		138.168	168.159	0.87051	240.092	287.781	0.980524	320.082	349.732	0.949751	166.462	184.296	0.857062	124.297	141.987	0.916537	768.603	231.21	0.00845248
PFL_0638	urtD		25.9324	16.6002	0.420683	30.4195	91.6986	0.839775	60.7051	55.2686	0.939708	36.2899	29.2176	0.990032	52.5485	14.6357	0.508241	257.844	32.9679	0.0974418
PFL_0639	urtC		241.37	253.661	0.904142	567.408	559.788	0.874628	565.11	524.141	0.908332	343.657	282.222	0.602714	258.917	230.189	0.801497	754.637	355.632	0.85074
PFL_0640	urtB		299.911	295.033	0.869241	630.607	736.613	0.957715	839.302	823.247	0.898884	515.813	348.364	0.389945	328.735	283.708	0.772307	619.478	470.574	0.97661
PFL_0641	urtA		310.827	292.33	0.902152	428.489	537.626	0.783487	626.919	570.949	0.868881	324.229	297.795	0.846183	193.481	211.537	0.918702	705.484	358.571	0.982459
PFL_0642	PFL_0642		49.666	69.082	0.818291	49.7065	111.958	0.602138	185.427	65.1823	0.281435	84.6764	80.3234	0.963407	62.6539	96.821	0.80918	134.699	92.092	0.983651
PFL_0643	PFL_0643		12.4362	16.8486	0.996688	55.8136	22.9956	0.891797	22.5669	25.3692	0.777711	42.363	37.0839	0.942472	32.3375	19.8256	0.612847	1.74179	6.85792	0.667469
PFL_0644	PFL_0644		109.148	210.118	0.8543	514.691	337.326	0.738578	396.974	534.645	0.824108	258.428	275.32	0.987329	172.296	191.61	0.951929	180.87	194.961	0.89811
PFL_0645	PFL_0645		187.232	223.254	0.949281	848.283	549.125	0.766536	339.802	463.894	0.783391	199.52	279.898	0.813694	136.424	187.397	0.927085	133.155	138.138	0.961414
PFL_0646	PFL_0646		603.621	559.727	0.951389	1029.84	1018.73	0.921193	1143.48	1223.92	0.949751	705.484	611.577	0.819083	474.406	452.582	0.942393	758.272	1056.65	0.701256
PFL_0647	PFL_0647		329.57	335.188	0.826036	1226.09	717.998	0.968715	610.817	740.236	0.778375	511.441	409.923	0.994349	243.477	260.066	0.825865	464.364	524.251	0.863219
PFL_0648	oprC		1188.74	729.004	0.993374	1882.02	1773.53	0.991591	1714.57	2011.94	0.896477	1186.07	1119.72	0.957759	1063.62	732.647	0.00686914	821.929	1205.47	0.673643
PFL_0649	PFL_0649		56.6444	34.0678	0.856389	139.741	40.518	0.749802	77.4771	154.027	0.69053	51.6856	57.3115	0.987329	31.327	43.9072	0.911101	4.73383	10.7767	0.925321
PFL_0650	PFL_0650		69.1269	29.372	0.170235	52.0319	45.3647	0.973922	136.863	78.8257	0.632753	37.3896	25.8464	0.906546	47.4957	36.0264	0.692538	30.3869	26.1417	0.817757
PFL_0651	PFL_0651		18.7127	24.6046	0.707507	15.9436	71.4396	0.959073	18.7634	62.5169	0.497888	28.592	15.1435	0.804402	24.2047	14.6357	0.984505	12.646	7.83762	0.89856
PFL_0652	PFL_0652	TA	106.755	85.3686	0.989041	276.668	158.793	0.688287	207.501	256.003	0.979834	93.6243	122.489	0.813694	166.813	119.701	0.395929	31.6743	98.95	0.160462
PFL_0653	PFL_0653	TA	121.188	104.096	0.981511	268.227	176.413	0.572895	237.302	246.443	0.974402	130.864	142.717	0.962925	170.783	101.324	0.466524	54.9438	110.692	0.984355
PFL_0654	cobK		524.556	504.243	0.976249	1352.39	886.064	0.798916	1125.8	1134.06	0.982618	702.532	676.501	0.829802	648.061	418.593	0.493976	184.756	187.123	0.853344
PFL_0655	cbiD		272.593	206.071	0.867971	489.082	382.788	0.985824	391.047	587.635	0.528589	290.66	246.102	0.963435	147.327	190.265	0.904176	157.35	151.554	0.983342
PFL_0656	cobL		78.6126	48.1276	0.486081	154.747	124.753	0.982147	114.755	116.185	0.817233	58.0395	73.7929	0.992387	67.5083	36.0264	0.936513	92.7072	102.869	0.997783
PFL_0658	cobH		106.532	85.7109	0.993744	135.989	182.476	0.991591	125.555	127.4	0.936374	92.7995	94.3954	0.999128	78.0582	55.1655	0.91143	38.8128	98.95	0.319246
PFL_0659	cobI		145.582	160.876	0.993273	336.691	326.085	0.991591	382.94	407.594	0.99226	311.491	231.003	0.924485	190.287	177.497	0.897452	359.105	238.068	0.968293
PFL_0660	cobJ		191.15	111.161	0.255623	295.757	319.867	0.995233	257.039	227.839	0.645339	180.35	162.402	0.975562	124.304	104.047	0.564214	203.097	234.456	0.529059
PFL_0661	PFL_0661		35.3974	38.7995	0.930079	54.3958	21.3252	0.688287	37.5268	57.0807	0.823246	35.1902	26.9701	0.920158	23.2426	12.3841	0.57813	37.7144	48.0054	0.995566
PFL_0662	PFL_0662		231.874	242.768	0.960889	517.205	534.495	0.692242	533.102	587.503	0.962549	413.098	287.038	0.813694	274.057	284.236	0.875887	400.896	349.269	0.993958
PFL_0663	PFL_0663		66.7225	53.3655	0.970703	87.2389	65.5525	0.921193	99.3357	98.4437	0.794731	83.5767	44.4743	0.375016	30.4052	60.0529	0.936083	66.2832	105.221	0.990241
PFL_0664	retS		43.2379	48.9673	0.986945	37.5437	9.3541	0.363401	103.481	56.7521	0.0832877	45.6495	31.988	0.873878	150.523	34.4455	0.0219204	113.162	74.4046	0.659499
PFL_0665	purD		3.14134	5.25452	0.856389	3.29815	1.06626	0.790966	8.07227	6.658	0.933441	13.7595	15.5942	0.992387	5.43506	5.11709	0.96452	1.98769	0.979702	0.802851
PFL_0666	purH		4.75136	4.74184	0.993744	5.56238	1.06626	0.737624	11.6717	21.1184	0.641402	19.7865	23.3399	0.978912	10.1055	1.15616	0.504003	3.98261	8.91172	0.67661
PFL_0667	fis		22.1912	5.00539	0.492239	27.1979	22.3915	0.973922	16.6414	24.4631	0.981417	9.89724	8.99004	0.987329	5.19732	6.75496	0.992495	1.21668	36.249	0.33558
PFL_0668	dusB		25.8879	72.8673	0.0620715	142.827	165.859	0.75984	133.621	198.882	0.782855	107.864	118.802	0.96326	55.5292	86.2885	0.391185	49.293	144.996	0.140692
PFL_0669	PFL_0669		160.622	143.845	0.914961	238.216	259.248	0.965943	327.808	422.216	0.695986	162.976	216.175	0.975562	121.667	114.834	0.998743	236.61	341.157	0.983651
PFL_0670	prmA		39.8073	55.4313	0.977708	102.554	57.5782	0.612411	122.514	85.0719	0.995769	128.044	56.4663	0.957827	35.6191	33.744	0.958299	30.4707	91.1123	0.675622
PFL_0671	accC_2		1.41789	1.18883	0.958648	0	0	NA	0	0	NA	0	0	NA	0	0	NA	0	0	NA
PFL_0672	accB		0.850158	0.946329	0.993374	0	0	NA	0	0	NA	0	0	NA	0	0	NA	0	0	NA
PFL_0673	aroQ_2		0	0	NA	0	0	NA	1.99375	1.81208	0.97636	2.19939	0.916448	0.813694	0.738098	1.12583	0.918469	1.73657	2.48135	0.982254
PFL_0674	PFL_0674		374.288	300.402	0.970703	543.708	645.916	0.995233	517.388	625.025	0.579604	456.656	421.194	0.982879	289.119	265.149	0.98466	387.663	498.042	0.48568
PFL_0675	PFL_0675		621.436	611.963	0.858943	1035.19	1004.68	0.965943	983.214	1185.72	0.540251	829.034	874.281	0.979467	502.607	533.84	0.605136	468.314	814.207	0.680118
PFL_0676	PFL_0676		263.553	257.831	0.840517	510.195	622.852	0.972985	525.375	564.464	0.954619	307.914	292.176	0.967726	249.389	201.523	0.95345	560.864	316.941	0.694662
PFL_0677	PFL_0677		237.688	229.277	0.950555	440.236	535.5	0.965943	397.385	436.712	0.933441	284.821	249.474	0.902013	201.021	177.88	0.621716	267.44	340.936	0.737382
PFL_0678	yciH		51.2541	50.1554	0.929516	60.7889	58.2628	0.993594	94.9208	84.2619	0.903173	38.3223	54.2943	0.992786	92.9704	54.0396	0.457912	185.85	110.706	0.994848
PFL_0679	speA		755.05	776.118	0.944988	1455.05	1381.97	0.995233	1609.24	1897.61	0.780714	1009.66	884.946	0.979611	879.432	643.475	0.205661	817.601	1160.66	0.368772
PFL_0680	PFL_0680		187.148	213.934	0.957151	560.839	356.811	0.27145	416.662	369.829	0.801307	231.587	254.514	0.938041	172.457	117.493	0.708007	512.52	535.487	0.842107
PFL_0681	PFL_0681		28.9599	18.5258	0.956878	43.1415	21.3252	0.877264	30.6655	42.584	0.778375	18.104	10.1138	0.946976	21.5597	16.8874	0.662507	31.1429	26.6117	0.719034
PFL_0682	PFL_0682		42.2689	50.1554	0.931405	105.978	87.4335	0.765865	176.597	172.148	0.968131	89.0752	87.6529	0.967726	71.7489	52.9138	0.885594	53.8777	67.5995	0.915356
PFL_0683	smtA		157.728	176.964	0.892986	281.912	429.704	0.739071	263.781	371.319	0.901666	190.247	209.018	0.938846	127.22	161.475	0.965872	163.263	178.306	0.860791
PFL_0684	PFL_0684		127.592	135.196	0.77898	279.965	233.505	0.562429	230.188	254.598	0.765901	133.657	176.43	0.813694	121.701	88.7917	0.872636	298.115	383.064	0.913427
PFL_0685	PFL_0685		331.038	344.693	0.976277	653.797	675.896	0.862387	669.611	794.599	0.777711	445.636	484.123	0.992387	270.296	292.071	0.922832	653.544	656.934	0.979687
PFL_0686	PFL_0686		682.183	830.355	0.836403	1717.14	1626.05	0.942258	1774.86	1893.29	0.903437	1145.03	1056.53	0.915438	872.001	859.041	0.710911	864.994	968.465	0.843218
PFL_0687	PFL_0687		779.144	805.09	0.697432	1925.76	1841.21	0.874628	1732.91	1648.09	0.95885	1116.39	934.673	0.815996	904.469	592.875	0.642543	961.908	959.713	0.979687
PFL_0688	PFL_0688		147.861	185.646	0.989314	537.393	359.078	0.456037	495.754	538.582	0.97174	273.256	283.186	0.992387	275.703	235.298	0.794858	353.005	413.434	0.886198
PFL_0689	PFL_0689		95.7803	127.754	0.818291	225.132	262.301	0.950483	222.953	216.23	0.824108	194.361	165.502	0.819083	78.6784	75.4303	0.750636	115.452	188.024	0.992813
PFL_0690	PFL_0690		224.303	248.959	0.864399	477.781	523.202	0.925345	555.176	577.496	0.904187	325.509	271.493	0.879254	291.038	224.2	0.297169	331.733	409.516	0.987977
PFL_0691	PFL_0691		248.744	273.872	0.915795	394.857	561.92	0.442437	474.604	593.458	0.732945	383.201	297.795	0.975562	317.823	188.013	0.617415	200.406	360.377	0.645302
PFL_0692	PFL_0692		90.6131	85.0566	0.937306	163.955	170.602	0.974634	179.275	250.357	0.843612	131.152	100.693	0.972965	107.907	72.9726	0.615333	175.283	105.808	0.97661
PFL_0693	PFL_0693		159.722	171.541	0.993744	410.769	378.523	0.99226	363.127	399.859	0.882079	201.659	211.292	0.811404	159.125	155.364	0.871838	271.976	349.618	0.539684
PFL_0694	PFL_0694		300.467	246.845	0.772069	516.76	542.728	0.969319	611.561	566.276	0.958358	432.18	305.661	0.829264	197.226	244.763	0.981828	538.208	379.981	0.802851
PFL_0695	PFL_0695		300.707	191.244	0.603293	515.822	417.975	0.923251	418.314	510.102	0.716726	269.425	258.464	0.994349	264.763	188.013	0.588187	157.33	236.108	0.95533
PFL_0696	PFL_0696		210.703	166.765	0.894775	449.234	541.567	0.913685	392.915	402.011	0.991858	243.615	252.845	0.983148	382.73	139.502	0.271019	341.537	383.982	0.986907
PFL_0697	PFL_0697		347.045	316.349	0.709236	723.089	574.594	0.925345	702.965	777.752	0.990794	458.063	453.478	0.873878	278.911	288.211	0.973579	351.067	352.693	0.529248
PFL_0698	cpaB		90.0537	109.175	0.817215	288.122	206.962	0.965943	180.632	179.197	0.811561	157.351	113.601	0.870701	77.4652	79.5632	0.983403	350.623	256.854	0.915356
PFL_0699	PFL_0699		68.9603	59.909	0.868573	95.1934	151.409	0.757424	124.721	113.255	0.721942	64.8819	87.8017	0.843766	60.5077	45.033	0.847601	36.3605	57.8024	0.982254
PFL_0700	PFL_0700		21.4556	14.705	0.949281	15.0057	69.3071	0.52116	53.9756	74.2955	0.906164	30.1077	53.9402	0.994176	26.2742	21.3907	0.721786	109.295	53.8836	0.89811
PFL_0701	PFL_0701		821.119	845.585	0.981934	1833.84	1694.45	0.960077	1890.44	2029.53	0.850427	1173.13	962.854	0.71324	860.408	685.682	0.783665	1032.32	1083.3	0.917936
PFL_0702	PFL_0702		603.181	609.66	0.993214	1044.98	1109.13	0.875393	1149.62	1171.5	0.914447	856.456	687.817	0.71324	547.403	469.602	0.951929	859.22	968.362	0.40307
PFL_0704	PFL_0704		221.676	258.993	0.850467	535.939	514.762	0.84058	441.492	550.426	0.878282	349.703	301.15	0.987329	245.563	190.129	0.319099	257.859	401.678	0.673643
PFL_0705	PFL_0705		463.367	521.855	0.978877	924.154	906.323	0.789264	1314.54	1286.58	0.735391	799.477	659.644	0.705148	436.498	431.191	0.993909	460.39	661.265	0.859907
PFL_0706	PFL_0706		294.022	349.876	0.850467	529.984	616.443	0.826108	663.493	782.82	0.817233	454.952	414.666	0.987329	326.454	242.5	0.394758	387.393	465.404	0.918505
PFL_0707	PFL_0707		184.908	286.018	0.215807	546.334	535.323	0.974296	850.908	702.174	0.980451	516.317	451.588	0.782592	281.61	310.042	0.998743	484.242	578.496	0.96366
PFL_0708	PFL_0708		280.981	310.054	0.976277	536.139	634.426	0.991731	676.032	663.06	0.844791	403.801	334.054	0.813694	333.607	277.208	0.981101	553.731	647.555	0.97584
PFL_0709	cueR		142.294	151.823	0.999713	407.274	343.336	0.877153	357.194	391.624	0.793521	181.449	227.994	0.966486	126.732	127.218	0.979925	136.13	204.758	0.737409
PFL_0710	PFL_0710		405.789	522.213	0.631012	470.578	895.768	0.236798	960.715	1226.78	0.777711	656.149	609.937	0.992387	464.321	312.751	0.231178	308.297	407.556	0.873839
PFL_0711	PFL_0711		39.0195	76.6527	0.583669	66.7032	85.301	0.982147	192.049	167.618	0.930922	88.1932	71.9203	0.93696	53.559	56.2913	0.97671	41.5628	163.61	0.864137
PFL_0712	PFL_0712		40.1555	46.3701	0.986758	99.413	62.9095	0.921193	96.0245	110.537	0.963191	48.3865	52.8165	0.982879	96.002	40.5297	0.668606	43.8719	37.2287	0.922393
PFL_0713	PFL_0713		191.79	229.848	0.856802	415.268	436.739	0.995619	485.641	537.585	0.997966	282.7	342.906	0.972965	222.581	178.675	0.785509	234.04	403.049	0.715883
PFL_0714	PFL_0714		94.4143	114.38	0.772069	114.419	155.674	0.789264	236.198	221.98	0.879303	134.5	123.613	0.813694	170.122	240.927	0.872636	182.635	129.321	0.966183
PFL_0715	PFL_0715		64.1377	90.3319	0.867971	150.057	232.49	0.9958	170.467	136.812	0.74525	138.561	84.2816	0.813694	39.2103	66.4237	0.582837	87.2912	169.489	0.719034
PFL_0716	PFL_0716		69.7438	83.277	0.919915	145.368	189.153	0.998091	225.161	209.465	0.957816	156.157	93.7476	0.679887	83.8754	96.821	0.918469	140.082	121.483	0.886428
PFL_0717	PFL_0717		226.78	225.088	0.940377	432.586	427.571	0.842851	602.13	829.029	0.763952	407.593	313.528	0.999044	269.705	209.404	0.902943	210.952	289.992	0.837529
PFL_0718	PFL_0718		733.539	540.195	0.732921	1163.88	1102.28	0.749802	1320.98	1282.96	0.995769	820.194	759.973	0.918275	701.695	493.726	0.648988	679.638	745.662	0.874164
PFL_0719	add		249.8	244.155	0.912754	428.027	334.482	0.966766	556.758	586.747	0.991552	299.505	290.262	0.999128	308.794	232.345	0.643075	431.378	378.903	0.98338
PFL_0720	PFL_0720		136.777	147.482	0.959059	183.82	198.282	0.920836	206.506	290.044	0.791081	131.925	99.73	0.829264	205.807	76.6791	0.384277	78.8107	136.179	0.734783
PFL_0721	PFL_0721		457.378	422.653	0.732921	701.751	802.896	0.874628	1011.47	1044.35	0.980814	538.186	527.267	0.838243	466.873	345.96	0.328451	805.642	910.522	0.627731
PFL_0722	PFL_0722		461.792	421.476	0.929716	931.293	744.88	0.766536	946.533	943.966	0.998678	636.263	573.643	0.857062	411.458	323.112	0.647169	542.138	734.248	0.789029
PFL_0723	PFL_0723		293.467	370.782	0.970703	628.505	614.724	0.993594	888.629	994.834	0.946304	400.82	385.398	0.992387	393.81	306.657	0.777968	513.296	528.06	0.89811
PFL_0724	PFL_0724		430.713	330.217	0.703195	561.329	571.517	0.988896	731.773	687.811	0.716726	403.52	459.616	0.770477	341.509	248.799	0.714997	452.068	462.717	0.977044
PFL_0725	PFL_0725		75.4937	71.8315	0.993374	139.741	119.917	0.993594	150.107	138.624	0.97174	82.477	65.1778	0.9148	15.1582	50.6622	0.618707	33.0963	24.0761	0.790236
PFL_0726	PFL_0726		281.836	229.077	0.850467	505.745	435.552	0.982147	582.435	794.21	0.306885	363.705	318.023	0.954997	190.116	200.238	0.975327	411.532	482.749	0.729972
PFL_0727	PFL_0727		631.095	599.497	0.972361	1349.48	1102.63	0.982147	1271.5	1334.05	0.969719	869.858	691.109	0.812774	571.872	498.741	0.96356	969.571	1087.47	0.994848
PFL_0728	PFL_0728		142.613	138.251	0.970703	184.758	262.301	0.922804	305.225	364.997	0.49549	235.948	230.1	0.90451	166.803	100.199	0.840218	95.8515	188.103	0.461761
PFL_0729	PFL_0729		93.6384	94.985	0.951993	173.504	117.241	0.887001	183.219	186.447	0.986115	137.462	109.004	0.994403	33.2845	68.6754	0.168103	89.7592	111.627	0.822139
PFL_0730	PFL_0730		308.563	272.543	0.820045	447.358	476.619	0.953343	745.018	741.142	0.973291	421.183	347.021	0.814128	317.765	288.211	0.88915	413.06	430.089	0.930751
PFL_0731	yicE		623.099	674.162	0.980746	1355.13	1433.06	0.993594	1481.21	1535.75	0.918381	906.512	848.712	0.954064	649.782	556.158	0.638072	623.463	732.044	0.864355
PFL_0732	PFL_0732		265.46	212.318	0.82238	588.007	534.642	0.51948	451.426	440.336	0.974683	281.522	318.505	0.880717	189.839	179.006	0.734354	447.331	550.593	0.719259
PFL_0733	PFL_0733		342.485	341.284	0.960889	451.019	591.206	0.720583	714.4	671.754	0.936374	351.817	468.138	0.580083	317.198	253.311	0.942393	392.535	499.985	0.89811
PFL_0734	mmsA_1		823.698	751.335	0.901127	1385.31	1326.58	0.883483	1437.46	1617.9	0.902113	1015.31	992.023	0.829264	732.963	674.305	0.923834	1261.04	1154.96	0.89504
PFL_0740	recC		16.7213	15.6338	0.841215	0	0	NA	4.05629	1.62431	0.583754	3.96138	2.24751	0.837943	6.48946	2.34818	0.470558	8.00937	11.2954	0.923774
PFL_0741	recB		12.9445	8.94432	0.515788	5.62715	1.02698	0.734503	0.70835	2.71813	0.651108	0	0	NA	0	0	NA	1.53936	4.62801	0.773744
PFL_0742	recD		13.0852	6.81992	0.680661	1.00291	2.13252	0.875393	2.83989	2.77056	0.993572	2.14238	2.24751	0.989702	8.32479	5.99397	0.772075	5.17641	7.41785	0.983342
PFL_0743	PFL_0743		42.0977	61.699	0.970703	95.2861	74.1942	0.874628	126.929	176.678	0.898884	75.7178	61.2923	0.966486	69.0417	49.5363	0.743266	751.21	93.8329	0.381423
PFL_0744	PFL_0744		154.148	140.485	0.939051	218.521	311.349	0.8481	242.821	373.237	0.734561	190.247	196.657	0.932886	110.051	125.455	0.967448	147.057	251.072	0.983342
PFL_0745	PFL_0745		36.9853	58.9163	0.950555	137.865	108.759	0.950483	164.456	141.343	0.909648	83.5767	76.4153	0.938729	56.5907	59.6688	0.879061	17.1242	62.701	0.616863
PFL_0746	PFL_0746		485.148	491.482	0.98474	731.535	1085.2	0.483811	1114.25	1009.33	0.732852	674.112	638.604	0.984088	384.808	361.408	0.811427	515.288	880.753	0.297034
PFL_0747	mmsA_2		389.483	395.832	0.8543	971.621	795.432	0.651646	1024.26	867.988	0.783391	533.805	486.586	0.939639	667.972	346.754	0.194464	310.952	420.292	0.658426
PFL_0748	mmsB		89.4643	104.375	0.950633	132.238	172.735	0.973922	253.858	246.443	0.994583	127.926	114.441	0.837943	115.202	85.5628	0.657999	187.003	225.332	0.730137
PFL_0749	PFL_0749		119.782	173.116	0.680661	320.747	231.379	0.995268	299.02	347.428	0.904187	199.559	204.523	0.859067	135.248	134.341	0.984505	189.342	86.4132	0.577368
PFL_0750	PFL_0750		48.1095	41.6385	0.987344	56.2715	61.4654	0.950483	134.655	138.624	0.699601	40.6458	48.3215	0.914392	150.967	52.9138	0.822841	63.8836	31.3505	0.35179
PFL_0751	PFL_0751		55.2875	71.7798	0.970703	153.599	149.277	0.995268	139.063	248.256	0.187008	124.146	65.5001	0.815996	97.3135	77.5449	0.617415	272.546	229.25	0.969913
PFL_0752	kynB		212.398	255.234	0.682504	460.682	547.298	0.913385	594.91	443.528	0.482406	326.739	327.013	0.984386	225.772	211.779	0.722591	383.134	497.689	0.790236
PFL_0753	kynA		354.533	311.477	0.856389	669.977	702.667	0.81741	828.58	882.772	0.91349	455.821	463.798	0.842412	345.817	321.986	0.975327	456.284	460.758	0.913427
PFL_0754	PFL_0754		698.092	685.924	0.955366	1302.58	1177.36	0.802239	1642.35	1523.06	0.903173	1092.93	908.774	0.494854	721.198	573.726	0.43181	1394.99	1132.67	0.837529
PFL_0755	PFL_0755		424.387	501.673	0.863015	813.172	707.149	0.843246	1066.7	934.129	0.994974	738.016	637.568	0.849423	363.869	430.066	0.665663	473.084	624.249	0.89504
PFL_0756	aroP_2		553.822	603.44	0.888157	1150.75	934.971	0.679473	1352.46	1461.68	0.842432	821.018	682.113	0.795857	671.489	556.723	0.794117	1179.04	1129.6	0.96366
PFL_0757	antC		670.588	629.098	0.976277	1087.7	1125.36	0.965943	1335.51	1444.23	0.906013	824.48	881.806	0.977569	646.646	501.124	0.967448	701.801	605.552	0.659499
PFL_0758	antB		220.074	162.081	0.908589	277.389	265.499	0.962388	322.723	378.781	0.839651	213.326	192.162	0.945574	192.942	161.994	0.742371	292.007	337.372	0.914058
PFL_0759	antA		596.656	584.809	0.8543	1115.97	1142.04	0.970116	1330.36	1242.84	0.906164	751.512	778.762	0.977981	721.531	442.45	0.064703	729.761	645.294	0.766922
PFL_0760	PFL_0760		112.291	125.345	0.972795	174.788	202.999	0.921193	234.369	286.648	0.703097	124.908	153.184	0.814128	58.9259	127.218	0.395029	262.995	310.566	0.836271
PFL_0761	PFL_0761		58.2612	73.8137	0.609226	112.353	161.579	0.789264	153.418	218.356	0.523657	115.755	116.871	0.99147	84.886	86.6886	0.952889	138.461	144.016	0.954352
PFL_0762	kynU		403.635	421.426	0.902152	705.349	605.545	0.793959	1016.36	972.468	0.78703	502.622	534.577	0.966486	396.657	329.366	0.851137	710.701	741.635	0.96366
PFL_0763	PFL_0763		480.577	536.346	0.869241	864.843	922.978	0.995268	1189.82	1236.01	0.954619	811.745	661.17	0.813694	560.315	530.028	0.851501	1110.79	1203.35	0.715444
PFL_0764	PFL_0764		72.9139	75.1944	0.856389	107.854	120.488	0.995268	132.448	184.833	0.804765	94.5737	79.7866	0.925207	49.5168	75.4303	0.927394	105.092	142.057	0.837529
PFL_0765	PFL_0765		83.2651	63.8335	0.966084	120.545	142.489	0.991195	146.796	144.061	0.990794	100.995	94.3954	0.962925	38.1291	55.9504	0.974027	146.188	217.301	0.983651
PFL_0766	PFL_0766		258.283	265.438	0.870071	383.912	288.904	0.973922	514.338	488.793	0.948439	315.348	359.602	0.705148	156.457	203.434	0.91082	364.173	268.438	0.983651
PFL_0767	PFL_0767		358.641	395.237	0.856802	818.39	713.8	0.994488	983.423	959.499	0.824108	556.884	547.897	0.870701	355.463	354.37	0.787151	378.079	353.673	0.932986
PFL_0768	PFL_0768		82.4244	111.667	0.993374	266.352	172.401	0.609578	263.788	266.376	0.930773	125.365	122.187	0.820501	180.801	107.281	0.469642	173.703	110.853	0.956305
PFL_0769	mdaB		208.024	202.736	0.914961	402.341	344.403	0.840715	438.181	569.909	0.954619	248.7	241.607	0.864654	225.845	223.928	0.751249	335.776	491.811	0.457115
PFL_0770	PFL_0770		111.391	155.099	0.997641	270.103	232.881	0.973922	311.843	300.272	0.848729	202.344	122.696	0.758657	171.276	127.646	0.650321	162.683	211.616	0.990872
PFL_0771	ggt_2		660.865	665.178	0.978397	1192.9	1007.63	0.966074	1470.53	1589.12	0.916812	937.695	1034.36	0.819083	662.634	519.693	0.638293	858.32	981.318	0.983342
PFL_0772	PFL_0772		220.438	213.824	0.856389	297.168	341.874	0.993247	480.123	416.73	0.731216	265.026	289.929	0.982879	149.853	172.251	0.668838	327.627	408.891	0.649118
PFL_0773	PFL_0773		155.56	171.049	0.96762	380.337	252.746	0.749802	432.662	393.222	0.821951	266.889	211.266	0.872243	185.305	147.455	0.979374	129.179	186.705	0.802851
PFL_0774	PFL_0774		127.866	111.827	0.916334	196.091	89.5068	0.244754	302.422	237.178	0.856882	109.494	141.042	0.749137	118.829	74.3045	0.604391	199.383	159.099	0.991165
PFL_0775	PFL_0775		292.386	273.114	0.87051	404.267	398.782	0.987904	561.799	468.96	0.948595	315.365	364.266	0.819083	249.442	174.503	0.462813	166.633	227.202	0.565707
PFL_0776	PFL_0776		489.263	450.73	0.856802	1010.55	673.738	0.711436	1043.02	1060.98	0.884	576.383	533.784	0.842412	658.812	347.88	0.319674	486.934	362.49	0.985545
PFL_0777	PFL_0777		418.836	395.143	0.838735	750.992	673.343	0.84058	623.607	703.089	0.794936	516.276	450.626	0.991261	247.48	272.45	0.946496	423.512	311.545	0.997086
PFL_0778	PFL_0778		1459.45	315.023	0.935062	652.848	609.799	0.699302	656.385	652.764	0.95013	471.549	395.562	0.813694	393.948	342.399	0.849652	245.086	216.084	0.874455
PFL_0779	PFL_0779		111.768	166.554	0.621153	249.474	357.542	0.865755	338.845	443.225	0.933441	200.144	205.327	0.975562	133.465	181.258	0.759195	294.019	191.147	0.503948
PFL_0780	PFL_0780		95.5291	147.971	0.929716	197.053	284.692	0.500727	323.393	388.692	0.95885	181.449	182.048	0.941378	131.371	137.351	0.816901	303.627	248.844	0.86491
PFL_0781	PFL_0781		81.9775	109.341	0.88711	234.465	126.885	0.906839	299.111	309.866	0.903173	146.607	150.583	0.948816	78.5391	94.5694	0.767351	188.348	102.869	0.520039
PFL_0782	PFL_0782		199.721	197.013	0.732921	383.584	337.399	0.920836	420.521	499.229	0.902113	184.749	228.861	0.873878	233.436	205.76	0.847601	246.166	345.524	0.933356
PFL_0783	PFL_0783		125.446	101.876	0.801062	229.775	177	0.788054	193.153	308.96	0.482406	185.314	171.36	0.972965	154.707	123.841	0.613017	221.377	279.215	0.802851
PFL_0784	PFL_0784		37.4709	37.8532	0.939051	65.5519	84.2347	0.940326	61.8089	63.4229	0.933441	50.5859	44.9502	0.916628	14.9	39.1094	0.616649	38.8595	56.1389	0.86491
PFL_0785	PFL_0785		24.3046	17.9803	0.844401	99.0834	20.8717	0.321366	59.6014	51.5564	0.917979	32.1689	40.4552	0.813694	12.1266	24.7682	0.818332	17.7027	42.1272	0.901157
PFL_0786	PFL_0786		562.431	694.241	0.856389	1359.62	1188.88	0.985824	1487.41	1694.23	0.588565	820.565	860.724	0.972965	730.933	588.736	0.520628	736.399	880.46	0.93917
PFL_0787	PFL_0787		68.687	86.1159	0.979263	155.96	97.0299	0.980847	152.315	139.53	0.95943	87.9755	133.727	0.802583	109.139	112.583	0.832666	44.288	29.3911	0.962605
PFL_0788	PFL_0788		99.0516	105.032	0.953114	122.859	188.551	0.995268	207.501	212.014	0.981417	95.28	128.757	0.768767	92.2087	73.1787	0.512481	151.127	262.895	0.750142
PFL_0789	PFL_0789		208.175	174.307	0.820675	406.093	444.544	0.749802	365.502	467.518	0.859941	249.63	271.049	0.870701	134.403	158.741	0.929956	311.781	266.471	0.96366
PFL_0790	PFL_0790		205.685	150.466	0.729368	330.819	214.319	0.955996	331.553	473.574	0.686723	244.132	249.474	0.843766	181.312	135.099	0.685609	104.126	175.033	0.865656
PFL_0791	PFL_0791		126.555	124.55	0.977708	282.295	388.12	0.987904	298.007	347.92	0.859941	183.649	187.225	0.829112	150.439	142.98	0.897455	144.504	131.28	0.982393
PFL_0792	PFL_0792		470.732	307.229	0.944988	715.586	822.297	0.878775	936.526	979.431	0.949751	533.351	543.146	0.860385	450.189	381.655	0.76656	408.365	365.429	0.876994
PFL_0793	eamA		89.0741	94.0595	0.953114	196.184	148.967	0.973922	237.302	218.488	0.95013	83.7278	99.855	0.813694	52.7304	70.927	0.604391	100.906	99.3039	0.89811
PFL_0794	PFL_0794		701.35	560.093	0.585608	1434.1	1149.5	0.775519	1299.67	1349.58	0.994583	872.67	787.793	0.829802	542.815	517.343	0.774013	888.121	945.939	0.910915
PFL_0795	PFL_0795		66.5736	103.15	0.994894	135.052	181.265	0.941267	151.836	183.927	0.995848	145.16	145.598	0.992786	47.3123	92.3177	0.759195	94.6709	151.854	0.989957
PFL_0796	PFL_0796		33.4249	15.2585	0.732921	46.9291	22.3915	0.939447	34.2156	36.2417	0.954619	18.6948	25.8464	0.870701	21.2215	27.0198	0.981019	2.44426	17.6346	0.499625
PFL_0797	PFL_0797		109.899	64.1397	0.420683	150.155	181.265	0.892297	133.551	244.411	0.424531	111.069	113.499	0.932937	77.8121	52.4799	0.451589	121.094	86.6725	0.987775
PFL_0798	PFL_0798		127.368	151.641	0.925929	255.626	220.585	0.995619	339.55	346.989	0.734433	213.182	178.071	0.804402	99.223	122.829	0.888375	269.072	346.815	0.885158
PFL_0799	PFL_0799		761.345	738.593	0.909798	1025.77	1584.72	0.737624	1911.66	1748.66	0.949751	1147.9	904.164	0.813694	774.551	706.073	0.923834	999.61	951.291	0.840327
PFL_0800	PFL_0800		127.888	73.6109	0.732921	130.362	99.1624	0.921193	183.17	155.16	0.986115	89.0752	160.848	0.820501	104.462	101.324	0.987002	235.9	185.223	0.982254
PFL_0801	PFL_0801		378.374	293.672	0.944988	628.382	588.577	0.991195	796.893	779.48	0.733434	439.653	501.195	0.843766	354.702	313.721	0.645588	459.706	452.591	0.884281
PFL_0802	PFL_0802		64.7778	63.0291	0.976249	85.3451	48.6595	0.811765	77.2611	77.9196	0.968131	60.4832	41.5789	0.984839	25.2637	28.1456	0.983403	42.3325	77.3965	0.983651
PFL_0803	PFL_0803		176.741	138.686	0.881651	136.927	222.849	0.822875	243.924	241.007	0.954619	142.96	150.991	0.71324	97.4737	94.5694	0.965872	341.289	283.619	0.912413
PFL_0804	PFL_0804		42.2689	26.4972	0.811012	90.0344	92.7648	0.938454	57.394	56.1746	0.92954	41.7884	37.0839	0.962649	77.8121	22.5165	0.383565	22.9071	45.6498	0.506776
PFL_0805	PFL_0805		525.081	466.54	0.798627	984.441	798.392	0.755523	967.971	1055.23	0.994212	459.116	536.031	0.766325	442.132	325.364	0.652881	463.62	512.545	0.769288
PFL_0806	PFL_0806		479.932	352.034	0.874837	795.661	740.078	0.959798	1109.81	1123.49	0.994212	473.968	442.115	0.992387	2362.96	273.692	4.55138e-05	306.965	271.378	0.898353
PFL_0807	PFL_0807		373.084	324.282	0.850467	538.825	547.132	0.985169	808.453	934.129	0.541183	384.351	388.848	0.985585	466.035	377.66	0.579225	397.146	592.72	0.813424
PFL_0810	PFL_0810		57.8266	62.4577	0.671105	93.5711	111.349	0.982147	172.665	170.948	0.936374	58.2838	67.4253	0.994349	124.639	73.1787	0.850071	62.9179	99.9297	0.802851
PFL_0812	PFL_0812		1.05672	0.780595	0.928242	0	0	NA	0	0	NA	0	0	NA	0	0	NA	1.54818	0.979702	0.849467
PFL_0813	PFL_0813		396.23	456.282	0.856802	1023.38	914.611	0.839775	1043.58	1131.35	0.994212	661.929	638.512	0.813694	500.95	422.437	0.831479	913.068	1065.77	0.74567
PFL_0814	PFL_0814		174.4	199.339	0.929716	363.039	406.686	0.994488	433.766	509.841	0.933441	266.473	237.346	0.875625	184.93	221.788	0.816713	243.007	235.129	0.958763
PFL_0815	PFL_0815		297.691	236.951	0.981934	503.595	441.433	0.995268	423.832	538.479	0.859941	348.332	291.277	0.813694	291.957	236.423	0.979925	641.441	425.539	0.875275
PFL_0816	PFL_0816		365.292	291.984	0.727402	676.277	616.879	0.734503	718.802	633.323	0.914084	377.938	434.721	0.925275	274.17	297.218	0.734354	335.032	328.2	0.951623
PFL_0817	glcA		216.38	309.186	0.836871	349.109	554.135	0.991195	513.307	519.162	0.994212	265.542	400.614	0.819083	198.612	275.07	0.828703	421.138	473.212	0.869383
PFL_0818	pdhR		276.781	493.293	0.531311	640.545	1033.21	0.671043	925.328	1041.04	0.995769	485.501	552.632	0.933806	370.238	421.059	0.928458	477.047	639.791	0.314927
PFL_0819	smpB		5.23237	7.32718	0.933033	5.28287	7.46384	0.868272	17.6597	19.4506	0.978612	10.9969	12.3613	0.982406	5.15407	6.59705	0.918469	16.5849	23.937	0.994848
PFL_0820	PFL_0820		599.07	749.336	0.957151	1271.58	1604.54	0.97388	1402.64	1597.35	0.586265	949.859	877.303	0.941378	720.988	791.342	0.975327	1179.06	1369.63	0.954352
PFL_0821	PFL_0821		0.902821	1.89266	0.813886	0	0	NA	0	0	NA	2.72081	2.24751	0.962649	0	0	NA	0	0	NA
PFL_0822	PFL_0822		61.29	36.9068	0.815845	108.792	65.042	0.883483	161.145	129.564	0.898884	71.4801	70.7966	0.978744	99.0336	36.0264	0.470558	51.9248	41.1475	0.957882
PFL_0823	omlA		2.87363	3.43414	0.980746	0	0	NA	0	0	NA	0	0	NA	0	0	NA	0.769682	2.23961	0.850735
PFL_0824	fur		0	0	NA	2.34063	2.05472	0.975043	0	0	NA	0	0	NA	0	0	NA	0	0	NA
PFL_0825	recN		217.415	272.571	0.958648	459.361	513.48	0.97388	534.576	566.029	0.896477	300.653	299.656	0.873878	296.314	248.003	0.93912	401.967	497.689	0.565707
PFL_0826	grpE		2.23088	1.3953	0.815845	0	0	NA	0	0	NA	0	0	NA	0	0	NA	0.769682	1.80033	0.89811
PFL_0827	dnaK		5.94266	5.63361	0.96762	0	0	NA	0	0	NA	0	0	NA	0	0	NA	0	0	NA
PFL_0828	dnaJ		5.3413	8.50584	0.960889	0	0	NA	5.87455	5.56133	0.988766	6.59816	5.68626	0.962925	3.00517	7.88078	0.924296	10.8356	75.4727	0.00845248
PFL_0829	dapB		1.31613	1.27495	0.989512	0	0	NA	0	0	NA	0	0	NA	0	0	NA	0	0	NA
PFL_0830	carA		5.38793	3.69223	0.728395	0	0	NA	0	0	NA	0	0	NA	0	0	NA	0	0	NA
PFL_0831	carB		9.92452	8.03864	0.841215	0	0	NA	0.868287	0.906042	0.992736	0	0	NA	1.01055	1.47365	0.932232	1.60735	2.44853	0.97661
PFL_0832	greA		2.61392	1.89266	0.970128	0.499299	1.06626	0.875164	0	0	NA	0.716365	1.12376	0.879254	1.01055	3.31626	0.702207	5.38777	3.01627	0.820029
PFL_0833	PFL_0833		185.268	159.62	0.761336	159.407	190.861	0.972223	356.094	302.493	0.662466	129.095	151.459	0.924485	167.002	91.0669	0.200507	234.81	335.103	0.802794
PFL_0834	PFL_0834		4.22689	1.89266	0.709236	1.50345	6.39757	0.676342	4.41492	19.9329	0.833216	1.0016	4.49502	0.726039	51.5379	3.28419	0.464598	9.23619	2.93911	0.537862
PFL_0835	rrmJ		2.01091	2.02854	0.986758	0	0	NA	0	0	NA	0	0	NA	0	0	NA	0	0	NA
PFL_0836	ftsH		5.76038	5.89318	0.987535	0	0	NA	1.95164	0.906042	0.76933	2.3237	4.49502	0.768767	0	0	NA	0	0	NA
PFL_0837	folP		5.88199	4.25089	0.768394	0	0	NA	0	0	NA	1.84698	1.12376	0.859143	0	0	NA	0	0	NA
PFL_0838	glmM		3.2407	4.99256	0.953114	0	0	NA	1.52267	0.906042	0.840798	0	0	NA	0	0	NA	0.769682	1.35502	0.954352
PFL_0839	tpiA		3.34344	2.76983	0.914961	0	0	NA	0	0	NA	0	0	NA	0	0	NA	0	0	NA
PFL_0842	PFL_0842		0	0	NA	0	0	NA	0	0	NA	0	0	NA	0	0	NA	0	0	NA
PFL_0843	nusA		2.71378	2.71047	0.981934	0	0	NA	0	0	NA	0	0	NA	0	0	NA	4.61062	8.5559	0.98338
PFL_0844	infB		4.83576	4.59628	0.935135	0	0	NA	0	0	NA	1.09969	2.24751	0.829264	0.33733	1.12583	0.700793	0	0	NA
PFL_0845	rbfA		0.834706	1.89266	0.786194	0	0	NA	0	0	NA	0	0	NA	0	0	NA	0	0	NA
PFL_0846	truB		28.8876	113.525	0.533082	58.9195	119.981	0.499227	149.349	220.168	0.405533	122.34	130.449	0.957759	110.241	98.0582	0.674854	37.4455	192.1	0.380124
PFL_0847	rpsO		1.05672	0.415076	0.801062	0	0	NA	0	0	NA	0	0	NA	0	0	NA	0	0	NA
PFL_0848	pnp		8.96286	6.16889	0.528014	0.632959	1.06626	0.923724	0	0	NA	0	0	NA	0	0	NA	0	0	NA
PFL_0850	PFL_0850		79.9753	64.4867	0.756743	122.219	121.554	0.965943	146.796	154.933	0.948439	105.571	104.509	0.977303	83.1443	90.0661	0.990213	59.8754	92.092	0.863219
PFL_0851	nadC		262.512	123.528	0.836871	323.561	154.502	0.317986	279.403	285.403	0.844791	243.032	180.925	0.813694	108.46	92.9413	0.613143	122.992	134.595	0.973974
PFL_0852	PFL_0852		302.145	418.848	0.869241	738.298	858.341	0.854406	941.236	887.43	0.994212	569.341	611.771	0.944341	540.622	389.323	0.688332	804.69	458.886	0.106221
PFL_0853	ampD		20.8117	26.4972	0.944988	43.1415	42.1767	0.923724	84.2723	73.8934	0.931685	21.9939	29.2176	0.873878	77.445	18.5964	0.148736	81.5434	114.625	0.626499
PFL_0854	ampE		107.253	98.1563	0.852169	138.499	170.602	0.822968	292.528	283.478	0.939764	126.465	133.727	0.992387	171.434	81.0595	0.652881	337.746	399.719	0.86491
PFL_0855	PFL_0855		371.59	338.845	0.655117	600.559	575.38	0.987904	735.727	655.974	0.989321	396.684	420.284	0.973049	373.067	287.783	0.721135	560.324	481.947	0.974225
PFL_0857	PFL_0857		144.705	147.671	0.993374	192.706	159.549	0.942258	259.856	265.807	0.986115	142.203	155.64	0.817074	143.979	101.455	0.342525	214.069	124.309	0.896681
PFL_0858	fruR		382.399	401.634	0.960889	576.937	639.757	0.844413	919.994	919.354	0.98517	428.002	459.332	0.942031	385.34	344.115	0.946612	732.287	574.971	0.754414
PFL_0859	fruB		111.866	111.886	0.817215	153.087	287.744	0.749802	232.084	216.218	0.916812	186.533	129.093	0.829264	92.6432	97.8884	0.828703	231.588	260.688	0.958763
PFL_0860	fruK		265.523	232.928	0.761336	523.325	455.294	0.70813	634.645	700.368	0.777711	360.7	269.701	0.942031	221.31	228.17	0.984505	140.082	78.3762	0.961414
PFL_0861	fruA		459.955	382.443	0.940377	914.106	873.338	0.865755	1036.7	962.57	0.668161	684.744	598.813	0.782592	466.555	512.333	0.922461	832.788	858.313	0.97661
PFL_0862	PFL_0862		317.819	306.516	0.869241	507.351	583.966	0.862387	748.959	819.741	0.778375	455.211	431.073	0.944341	309.892	301.44	0.861236	499.886	579.877	0.736046
PFL_0863	PFL_0863		826.767	866.487	0.989868	1782.41	1607.1	0.926772	1799.69	2031.8	0.954506	1147.24	1168.74	0.970526	771.563	795.701	0.794117	1222.05	1168.79	0.991165
PFL_0864	PFL_0864		897.06	740.786	0.852169	1752.19	1701.53	0.982147	1668.88	2080.28	0.438298	1239.79	1120.31	0.957759	1080.47	796.738	0.700793	1831.55	1815.81	0.717462
PFL_0865	PFL_0865		66.0479	66.2095	0.939051	116.457	167.238	0.907639	114.788	115.067	0.939764	73.9276	83.9562	0.982406	46.4448	30.8028	0.638072	127.639	179.286	0.802864
PFL_0866	PFL_0866		267.351	214.817	0.977708	508.319	570.261	0.942258	418.314	493.793	0.986115	370.304	268.901	0.76829	194.025	240.927	0.891222	476.311	201.211	0.86491
PFL_0867	speC		438.031	519.767	0.71332	1193.04	1051.89	0.994488	1311.23	1368.86	0.835034	701.862	684.367	0.873878	487.598	533.243	0.898052	844.677	914.24	0.559635
PFL_0868	opuCA		122.671	105.88	0.929716	175.703	274.039	0.84058	253.858	320.739	0.955964	156.835	150.583	0.948336	105.739	105.828	0.973045	445.414	298.535	0.937244
PFL_0869	opuCB		36.5892	21.5682	0.496246	55.9472	39.4517	0.833236	24.7811	79.8105	0.384776	20.6967	14.6088	0.840342	13.8757	14.6357	0.917694	64.6533	65.0721	0.842107
PFL_0870	opuCC		174.268	149.754	0.996439	358.262	335.163	0.943916	328.108	476.051	0.393108	300.772	219.551	0.66759	133.946	171.303	0.582837	670.292	471.26	0.691491
PFL_0871	opuCB2		60.6177	45.1769	0.844375	118.62	186.857	0.820726	146.482	176.75	0.936374	139.129	94.5797	0.813694	41.3503	71.9171	0.81678	114.44	175.431	0.83548
PFL_0872	prfC		3.66064	3.27722	0.939051	0	0	NA	0	0	NA	0	0	NA	0	0	NA	0	0	NA
PFL_0873	PFL_0873		39.9857	27.4435	0.843445	80.6558	30.9389	0.942258	65.5035	57.0807	0.898884	21.9939	39.3314	0.831367	33.3481	22.5165	0.665663	0	0	NA
PFL_0874	dppF		304.686	309.05	0.98087	608.763	607.244	0.760125	787.195	766.512	0.937982	389.098	345.949	0.873878	334.426	264.129	0.777356	454.378	454.076	0.967161
PFL_0875	dppD		112.501	121.13	0.80433	237.739	328.252	0.983175	237.302	301.088	0.465086	145.16	168.004	0.994403	182.909	109.205	0.604391	195.169	129.47	0.831016
PFL_0876	dppC		317.406	216.307	0.821075	555.212	426.023	0.806792	672.172	643.29	0.995769	323.9	325.889	0.801255	311.358	159.183	0.542121	353.614	333.099	0.96366
PFL_0877	dppB		239.418	217.991	0.946816	409.564	282.947	0.912882	455.178	451.592	0.829534	284.289	225.875	0.829264	280.015	168.874	0.927085	138.241	241.987	0.279334
PFL_0878	dppA1		305.277	320.506	0.815845	666.822	624.701	0.891666	644.478	794.735	0.444236	375.301	406.305	0.853316	303.008	316.704	0.995417	389.674	369.15	0.540112
PFL_0879	PFL_0879		570.249	537.779	0.849406	1142.36	1065.18	0.749802	1265.26	1610.32	0.482406	753.763	754.406	0.97689	676.94	584.018	0.42065	1076.66	938.739	0.856151
PFL_0880	dppA2		315.109	316.664	0.954951	579.604	617.08	0.944056	637.104	767.777	0.571025	322.294	410.678	0.812774	389.216	276.561	0.967602	824.068	730.68	0.863219
PFL_0881	dppA3		455.022	384.449	0.946816	847.132	714.053	0.70813	860.358	892.986	0.654032	478.79	475.937	0.957827	497.312	456.527	0.791141	705.631	942.234	0.460155
PFL_0883	PFL_0883		389.247	278.902	0.560497	732.188	621.631	0.988896	694.246	805.252	0.95013	433.279	402.572	0.873878	328.528	322.326	0.612847	396.574	422.252	0.686073
PFL_0884	PFL_0884		26.6002	21.2048	0.867971	11.5399	51.86	0.236423	124.034	142.734	0.995848	61.3792	57.9214	0.899533	89.3051	30.3504	0.186902	72.6501	82.5188	0.982254
PFL_0885	PFL_0885		2.27953	2.72284	0.94862	0	0	NA	0	0	NA	0	0	NA	0	0	NA	0	0	NA
PFL_0886	PFL_0886		617.07	539.333	0.657573	1041.79	1189.87	0.991195	1326.6	1215.02	0.95013	784.208	807.344	0.916206	776.952	580.473	0.841011	1004.58	1190.97	0.949677
PFL_0887	PFL_0887		35.9286	45.7004	0.915309	46.8929	47.9818	0.965943	83.8835	68.746	0.842432	51.4969	49.4452	0.925207	8.08438	33.7748	0.586303	47.7203	32.3302	0.6748
PFL_0888	PFL_0888		678.705	568.918	0.80433	1428.62	1463.56	0.778054	1436.48	1513.69	0.914447	768.531	929.291	0.71324	568.36	629.21	0.964635	888.047	937.646	0.892966
PFL_0889	PFL_0889		385.826	316.539	0.8543	691.484	393.419	0.224514	856.942	650.538	0.986115	357.4	382.806	0.99147	391.364	280.331	0.763474	303.276	351.772	0.937891
PFL_0890	PFL_0890		49.6398	45.4238	0.881651	104.102	74.2472	0.89876	101.61	120.425	0.902075	59.7923	66.3016	0.813694	63.6645	45.7265	0.617415	43.8719	66.6198	0.870159
PFL_0891	PFL_0891		67.0479	55.5149	0.915592	117.232	65.3361	0.942258	102.647	98.0401	0.968131	58.8102	66.3016	0.887085	64.1108	47.2847	0.713149	157.435	141.077	0.956837
PFL_0892	PFL_0892		116.699	103.022	0.93288	181.944	134.349	0.842851	224.421	277.249	0.933915	118.767	105.998	0.894224	92.9704	110.377	0.918566	150.834	113.087	0.983651
PFL_0893	gatB		5.66848	7.9882	0.930607	0.937858	2.49662	0.839775	0	0	NA	1.66579	1.12376	0.880033	0	0	NA	0	0	NA
PFL_0894	gatA		6.34034	5.57868	0.813886	0.927386	1.06626	0.987904	0.750183	0.906042	0.954619	2.89845	2.24751	0.978912	0.498569	1.12583	0.780548	0.769682	4.17701	0.730137
PFL_0895	gatC		0	0	NA	0	0	NA	0	0	NA	0	0	NA	0	0	NA	0	0	NA
PFL_0896	mreB		0.747852	0.946329	0.970703	0	0	NA	1.28608	0.906042	0.902494	0	0	NA	0	0	NA	0	0	NA
PFL_0897	mreC		7.29758	6.78025	0.941542	0	0	NA	0	0	NA	0	0	NA	0.414843	1.12583	0.743116	3.84841	3.95088	0.993958
PFL_0898	mreD		2.2954	2.44296	0.887905	3.75143	6.39757	0.920788	1.61802	3.62417	0.609728	0.96734	1.12376	0.972965	2.06145	1.12583	0.74341	0	0	NA
PFL_0899	maf_1	maf_1	75.7148	95.1487	0.98087	148.227	239.741	0.973922	485.641	551.78	0.879303	154.368	122.489	0.994349	137.508	83.0593	0.734354	14.9418	76.7106	0.171274
PFL_0900	rng		122.749	78.773	0.737217	169.942	172.29	0.438186	245.498	356.075	0.776574	93.0203	159.571	0.780331	110.377	127.011	0.697442	312.866	144.016	0.91619
PFL_0901	PFL_0901		83.35	29.4857	0.0166511	11.6359	8.00317	0.965943	2.20746	3.66935	0.891489	24.6847	26.5987	0.898726	8.59929	15.692	0.794117	2415.1	832.687	0.00412944
PFL_0902	PFL_0902		80.6064	53.5516	0.844509	186.476	84.7087	0.711436	130.24	122.445	0.645339	75.078	66.3016	0.873878	78.396	54.969	0.90556	158.998	149.894	0.777162
PFL_0903	tldD		393.747	365.239	0.946634	911.134	771.737	0.889785	1115.57	1070.36	0.733342	660.747	648.346	0.825384	622.969	379.082	0.828703	604.453	574.908	0.993958
PFL_0904	PFL_0904		39.2094	82.5809	0.638592	60.9608	61.8432	0.995268	279.548	207.214	0.906013	84.9799	83.1579	0.994403	208.173	62.778	0.32405	87.7438	90.7211	0.90583
PFL_0905	pmbA		444.479	481.307	0.881651	976.169	1152.07	0.602138	1162.23	1339.7	0.596037	686.834	715.832	0.987329	619.182	497.332	0.560171	958.401	836.666	0.983342
PFL_0906	fagA		132.828	165.384	0.820675	315.167	288.032	0.944873	340.098	353.007	0.954619	173.353	190.649	0.966486	214.333	142.924	0.88518	190	137.708	0.928155
PFL_0907	fumC_1		95.2851	94.8681	0.987535	209.317	181.795	0.995233	155.626	182.114	0.918381	117.893	75.4198	0.813694	122.154	69.42	0.578447	162.031	153.422	0.96366
PFL_0908	PFL_0908		38.3535	61.5114	0.732921	233.527	133.283	0.758912	161.145	111.493	0.853406	80.5808	59.2088	0.813694	32.9287	61.9204	0.541157	174.14	182.225	0.97661
PFL_0909	sodA1		219.668	202.071	0.929716	435.953	455.062	0.995619	413.305	405.462	0.783969	169.213	174.198	0.881349	278.806	182.384	0.531964	195.346	244.926	0.837529
PFL_0910	PFL_0910		62.7514	69.8604	0.981934	198.26	153.441	0.993861	154.983	185.475	0.826628	99.6036	74.5464	0.978707	107.279	70.927	0.979925	248.581	188.103	0.702348
PFL_0911	ptsH		3.17017	7.38231	0.981934	0	0	NA	8.82984	5.43625	0.850427	17.5951	3.37127	0.799208	8.08438	2.25165	0.588187	6.15746	12.7361	0.919597
PFL_0912	PFL_0912		36.0838	18.5118	0.515788	43.3825	27.1729	0.965943	52.4293	35.4285	0.997257	34.4501	28.5224	0.911217	21.4038	33.6107	0.384277	40.8649	41.5661	0.872803
PFL_0913	ptsN		4.22689	1.89266	0.821075	0	0	NA	0.466238	0.906042	0.787483	0	0	NA	2.02109	1.06127	0.736087	0.445412	0.979702	0.908743
PFL_0914	yhbH		460.962	405.975	0.986945	985.689	1078.68	0.973922	1349.86	1206.85	0.904507	676.312	604.58	0.873878	407.251	624.833	0.923834	656.541	623.091	0.294843
PFL_0915	rpoN		7.19748	4.44255	0.531311	0	0	NA	0	0	NA	0	0	NA	0	0	NA	0	0	NA
PFL_0916	lptB		1.05672	0.55615	0.850467	0	0	NA	0	0	NA	1.68123	1.12376	0.879254	0	0	NA	0	0	NA
PFL_0917	lptA		2.11345	2.05813	0.958648	0	0	NA	1.10373	1.2312	0.974402	1.09969	0.736605	0.879254	0	0	NA	0	0	NA
PFL_0918	lptC		2.02329	2.36861	0.970703	0.937858	1.32453	0.96049	0	0	NA	0	0	NA	0	0	NA	0	0	NA
PFL_0919	kdsC		3.17017	2.16409	0.793252	0	0	NA	0	0	NA	0	0	NA	0	0	NA	0	0	NA
PFL_0920	kdsD		3.51672	3.52857	0.954951	0	0	NA	0	0	NA	1.91818	2.24751	0.962649	0	0	NA	0	0	NA
PFL_0921	ttg2A		21.4882	24.7532	0.937615	47.8478	26.6566	0.991195	33.6881	44.1447	0.975147	18.5944	37.3575	0.71324	9.27188	24.7682	0.560171	7.81497	15.3505	0.999049
PFL_0922	ttg2B		0.481755	0.946329	0.874837	0.937858	1.28938	0.965943	1.00093	0.906042	0.975915	1.50779	1.12376	0.932937	0	0	NA	2.30905	0.655455	0.702348
PFL_0923	ttg2C		11.9115	9.46329	0.993744	44.1124	40.0791	0.874628	43.9143	65.907	0.941373	20.1741	17.1717	0.975562	8.53135	27.0198	0.270381	31.4585	62.878	0.590405
PFL_0924	ttg2D		22.6017	30.4187	0.793252	156.554	130.844	0.829561	98.9749	136.054	0.849169	36.3127	69.8338	0.777734	12.4906	52.9138	0.0261386	21.4508	53.4856	0.766922
PFL_0925	ttg2E		1.8521	1.89266	0.989314	0.937858	1.35471	0.955179	0	0	NA	0	0	NA	0	0	NA	0	0	NA
PFL_0926	ttg2F		31.7017	29.3362	0.967561	47.8308	44.783	0.945415	73.3216	104.195	0.602207	43.9877	53.9402	0.994403	31.3189	37.1523	0.997155	51.5917	25.4723	0.913325
PFL_0927	murA		4.28504	4.76164	0.97613	0	0	NA	0	0	NA	1.69505	1.12376	0.879055	1.01055	0.992481	0.963688	0.631658	0.979702	0.974963
PFL_0928	hisG		38.2035	146.726	0.531311	39.4837	286.825	0.00355092	304.025	306.442	0.986115	174.851	208.124	0.92273	138.238	147.483	0.861236	10.0693	110.706	0.169246
PFL_0929	hisD		118.348	448.015	0.0608366	150.681	957.504	0.000415371	1038.13	1187.16	0.97174	706.879	659.248	0.987046	480.095	428.162	0.613721	27.283	761.229	3.77874e-05
PFL_0930	hisC_1		87.0567	224.661	0.18855	249.47	472.979	0.350484	674.868	692.216	0.968131	361.257	339.374	0.813694	283.964	290.463	0.813468	43.0143	433.947	1.76287e-06
PFL_0931	PFL_0931		262.067	215.018	0.772069	850.952	654.068	0.910272	508.341	520.778	0.898884	280.422	292.176	0.924485	291.605	230.794	0.679221	171.024	365.429	0.632687
PFL_0932	PFL_0932		265.921	355.056	0.80433	754.182	634.582	0.703603	691.75	775.418	0.735635	537.434	406.687	0.620965	281.385	381.992	0.519891	433.662	603.722	0.886198
PFL_0933	algW		14.6993	15.2977	0.998396	41.7937	81.0359	0.741589	43.7723	28.8938	0.933915	75.9043	66.3016	0.977434	13.8825	28.2728	0.317705	2.25421	3.90956	0.909727
PFL_0934	PFL_0934		201.834	103.15	0.420217	336.691	277.159	0.711436	336.638	329.43	0.968131	141.843	173.058	0.982095	239.091	146.995	0.201805	259.031	242.545	0.89811
PFL_0935	cysD		4.55043	4.98513	0.987535	0	0	NA	4.4875	2.41207	0.756669	0	0	NA	0	0	NA	0	0	NA
PFL_0936	cysN		9.23213	9.12203	0.849406	0	0	NA	9.39976	6.8097	0.840157	1.52107	3.37127	0.819083	0	0	NA	11.6291	4.9581	0.339946
PFL_0937	PFL_0937		328.258	240.661	0.732921	488.154	522.469	0.830458	443.362	460.269	0.994583	269.214	309.033	0.819083	179.486	216.159	0.74341	409.264	376.238	0.940888
PFL_0938	pta		477.033	390.607	0.629357	919.355	999.034	0.985824	859.22	1036.66	0.532988	545.01	536.281	0.982095	565.556	409.216	0.228198	518.802	600.663	0.905816
PFL_0939	PFL_0939		13.2144	30.2825	0.691605	35.6386	59.7107	0.854288	76.1574	72.4834	0.966357	46.1871	15.7326	0.788873	30.3164	18.0132	0.617415	10.6409	15.6752	0.923976
PFL_0940	slyD		128.701	175.071	0.929716	223.764	333.74	0.476568	693.142	496.681	0.424531	305.068	202.859	0.71324	568.938	185.219	0.105674	119.586	197.503	0.750142
PFL_0941	PFL_0941		128.736	124.39	0.929716	202.871	291.904	0.906839	296.903	319.833	0.954619	184.749	165.192	0.897039	128.24	127.423	0.895476	282.049	262.56	0.975829
PFL_0942	PFL_0942		116.624	134.256	0.998396	309.493	307.084	0.918049	374.452	304.318	0.911115	158.8	209.018	0.966486	354.434	141.376	0.470558	226.263	229.25	0.97661
PFL_0943	PFL_0943		432.562	380.751	0.866231	690.796	848.711	0.749802	810.568	775.882	0.735298	463.523	502.891	0.970816	364.09	346.763	0.849652	385.423	539.249	0.978054
PFL_0944	PFL_0944		247.467	205.408	0.856389	547.154	491.547	0.994488	326.704	253.692	0.843612	258.701	246.484	0.870701	66.6961	204.9	0.217225	354.722	309.867	0.986748
PFL_0945	trxB_1		2.3641	2.16957	0.970703	0	0	NA	2.39216	0.906042	0.716726	0	0	NA	0	0	NA	0	0	NA
PFL_0946	hopJ		55.216	56.9621	0.856389	189.447	153.835	0.874628	171.078	119.707	0.532988	64.8819	79.7866	0.993741	50.0096	59.3211	0.872855	96.2103	29.3911	0.730137
PFL_0947	PFL_0947		124.014	100.607	0.803759	188.713	213.252	0.969319	209.709	198.629	0.978225	117.52	144.964	0.813694	75.7911	95.9046	0.617415	124.689	182.225	0.817757
PFL_0948	folB_1		109.899	106.935	0.993744	211.018	245.24	0.974296	302.422	331.611	0.97174	138.183	166.316	0.813694	223.331	130.596	0.377171	174.633	133.24	0.97661
PFL_0949	folE1		331.76	337.55	0.989868	713.484	814.624	0.878775	864.221	1009.33	0.890953	525.654	482.091	0.829264	385.019	344.503	0.758104	625.056	682.853	0.913427
PFL_0950	PFL_0950		29.4639	48.795	0.929716	138.803	72.2568	0.703603	113.937	69.7652	0.939021	76.4814	48.3215	0.71324	136.586	38.2781	0.853924	93.5684	90.1326	0.884274
PFL_0951	PFL_0951		58.5822	104.649	0.450781	216.645	205.316	0.874834	227.483	265.47	0.995848	107.77	125.861	0.982879	70.2706	111.457	0.875261	147.779	176.346	0.950962
PFL_0952	PFL_0952		149.012	142.818	0.986945	288.965	323.776	0.71506	335.534	395.94	0.88158	186.948	218.859	0.914472	137.727	155.364	0.783066	411.177	304.429	0.828523
PFL_0953	PFL_0953		149.524	100.502	0.80146	234.122	194.158	0.917539	245.198	199.941	0.883395	131.26	117.745	0.820889	81.542	114.192	0.965872	35.5172	104.828	0.719034
PFL_0954	PFL_0954		173.079	205.353	0.593578	520.511	555.523	0.965943	411.534	487.05	0.986702	283.721	260.711	0.957759	237.01	220.662	0.811427	201.028	317.424	0.871326
PFL_0955	PFL_0955		88.7648	85.918	0.977708	256.685	129.018	0.902162	194.256	250.068	0.974402	169.353	128.108	0.977434	71.9402	76.5562	0.816694	105.621	147.616	0.698631
PFL_0956	PFL_0956		117.78	81.6289	0.973894	197.368	232.445	0.874628	231.612	212.92	0.904202	117.798	122.489	0.972965	95.8253	96.205	0.692991	159.032	178.306	0.944703
PFL_0957	PFL_0957		121.523	69.1601	0.109925	160.722	231.379	0.820726	207.594	299.917	0.974402	171.115	119.118	0.813694	76.8016	85.8224	0.898052	109.485	164.587	0.773571
PFL_0958	PFL_0958		64.4439	72.8441	0.915213	140.176	264.269	0.995268	177.257	130.967	0.485097	111.799	78.2874	0.869721	57.148	83.8775	0.921521	178.1	176.715	0.822139
PFL_0959	PFL_0959		118.845	168.553	0.960889	221.67	447.83	0.633712	370.119	298.994	0.893784	161.655	189.502	0.985146	154.376	179.34	0.807654	193.943	144.996	0.982254
PFL_0960	PFL_0960		211.668	273.813	0.929716	451.081	559.788	0.977786	524.232	609.535	0.815954	353.817	388.785	0.987329	275.98	268.499	0.335037	255.81	339.134	0.96366
PFL_0961	PFL_0961		126.682	128.34	0.930927	396.458	381.074	0.904214	307.941	361.511	0.918381	197.187	192.849	0.962649	179.826	163.245	0.786189	228.596	400.47	0.991165
PFL_0962	PFL_0962		198.28	198.862	0.944988	446.42	445.698	0.994488	433.999	431.145	0.867709	222.138	244.979	0.966995	264.323	272.496	0.853924	546.548	352.693	0.943773
PFL_0963	PFL_0963		839.307	785.929	0.729368	1866.7	1791.08	0.991548	1824.75	1771.31	0.731082	1187.19	1041.26	0.949718	772.917	709.906	0.525552	1127.89	992.41	0.831016
PFL_0964	PFL_0964		2377.42	1411.18	0.994591	3020.27	2891.73	0.93069	2869.86	3389.74	0.67359	1876.83	1759.17	0.962649	1621.71	1427.63	0.599718	1956.98	2101.02	0.994912
PFL_0965	PFL_0965		398.195	378.795	0.902152	762.23	774.106	0.991591	822.284	1029.88	0.532988	533.938	592.829	0.813694	510.939	349.006	0.890103	705.751	576.065	0.876748
PFL_0967	hmgA		193.249	200.898	0.928273	343.397	479.091	0.891666	550.741	452.375	0.668161	319.453	293.36	0.984088	217.102	173.429	0.847601	409.84	558.43	0.61503
PFL_0968	fahA		34.5862	86.0561	0.491949	51.7874	194.06	0.00572213	1173.26	1177.01	0.954619	392.316	328.974	0.916852	451.715	274.702	0.191394	42.402	306.398	0.00314986
PFL_0969	maiA		2.49474	6.6243	0.619306	1.83828	28.7891	0.430216	45.2529	39.8659	0.898884	28.743	29.4105	0.992786	9.65642	16.3832	0.745734	10.5979	46.046	0.593411
PFL_0970	PFL_0970		329.403	279.901	0.840532	848.006	692.004	0.918956	598.222	593.505	0.95943	445.006	405.015	0.973049	394.84	267.283	0.349497	403.857	483.973	0.983651
PFL_0971	PFL_0971		175.512	143.727	0.850467	367.64	298.899	0.769653	324.497	407.719	0.71563	249.698	186.543	0.842154	172.804	121.589	0.604391	123.864	259.621	0.461761
PFL_0972	PFL_0972		90.9683	82.8765	0.772069	232.589	233.393	0.973922	133.218	210.499	0.954619	158.805	120.011	0.966486	83.0558	99.0727	0.862739	49.7915	75.3527	0.649118
PFL_0973	ldh		399	415.019	0.528014	755.88	791.777	0.883483	1004.2	1007.53	0.773226	580.58	439.108	0.806948	340.504	477.35	0.422776	476.241	578.932	0.984355
PFL_0974	PFL_0974		157.052	182.961	0.958648	390.149	396.65	0.954959	438.181	486.552	0.950599	194.646	189.915	0.963435	171.793	209.158	0.98466	490.637	339.957	0.969913
PFL_0975	PFL_0975		125.75	146.217	0.944793	232.589	274.727	0.949709	283.904	273.625	0.982877	107.77	153.954	0.813694	161.688	190.265	0.944161	167.338	153.071	0.982393
PFL_0976	PFL_0976		224.339	154.252	0.87051	329.188	337.827	0.987904	421.09	434.9	0.879303	258.428	231.494	0.813694	218.004	195.455	0.794117	356.679	438.907	0.853344
PFL_0977	PFL_0977		58.7292	80.8488	0.976277	117.232	151.409	0.940326	150.107	125.94	0.843612	106.67	61.8065	0.71324	42.443	86.6886	0.998743	122.094	100.846	0.735786
PFL_0978	sdaC		239.522	257.578	0.935135	574.175	537.968	0.991195	539.724	930.592	0.541183	346.175	332.255	0.957759	1004.29	279.671	0.954012	386.354	591.313	0.393449
PFL_0979	sdaB		581.659	598.802	0.820045	1320.06	1130.12	0.755523	1096	1233.52	0.933915	748.891	684.019	0.83249	470.925	497.154	0.964924	733.371	924.63	0.754414
PFL_0980	PFL_0980		233.071	356.156	0.346943	853.07	803.323	0.583772	672.366	763.793	0.684393	434.665	423.92	0.973049	336.978	312.98	0.855441	619.017	537.232	0.976797
PFL_0981	PFL_0981		56.0064	19.5248	0.146506	75.0468	101.905	0.943916	81.676	111.791	0.903437	47.6625	49.7932	0.92265	25.7833	67.5496	0.191394	65.1448	49.9648	0.968284
PFL_0982	fecA		523.723	471.284	0.805544	883.245	730.422	0.821452	1013.55	1017.77	0.840798	529.819	601.04	0.705148	460.106	452.944	0.862613	1499.91	1379.95	0.874455
PFL_0983	fecR		113.041	153.672	0.772069	389.211	310.44	0.726379	444.79	317.115	0.840291	268.325	231.582	0.840342	239.5	182.384	0.708292	207.962	292.919	0.659499
PFL_0984	fecI		143.458	85.5492	0.420683	188.509	129.398	0.602138	268.206	330.705	0.446336	137.928	125.861	0.842153	176.536	102.772	0.565905	80.804	103.449	0.830669
PFL_0985	PFL_0985		23.078	20.3455	0.820762	44.0793	24.9291	0.733012	49.6678	41.6779	0.848729	7.45703	20.2276	0.804402	4.76724	24.3343	0.500428	53.1081	71.5183	0.839475
PFL_0986	PFL_0986		482.994	480.065	0.914961	1079.59	1041.17	0.965943	1051.85	1262.6	0.98517	616.522	517.439	0.842154	649.96	456.915	0.617415	315.1	856.26	0.00734446
PFL_0987	PFL_0987		2.38958	10.8742	0.842537	6.0834	6.39757	0.973922	11.0373	19.0269	0.806718	14.296	7.86629	0.813694	1.60801	10.1324	0.359182	57.7262	91.1123	0.938487
PFL_0988	PFL_0988		171.624	163.715	0.986945	536.455	471.484	0.878106	447.011	465.398	0.954129	241.933	255.092	0.957759	115.185	197.02	0.573226	99.289	240.027	0.631302
PFL_0989	PFL_0989		589.966	261.311	0.993374	631.843	570.223	0.970883	660.031	619.729	0.832328	437.799	380.953	0.873878	368.812	292.715	0.957621	321.782	375.335	0.85074
PFL_0990	exbD5		89.7539	105.995	0.729368	176.029	221.741	0.70813	213.02	283.727	0.830628	94.7815	94.3954	0.873878	158.656	108.079	0.540944	102.936	216.514	0.600487
PFL_0991	tonB5		52.8289	66.5642	0.805886	142.554	107.167	0.939528	105.297	86.3575	0.747669	56.1896	53.5539	0.867305	46.4375	74.3045	0.588187	170.743	141.077	0.85074
PFL_0992	PFL_0992		978.638	1090.37	0.970703	2253.49	2040.49	0.965943	2411.72	2609.66	0.676892	1376.05	1421.79	0.944341	1458.88	1146.51	0.617415	1736.87	1907.44	0.461761
PFL_0993	exbB5		185.983	205.965	0.881651	343.37	533.131	0.874628	524.272	470.236	0.914447	270.525	251.721	0.945574	256.679	290.463	0.822841	373.112	360.531	0.986981
PFL_0994	PFL_0994		164.871	173.488	0.579814	354.404	406.189	0.991731	358.67	335.226	0.999711	300.976	206.993	0.873878	221.321	167.697	0.384277	240.251	286.765	0.986857
PFL_0995	PFL_0995		541.782	524.535	0.838885	1293.83	1034.6	0.950483	1221.75	1263.74	0.833216	800.292	787.003	0.966486	573.841	468.303	0.605136	835.093	793.806	0.987775
PFL_0996	PFL_0996		70.7768	102.864	0.976331	328.788	213.719	0.749802	213.454	233.866	0.97174	180.65	130.875	0.735027	68.6163	93.4436	0.905099	100.221	139.391	0.863219
PFL_0997	PFL_0997		257.541	303.772	0.716986	571.299	626.044	0.993594	721.376	702.277	0.898884	408.772	426.133	0.990976	376.874	364.504	0.997155	364.888	400.698	0.719034
PFL_0998	PFL_0998		528.129	488.594	0.857039	867.379	881.841	0.953343	976.962	1038.28	0.588565	704.056	624.47	0.989236	579.525	521.27	0.61853	873.754	897.593	0.905816
PFL_0999	PFL_0999		129.759	149.616	0.967027	308.555	396.703	0.913685	257.169	347.694	0.804765	229.836	170.247	0.819083	158.254	162.119	0.871838	390.97	354.756	0.954352
PFL_1000	PFL_1000		132.277	131.221	0.867971	679.264	506.711	0.821452	401.758	404.243	0.954619	266.963	253.79	0.813694	182.713	194.647	0.968173	223.691	318.403	0.730137
PFL_1001	ghrB2		84.9636	109.179	0.944988	359.2	216.651	0.61146	230.68	322.437	0.67359	148.459	140.469	0.811404	77.9447	135.099	0.384277	405.615	226.329	0.876259
PFL_1002	PFL_1002		375.58	314.502	0.952894	641.142	692.168	0.988579	717.224	818.156	0.940956	399.007	370.902	0.846183	346.461	305.099	0.974295	486.465	446.01	0.97661
PFL_1003	fusA		402.493	421.557	0.820045	990.425	827.041	0.925055	753.136	823.374	0.903173	577.793	528.927	0.778307	392.092	359.138	0.832569	668.237	512.436	0.792696
PFL_1004	fusBCD		297.577	309.855	0.933033	619.931	692.825	0.679473	687.282	789.996	0.994212	475.888	499.719	0.813694	347.042	310.674	0.532598	529.405	624.916	0.922393
PFL_1005	PFL_1005		20.0777	23.5161	0.843054	21.2346	92	0.830658	47.8775	51.6444	0.986115	48.3865	71.4819	0.938729	13.3337	14.3697	0.898052	86.1625	63.6807	0.972546
PFL_1006	fusE		519.495	502.262	0.997641	1021.51	1138.39	0.995233	1310.58	1116.24	0.675206	764.287	704.171	0.811404	564.225	487.079	0.990287	766.757	606.926	0.589721
PFL_1007	PFL_1007		524.698	504.813	0.944988	1290.14	1124.23	0.899438	1110.24	1270.49	0.824553	717.385	788.268	0.829802	732.607	635.714	0.706389	567.197	760.911	0.736046
PFL_1008	PFL_1008		13.8647	4.52396	0.531311	23.3252	15.0908	0.938454	19.8671	25.8311	0.949751	11.6393	13.4851	0.967474	2.33044	10.1324	0.446857	92.4741	84.7595	0.932587
PFL_1009	PFL_1009		23.3928	13.7891	0.734379	65.1759	46.6409	0.985824	13.4298	36.3198	0.424531	26.8752	24.8104	0.966618	32.3375	17.6762	0.644168	46.0746	50.9445	0.97661
PFL_1010	PFL_1010		0	0	NA	0	0	NA	0	0	NA	0	0	NA	0	0	NA	0	0	NA
PFL_1011	fic		209.472	127.223	0.603293	248.341	254.164	0.70813	323.198	310.008	0.995501	177.249	165.192	0.982879	206.507	152.692	0.916496	270.109	281.691	0.710526
PFL_1012	PFL_1012		174.298	152.359	0.823315	381.408	424.3	0.921193	394.032	267.075	0.55506	270.161	221.38	0.819083	149.59	174.503	0.588187	121.839	169.704	0.806351
PFL_1013	algA		302.839	226.166	0.885146	413.595	487.32	0.997672	520.961	509.259	0.994212	351.939	283.186	0.982879	553.78	217.675	0.00166916	265.812	397.765	0.154862
PFL_1014	algF		70.9337	54.6148	0.967027	114.756	83.2883	0.862106	148.078	141.909	0.744002	108.638	76.2249	0.768767	90.3815	52.3663	0.890005	147.756	165.226	0.984873
PFL_1015	PFL_1015		27.3355	35.4355	0.955366	88.9128	41.6709	0.965943	68.4313	64.329	0.814723	51.481	34.7674	0.994398	48.751	34.1573	0.794117	106.466	96.33	0.983651
PFL_1016	algI		475.883	395.345	0.138311	925.389	955.755	0.952067	934.093	996.652	0.995769	528.748	527.334	0.813694	627.571	971.556	0.974335	722.526	872.892	0.929481
PFL_1017	algL		73.6618	73.4032	0.87051	140.812	238.314	0.766536	148.234	190.269	0.465086	138.997	125.922	0.825936	138.529	96.4337	0.923332	139.644	149.63	0.91619
PFL_1018	algX		114.669	116.216	0.891242	192.635	191.793	0.907437	179.762	292.565	0.862942	126.465	169.253	0.992387	91.5719	138.399	0.92459	220.243	310.039	0.948428
PFL_1019	algG		224.67	201.158	0.979017	394.055	404.884	0.994488	490.62	527.316	0.864941	343.104	314.036	0.829264	183.036	244.851	0.977915	458.202	509.193	0.919708
PFL_1020	algE		178.646	154.423	0.954951	234.088	235.512	0.959073	323.393	241.984	0.482406	221.315	149.652	0.85399	181.807	132.028	0.670349	351.616	227.396	0.3725
PFL_1021	algK		254.899	218.554	0.959059	621.103	526.916	0.741589	514.14	717.112	0.686196	398.147	331.12	0.966613	299.188	317.483	0.877796	353.077	346.057	0.994848
PFL_1022	alg44		124.501	150.918	0.932424	254.16	313.9	0.938454	324.497	327.987	0.904027	232.035	158.129	0.70434	160.485	99.0727	0.642235	277.086	264.879	0.937316
PFL_1023	PFL_1023		156.241	150.727	0.908589	388.273	336.53	0.769653	380.333	427.652	0.946536	255.03	246.968	0.820501	227.151	182.693	0.616398	392.914	320.556	0.762255
PFL_1024	algD		181.554	149.632	0.958648	347.102	335.902	0.942258	432.662	457.065	0.509145	219.838	237.788	0.916206	205.069	195.706	0.845776	477.664	472.442	0.997462
PFL_1025	PFL_1025		178.812	158.04	0.98087	301.471	467.967	0.995233	381.891	417.904	0.970903	211.175	232.617	0.984088	185.93	180.483	0.954368	231.797	290.132	0.802864
PFL_1026	PFL_1026		303.643	323.267	0.60647	553.991	664.281	0.942258	690.348	728.458	0.903173	377.093	431.522	0.767228	408.264	313.578	0.551946	546.046	467.318	0.730976
PFL_1027	PFL_1027		234.658	219.019	0.998842	607.732	484.083	0.941267	499.99	593.458	0.965955	361.799	320.27	0.962649	247.968	235.298	0.858749	456.745	464.379	0.837529
PFL_1028	PFL_1028		885.178	650.231	0.255623	1740.66	1359.93	0.386059	2116.05	2086.8	0.951047	1405.41	1262.06	0.991932	1046.14	802.687	0.232768	1301.4	923.698	0.565707
PFL_1029	PFL_1029		218.125	175.44	0.255207	450.172	354.775	0.688287	571.941	470.524	0.916812	335.955	272.179	0.714351	638.217	143.136	0.00866816	354.973	362.49	0.907088
PFL_1030	PFL_1030		24.5213	34.0678	0.745907	147.244	99.6807	0.647415	135.424	144.079	0.747669	72.5798	79.3455	0.925435	110.704	60.1933	0.511096	109.295	74.4574	0.86491
PFL_1031	PFL_1031		27.511	69.082	0.449728	138.27	136.478	0.982147	92.7133	128.658	0.747578	59.0962	76.4153	0.768767	32.0484	79.8492	0.758104	28.9438	110.706	0.336061
PFL_1032	ribD_1		62.0253	53.4515	0.973894	120.846	41.447	0.417103	124.281	108.725	0.963269	105.804	75.8413	0.870701	56.8127	49.5363	0.939374	94.3394	85.1861	0.935595
PFL_1033	PFL_1033		159.381	159.932	0.867971	344.194	382.836	0.679473	359.183	358.793	0.850427	225.969	213.491	0.875625	140.666	150.256	0.975327	281.835	277.834	0.962006
PFL_1034	PFL_1034		9.51051	30.2825	0.869241	63.7744	54.3794	0.967526	40.1673	57.9867	0.55506	45.0874	34.3431	0.71324	4.91661	12.3841	0.794858	124.659	142.057	0.856151
PFL_1035	PFL_1035		159.104	169.393	0.820045	436.011	413.183	0.749802	355.401	305.174	0.694738	182.549	145.094	0.897039	195.941	124.618	0.594568	194.355	343	0.977044
PFL_1036	PFL_1036		201.291	167.028	0.958879	383.893	346.008	0.848341	385.202	408.153	0.954619	174.851	151.79	0.764905	239.905	193.782	0.754307	127.448	267.459	0.632785
PFL_1037	PFL_1037		51.8988	48.2882	0.968555	126.32	78.8005	0.944056	131.645	107.303	0.485097	65.923	75.1722	0.992387	72.6558	64.6659	0.651856	265.109	156.283	0.936145
PFL_1038	moaC_1		29.5889	40.8731	0.836871	31.8872	52.2469	0.942258	61.8089	89.6256	0.900706	55.5889	51.1929	0.846183	70.7383	42.7814	0.648988	153.031	75.4371	0.666383
PFL_1039	moaD		0.684482	8.51696	0.430218	2.81357	4.21892	0.971731	9.93357	8.15438	0.896477	3.08923	4.49502	0.975562	9.09493	12.3841	0.979925	15.3936	33.3099	0.762587
PFL_1040	moaE_1		7.39707	14.1949	0.970703	7.50287	43.7168	0.609578	40.838	70.8311	0.879303	21.1953	10.1138	0.859143	20.2109	12.1445	0.644941	68.5017	42.1272	0.83548
PFL_1041	PFL_1041		378.257	287.256	0.856389	532.703	594.012	0.995233	611.074	699.128	0.903437	425.581	377.582	0.814796	255.954	314.496	0.3247	213.088	412.777	0.627731
PFL_1042	PFL_1042		50.0144	44.7942	0.834854	63.9898	157.807	0.76646	119.677	170.732	0.87226	78.0955	86.1233	0.875945	61.8165	83.3393	0.792029	73.7444	162.631	0.461761
PFL_1043	PFL_1043		1.05672	0.698752	0.888157	0	0	NA	0	0	NA	0	0	NA	0	0	NA	0	0	NA
PFL_1045	PFL_1045		168.922	99.3625	0.673245	341.236	272.791	0.749802	311.469	366.041	0.643837	252.93	217.872	0.982879	130.618	180.865	0.526653	229.13	141.726	0.336061
PFL_1047	estB		186.797	295.661	0.40344	383.454	425.773	0.995268	482.33	543.625	0.633221	209.713	286.558	0.829264	324.805	283.03	0.898052	671.709	406.981	0.612634
PFL_1048	aapJ		653.499	764.363	0.836871	1288.34	1619.18	0.867531	1505.49	1671.17	0.986115	920.444	923.468	0.963435	844.069	810.595	0.967448	956.175	961.55	0.984355
PFL_1049	aapQ		194.543	244.909	0.874837	638.745	678.493	0.96043	675.222	628.464	0.995769	311.748	331.141	0.944313	222.162	257.704	0.898052	517.226	438.802	0.91619
PFL_1050	aapM		298.23	317.144	0.918483	517.436	617.004	0.891797	729.875	748.851	0.821681	413.701	485.099	0.819083	296.955	379.403	0.59243	189.437	353.381	0.754414
PFL_1051	aapP		65.3773	58.6724	0.987535	217.695	164.204	0.995268	179.541	115.067	0.812531	127.089	86.5291	0.966486	110.149	69.0865	0.244601	222.37	181.245	0.977348
PFL_1052	ygiT		118.192	155.254	0.826036	238.979	224.981	0.872439	207.874	221.98	0.997257	148.459	143.841	0.887737	267.795	140.906	0.169358	90.5727	202.798	0.565707
PFL_1053	mqsR		655.664	96.122	0.963441	153.809	165.271	0.876491	218.539	178.49	0.945994	119.11	93.2516	0.782592	81.9164	94.2788	0.877665	391.361	376.206	0.960773
PFL_1054	PFL_1054		107.437	114.278	0.944988	308.961	300.686	0.738578	228.472	289.933	0.633221	167.456	161.985	0.962925	134.755	97.9349	0.697442	256.522	181.936	0.537862
PFL_1055	PFL_1055		174.45	232.603	0.947713	360.25	478.788	0.734503	541.263	526.67	0.833216	312.127	288.805	0.912962	251.983	248.748	0.644889	248.671	251.159	0.872803
PFL_1056	PFL_1056		78.908	115.53	0.682808	261.27	115.243	0.391984	188.738	205.672	0.997257	161.866	159.778	0.985729	97.0849	95.6952	0.847601	264.194	210.636	0.96366
PFL_1057	PFL_1057		20.5312	35.0142	0.801062	32.825	34.1204	0.883483	41.9417	36.996	0.803531	37.3896	20.2739	0.819083	18.86	31.5231	0.528449	154.366	100.909	0.85074
PFL_1058	PFL_1058		84.9549	81.3843	0.959059	178.193	167.742	0.918956	195.36	227.886	0.60844	148.459	112.376	0.71324	72.4411	103.576	0.757087	270.98	174.806	0.978134
PFL_1059	PFL_1059		60.2332	89.9013	0.967561	129.95	181.265	0.921193	217.435	170.271	0.92954	194.119	142.717	0.806948	160.677	91.1919	0.195622	100.417	133.24	0.713292
PFL_1060	ndpA_1		312.281	213.126	0.716986	743.722	499.679	0.462475	580.153	550.518	0.673219	355.328	338.25	0.973049	365.308	243.178	0.665663	397.304	347.216	0.863219
PFL_1061	hupN		7.12684	15.1413	0.470936	39.0484	29.9895	0.872729	17.3573	16.9878	0.994212	5.93357	16.0938	0.71324	22.232	12.1184	0.772587	50.8717	56.8227	0.807534
PFL_1062	PFL_1062		61.5694	46.2058	0.873833	149.279	44.5248	0.138782	130.302	147.362	0.946385	65.0514	61.8065	0.920534	67.7067	57.2719	0.943931	148.483	151.436	0.748417
PFL_1063	valS		4.98871	7.5514	0.745907	2.50557	1.06626	0.842474	0	0	NA	1.09969	0.885712	0.957759	0	0	NA	1.90195	0.979702	0.810225
PFL_1064	PFL_1064		16.4149	31.5788	0.772418	27.3137	92.7648	0.427332	90.5059	58.8927	0.82318	41.7884	70.7966	0.848568	28.5982	42.7814	0.689119	118.966	45.9955	0.851453
PFL_1065	holC		78.3495	96.5256	0.943462	156.839	123.686	0.969312	160.807	180.302	0.909648	112.169	116.252	0.93696	129.35	72.0204	0.410375	52.3746	141.077	0.654136
PFL_1066	pepA		103.217	87.7786	0.962097	205.949	130.973	0.414126	209.709	320.79	0.856882	114.566	142.252	0.881031	177.109	85.6967	0.661237	282.721	238.068	0.828523
PFL_1067	PFL_1067		5.73459	4.14605	0.761336	2.94141	1.06626	0.813129	0	0	NA	0	0	NA	1.01055	1.63811	0.898052	0	0	NA
PFL_1068	PFL_1068		5.24052	3.1114	0.603293	0	0	NA	0	0	NA	0	0	NA	0	0	NA	0	0	NA
PFL_1069	lepA		22.0445	37.859	0.629357	22.7995	63.443	0.57642	75.6637	102.102	0.983454	34.7263	37.9944	0.987878	220.48	44.4385	0.00141712	28.4148	66.0676	0.565707
PFL_1070	lepB		3.23669	3.0546	0.960889	0	0	NA	0	0	NA	0	0	NA	0	0	NA	0	0	NA
PFL_1071	rnc		0.662336	1.89266	0.712368	0	0	NA	0	0	NA	0	0	NA	0	0	NA	0	0	NA
PFL_1072	era		2.80073	2.18304	0.869241	0	0	NA	0	0	NA	0	0	NA	0	0	NA	0	0	NA
PFL_1073	recO		11.7327	9.27211	0.78047	0.595756	7.46384	0.697764	19.1059	41.6779	0.670325	11.6703	10.1138	0.982186	14.1477	10.1324	0.752586	40.7932	18.6143	0.779139
PFL_1074	pdxJ		3.32136	4.77779	0.891242	0	0	NA	0	0	NA	0	0	NA	0	0	NA	0	0	NA
PFL_1075	mltF		44.4105	122.032	0.052346	61.2146	143.863	0.334635	219.585	269.784	0.984306	147.609	192.666	0.813694	413.525	122.267	7.40658e-05	197.705	340.791	0.132386
PFL_1076	purL		23.5432	18.574	0.816991	4.9392	5.30295	0.993594	19.2071	11.1932	0.540761	39.1364	29.0785	0.975562	6.30198	5.49545	0.98523	1.48981	2.32902	0.97661
PFL_1077	PFL_1077		40.5231	33.1215	0.994591	81.5937	83.1685	0.993594	60.7051	63.7821	0.768052	24.1933	46.5479	0.900082	30.3164	28.1564	0.968173	17.4215	26.0647	0.851453
PFL_1078	nagE		272.134	215.756	0.960889	450.088	547.465	0.788378	484.537	517.35	0.95013	250.853	276.388	0.957759	198.867	177.88	0.897452	206.225	223.13	0.97661
PFL_1079	nagF		207.043	179.659	0.928242	429.352	330.764	0.726379	436.533	493.793	0.990794	321.18	283.643	0.942031	227.366	144.424	0.767351	126.867	151.873	0.978054
PFL_1080	PFL_1080		41.7908	37.1688	0.958648	51.4376	74.9116	0.876821	80.402	85.4269	0.960358	73.6795	50.0735	0.679887	37.3942	32.5451	0.799303	41.8223	44.952	0.949176
PFL_1081	nagA		170.315	192.635	0.88034	453.513	531.255	0.874628	415.685	514.632	0.541183	295.818	295.302	0.95483	196.142	264.273	0.57813	287.702	348.981	0.740276
PFL_1082	PFL_1082		60.5057	95.1723	0.587341	228.837	98.5557	0.628067	218.948	218.05	0.917979	121.963	137.098	0.99147	91.9598	84.4369	0.988697	43.8719	50.9445	0.994315
PFL_1083	PFL_1083		108.843	105.262	0.886476	127.064	215.99	0.81824	177.701	155.839	0.95885	91.2746	98.3137	0.85916	40.8301	77.682	0.208078	108.525	115.599	0.85074
PFL_1084	PFL_1084		162.212	138.311	0.854752	329.188	297.487	0.954959	397.343	456.607	0.596037	271.624	207.142	0.813694	202.144	212.781	0.578183	340.409	262.56	0.859907
PFL_1085	PFL_1085		138.169	131.38	0.954951	350.959	221.484	0.867531	314.563	320.498	0.974402	207.346	188.4	0.831965	150.947	195.894	0.938674	238.094	326.462	0.711306
PFL_1086	PFL_1086		3.78696	6.6243	0.675206	4.68929	6.39757	0.965943	9.93357	29.8994	0.97174	10.9969	28.7424	0.829802	4.16591	6.75496	0.873042	127.737	105.808	0.983342
PFL_1087	PFL_1087		30.645	24.6046	0.944988	22.5086	50.1143	0.874628	57.394	90.6042	0.735391	27.4923	41.5789	0.838024	27.2848	20.2649	0.803295	33.866	52.9039	0.97661
PFL_1088	PFL_1088		124.298	120.184	0.986945	217.034	212.387	0.994488	284.72	337.954	0.609156	167.011	193.286	0.670542	156.314	117.086	0.927085	260.153	290.972	0.942845
PFL_1089	purT		110.2	128.443	0.958648	310.431	295.355	0.940326	293.592	283.591	0.882538	156.157	135.974	0.813694	141.477	160.993	0.967448	44.0542	98.5849	0.983651
PFL_1090	PFL_1090		311.136	318.244	0.734379	866.258	787.968	0.817781	884.551	741.832	0.791081	525.518	509.336	0.813694	394.742	391.787	0.617436	561.313	428.808	0.958763
PFL_1091	PFL_1091		46.4278	70.0014	0.856389	97.7815	128.709	0.749802	111.477	114.721	0.939708	64.2505	56.1878	0.948816	59.6891	65.2979	0.542575	115.452	126.216	0.944703
PFL_1092	PFL_1092		44.0334	61.9006	0.918483	121.681	149.277	0.995268	96.2523	103.289	0.955964	61.5828	57.3115	0.815996	56.8698	57.2492	0.898052	145.47	73.5643	0.423577
PFL_1093	ffh		2.582	3.58192	0.876716	0	0	NA	0.884065	0.906042	0.995026	0	0	NA	0	0	NA	0	0	NA
PFL_1094	rpsP		0	0	NA	0	0	NA	0	0	NA	1.676	1.12376	0.879254	0	0	NA	0	0	NA
PFL_1095	rimM		0	0	NA	0	0	NA	0	0	NA	0	0	NA	0	0	NA	0	0	NA
PFL_1096	trmD		2.18866	1.38276	0.818291	0	0	NA	0	0	NA	0	0	NA	2.41789	1.12583	0.701263	0	0	NA
PFL_1097	rplS		0	0	NA	0	0	NA	0	0	NA	0	0	NA	0	0	NA	0	0	NA
PFL_1098	PFL_1098		317.018	331.185	0.826036	436.803	488.934	0.888935	284.538	591.394	0.000353592	180.577	357.354	0.0385821	112.088	292.09	0.00633092	364.154	504.547	0.692185
PFL_1099	PFL_1099		20.0777	20.8739	0.993744	62.1202	53.3131	0.982147	65.1201	47.1142	0.995026	23.7995	25.8464	0.881349	32.9663	24.7682	0.794858	64.1474	101.889	0.869383
PFL_1100	PFL_1100		103.24	75.4368	0.867971	238.505	96.5699	0.414126	190.901	192.683	0.949751	120.731	107.945	0.819083	36.3364	84.5385	0.582837	76.8771	139.36	0.565707
PFL_1101	xerD		5.46689	5.72692	0.960889	7.09531	1.92269	0.670211	3.11018	6.34229	0.522158	4.9354	3.37374	0.850115	5.71592	5.62198	0.997155	7.63818	8.81091	0.939694
PFL_1102	dsbC		9.78693	15.8765	0.761336	7.08572	7.66544	0.998194	25.4621	32.6175	0.703097	13.2963	22.1068	0.739402	83.1197	24.4169	0.0447893	9.81052	41.261	0.380124
PFL_1103	hom		3.92813	5.57465	0.844375	0	0	NA	0	0	NA	2.32351	1.89059	0.917092	1.07312	1.12583	0.975327	0.769682	0.738151	0.954352
PFL_1104	thrC		5.16433	3.87791	0.820723	0	0	NA	0	0	NA	0	0	NA	0	0	NA	0	0	NA
PFL_1105	PFL_1105		545.604	471.145	0.977708	964.948	732.801	0.913385	1074.85	1060.8	0.867709	664.652	659.294	0.982406	528.125	419.176	0.890005	689.216	789.201	0.93422
PFL_1106	PFL_1106		54.3774	50.3279	0.820045	57.5636	69.3071	0.749802	76.1574	129.564	0.424531	74.5287	89.9004	0.829802	74.6386	52.7833	0.952759	83.224	126.382	0.556391
PFL_1107	PFL_1107		26.033	31.2289	0.957151	93.7858	101.295	0.995233	76.1574	45.3021	0.733299	70.9312	50.569	0.990032	28.2953	20.2649	0.898052	87.7438	42.1272	0.723996
PFL_1108	PFL_1108		27.4748	70.0283	0.928242	60.9608	136.567	0.74362	173.286	176.678	0.986115	134.163	171.935	0.85347	90.9493	106.953	0.981019	57.7262	131.28	0.649118
PFL_1109	PFL_1109		95.6997	190.484	0.997641	98.8488	330.697	0.862387	180.354	439.003	0.904187	172.554	223.627	0.994403	115.522	145.232	0.71079	254.567	215.535	0.957502
PFL_1110	PFL_1110		37.2033	73.1846	0.734379	166.001	169.896	0.875393	152.315	187.551	0.99226	97.1002	73.0441	0.880033	43.4603	69.8012	0.560171	127.965	88.1732	0.953525
PFL_1111	PFL_1111		7.48074	10.648	0.988424	19.1166	8.5301	0.862387	23.5626	16.4597	0.974402	9.89724	3.37127	0.71324	17.8346	12.6188	0.783586	20.2937	41.1475	0.90878
PFL_1112	PFL_1112		9.07906	9.74804	0.989725	6.56501	19.1927	0.843246	7.72611	8.11892	0.982361	7.14695	3.37127	0.813694	2.28349	1.56106	0.967448	6.38797	28.8607	0.837529
PFL_1113	PFL_1113		16.2858	32.8727	0.774139	49.6533	69.4076	0.940326	78.6629	88.6711	0.958358	41.9244	31.4651	0.942031	20.8429	28.1456	0.767643	36.0536	69.5589	0.710544
PFL_1114	PFL_1114		44.5218	83.8713	0.842004	102.227	127.528	0.973922	127.255	128.813	0.717387	129.264	96.6429	0.813694	100.044	88.7062	0.767643	40.8505	96.7842	0.86491
PFL_1115	PFL_1115		677.203	961.947	0.768438	1034.47	2225.77	2.14972e-05	1942.34	2327.09	0.41867	1370.33	1337.48	0.938729	964.775	980.787	0.748819	1379.34	1354.23	0.914058
PFL_1116	PFL_1116		11.2534	17.9803	0.87051	72.2151	60.777	0.878775	49.6678	51.6444	0.988766	31.2206	28.0939	0.813694	37.3903	22.5165	0.726753	101.231	80.8717	0.715883
PFL_1117	PFL_1117		254.642	231.364	0.978397	455.799	424.823	0.991195	467.149	469.589	0.509145	292.234	304.764	0.829264	304.834	184.346	0.586303	303.182	395.709	0.97661
PFL_1118	PFL_1118		296.476	275.112	0.958648	531.781	568.288	0.749802	617.97	768.069	0.643837	396.804	365.454	0.945574	271.686	289.142	0.960667	680.739	687.751	0.938487
PFL_1119	PFL_1119		46.8199	56.8165	0.869241	89.1132	87.4335	0.883483	94.5683	109.631	0.930773	85.4188	77.5391	0.983148	33.7632	81.5746	0.944263	42.1632	110.706	0.627391
PFL_1120	recJ		15.4054	15.8375	0.932424	14.442	37.3192	0.600131	29.8007	43.1025	0.673743	10.4759	28.0939	0.447111	35.1476	16.8874	0.494876	50.3939	61.7536	0.837529
PFL_1121	xenA		146.879	92.557	0.784017	283.973	227.835	0.942258	328.912	299.004	0.994212	132.52	149.459	0.804402	135.259	102.232	0.138931	102.271	126.357	0.853344
PFL_1122	mdoD		212.788	181.236	0.947175	342.473	420.763	0.993594	381.043	390.458	0.854294	338.706	267.551	0.813694	270.143	180.132	0.898052	343.843	304.35	0.631302
PFL_1123	PFL_1123		155.593	174.528	0.8543	392.025	359.414	0.959073	410.483	437.523	0.984298	268.345	234.207	0.842412	212.623	142.98	0.860113	262.246	327.221	0.882695
PFL_1124	PFL_1124		390.425	389.669	0.889657	783.112	839.873	0.994488	866.06	955.73	0.974402	678.047	580.854	0.647035	536.392	352.051	0.341371	468.296	616.967	0.740929
PFL_1125	PFL_1125		213.111	204.023	0.925757	336.022	336.917	0.995268	367.12	397.28	0.98517	254.441	173.771	0.522244	146.385	183.358	0.824116	457.565	466.412	0.987775
PFL_1126	PFL_1126		66.5326	46.3701	0.960889	64.992	52.2469	0.952686	97.1282	120.446	0.982361	43.3135	56.1878	0.9148	40.6876	48.4105	0.863164	31.509	84.6984	0.754414
PFL_1127	PFL_1127		130.035	130.118	0.988551	274.461	260.905	0.943916	196.464	313.751	0.723385	165.495	150.583	0.879591	78.0841	115.164	0.563668	244.745	223.372	0.944703
PFL_1128	PFL_1128		93.4865	101.927	0.970703	207.235	195.875	0.941742	233.991	240.203	0.602072	115.896	139.346	0.80956	229.342	83.9668	0.560074	75.4019	68.5792	0.962006
PFL_1129	PFL_1129		408.378	308.296	0.778406	745.597	506.515	0.862387	526.479	594.364	0.978225	407.245	400.057	0.983148	362.82	303.826	0.839257	221.172	180.265	0.915356
PFL_1130	PFL_1130		66.9357	30.9402	0.110619	49.8715	38.3854	0.988639	14.7173	38.9598	0.389397	38.0611	39.3314	0.941378	10.3316	14.6357	0.774349	55.461	45.4182	0.91619
PFL_1131	PFL_1131		273.495	177.993	0.818291	474.556	441.748	0.970837	363.127	411.579	0.936374	269.862	233.551	0.987329	158.437	197.02	0.605136	357.82	376.206	0.90878
PFL_1132	PFL_1132		110.135	74.7512	0.810505	276.668	165.457	0.703603	124.721	180.302	0.624931	103.104	87.6529	0.831367	35.3692	99.5473	0.74721	84.665	42.1272	0.393449
PFL_1133	PFL_1133		363.556	301.157	0.889657	688.578	479.971	0.802239	463.567	581.526	0.708961	438.439	335.068	0.268627	240.192	169.175	0.588187	295.65	473.964	0.511213
PFL_1134	PFL_1134		0	0	NA	1.87572	1.97086	0.995808	0	0	NA	1.09969	0.760675	0.906024	0	0	NA	30.7873	4.49212	0.951014
PFL_1135	PFL_1135		221.68	176.042	0.83714	615.235	330.845	0.433997	411.888	441.382	0.97636	267.844	204.523	0.987329	177.624	145.59	0.605136	254.59	278.471	0.969913
PFL_1136	PFL_1136		329.876	337.632	0.908589	754.489	848.745	0.878791	824.486	787.355	0.732584	488.264	459.418	0.846183	349.992	325.05	0.938804	515.514	510.714	0.993077
PFL_1137	prfB		2.41028	2.26725	0.970703	0	0	NA	0	0	NA	0	0	NA	0	0	NA	0	0	NA
PFL_1138	lysS		3.17017	2.2062	0.820045	0	0	NA	0	0	NA	1.30458	2.24751	0.813694	0	0	NA	0	0	NA
PFL_1139	PFL_1139		260.514	196.179	0.728395	419.223	310.089	0.491257	491.711	466.894	0.746065	272.557	243.855	0.975562	196.08	199.551	0.68036	248.876	199.859	0.987977
PFL_1140	PFL_1140		128.503	108.467	0.78047	236.34	196.483	0.932335	198.671	232.716	0.812912	138.07	132.603	0.813694	109.171	115.96	0.999175	275.479	224.449	0.790236
PFL_1141	PFL_1141		255.944	267.222	0.970703	695.062	467.361	0.965943	605.817	767.066	0.405533	458.572	351.735	0.813694	260.961	260.586	0.862739	424.189	404.087	0.828523
PFL_1142	PFL_1142		245.07	168.151	0.772418	427.015	341.79	0.994488	370.436	323.567	0.975915	199.32	237.836	0.872065	219.475	179.769	0.965872	213.785	217.494	0.983651
PFL_1143	PFL_1143		104.751	97.0704	0.968997	286.047	227.114	0.943916	328.498	308.233	0.760722	133.641	143.841	0.992387	227.373	117.086	0.192127	171.237	180.853	0.949677
PFL_1144	PFL_1144		94.4524	103.184	0.772418	172.738	247.665	0.843246	224.057	236.352	0.898884	111.122	162.944	0.811404	313.379	64.272	0.0188365	189.891	153.014	0.944703
PFL_1145	PFL_1145		67.6303	30.8594	0.537955	81.7916	117.289	0.569797	132.448	93.3223	0.891866	47.2868	50.569	0.820501	41.8854	50.6622	0.706389	6.56927	18.6143	0.734035
PFL_1146	PFL_1146		86.3949	58.1607	0.856389	140.679	169.536	0.995268	139.07	145.873	0.797434	84.0254	96.6429	0.813694	42.9709	63.0463	0.948239	203.451	115.605	0.653411
PFL_1147	ppc		239.249	250.789	0.993744	407.448	497.021	0.697764	411.035	573.002	0.868496	316.086	270.881	0.71324	272.506	191.132	0.537807	480.045	366.409	0.958763
PFL_1148	adk		3.07863	3.26019	0.994222	0	0	NA	0	0	NA	0	0	NA	0	0	NA	0	0	NA
PFL_1149	yeaZ		3.50747	2.70095	0.867971	0	0	NA	0	0	NA	0	0	NA	0.54242	1.12583	0.820404	0	0	NA
PFL_1150	PFL_1150		58.2283	42.5848	0.970703	72.2151	74.6384	0.993247	102.647	102.333	0.994212	60.3702	60.2697	0.966486	44.4641	52.9138	0.935376	136.234	72.498	0.905816
PFL_1151	PFL_1151		32.7584	66.8628	0.886476	181.944	152.571	0.973922	196.464	192.987	0.954619	92.3743	105.633	0.938729	67.3876	61.9204	0.772587	158.555	210.929	0.930292
PFL_1152	PFL_1152		80.6374	115.926	0.856389	195.273	152.437	0.991195	246.132	277.118	0.940178	185.848	149.459	0.842154	194.245	92.3177	0.605136	80.3101	99.832	0.97661
PFL_1153	PFL_1153		193.848	180.933	0.850467	452.985	353.999	0.883483	418.314	466.576	0.868343	272.811	285.434	0.966486	158.762	166.622	0.99274	109.635	264.73	0.770803
PFL_1154	PFL_1154		300.755	317.835	0.939051	487.686	471.404	0.97388	690.935	786.398	0.898884	414.585	393.314	0.966618	165.291	365.893	0.363866	451.626	271.378	0.264673
PFL_1155	PFL_1155		67.429	46.3701	0.889657	67.0802	84.2347	0.874628	121.41	185.267	0.911604	82.477	75.2916	0.850115	61.3172	51.521	0.968124	50.3668	79.9203	0.853344
PFL_1156	PFL_1156		97.8305	149.687	0.551451	234.504	237.227	0.988639	194.256	264.237	0.999	173.752	194.09	0.934367	145.539	158.741	0.971188	109.197	145.976	0.804519
PFL_1157	PFL_1157		149.647	138.317	0.801062	216.896	355.065	0.703603	423.832	422.216	0.915685	286.235	210.921	0.766325	176.927	145.281	0.741049	179.18	106.994	0.78027
PFL_1158	PFL_1158		575.896	442.349	0.850467	1059.11	797.847	0.875393	1619.17	1482.08	0.995501	727.287	664.225	0.985146	604.318	462.234	0.993909	700.448	484.788	0.529248
PFL_1159	PFL_1159		53.5626	71.921	0.772641	163.187	147.144	0.788378	107.062	198.423	0.417124	108.267	109.004	0.987329	50.8356	63.0463	0.865739	187.033	105.808	0.913427
PFL_1160	PFL_1160		34.8719	36.9883	0.801062	83.4694	95.9636	0.957716	70.6387	117.785	0.882538	53.8074	66.5563	0.958304	26.4136	68.6754	0.646083	100.059	92.6466	0.922393
PFL_1161	plsB		559.846	532.492	0.973894	1187.81	957.819	0.670211	521.434	1273.14	7.31118e-06	679.073	821.465	0.768767	133.508	485.731	1.35846e-05	907.658	891.529	0.983651
PFL_1162	PFL_1162		74.299	87.7263	0.969769	128.487	117.289	0.943916	215.227	261.846	0.791081	104.946	107.88	0.962649	116.684	70.927	0.464598	102.522	99.9297	0.914825
PFL_1163	PFL_1163		72.1154	43.6982	0.904142	80.8971	95.3039	0.923251	124.401	154.933	0.732852	40.6887	75.2916	0.83311	46.742	70.927	0.426079	37.5666	38.2989	0.704237
PFL_1164	rrmA		110.402	65.3093	0.487683	126.663	90.5944	0.965943	131.344	115.067	0.963191	94.414	66.847	0.814128	75.5435	39.4039	0.543272	190.111	99.9297	0.984355
PFL_1165	dapE		4.87521	6.14809	0.899363	0	0	NA	1.01742	0.906042	0.97174	0	0	NA	0	0	NA	0	0	NA
PFL_1166	PFL_1166		418.594	309.717	0.262799	910.163	939.615	0.985824	899.114	1744.04	0.324794	521.868	576.716	0.93696	2529.18	377.836	0.968173	709.756	487.201	0.790236
PFL_1167	PFL_1167		135.832	53.1238	0.250302	143.341	105.123	0.859176	130.24	125.94	0.968343	101.172	80.3945	0.825319	49.3556	85.0492	0.560171	89.8874	100.682	0.986748
PFL_1168	sufE		1.84012	1.57608	0.944988	0	0	NA	0	0	NA	0	0	NA	0	0	NA	0	0	NA
PFL_1169	sufS		73.6151	53.6476	0.946816	153.929	195.587	0.959178	167.538	205.641	0.60844	94.7969	86.2549	0.913633	101.2	108.112	0.921874	136.529	172.92	0.994848
PFL_1170	dapD		2.48229	2.50778	0.986758	0	0	NA	0	0	NA	1.19693	1.12376	0.983148	0	0	NA	0	0	NA
PFL_1171	PFL_1171		3.56407	5.11304	0.973468	16.8814	6.2705	0.801434	12.5482	14.8241	0.966357	10.0008	10.2571	0.948816	5.69623	7.68786	0.914708	13.6477	9.79702	0.89504
PFL_1172	PFL_1172		93.9633	100.267	0.856389	184.758	196.192	0.995233	171.301	265.514	0.4707	113.911	120.798	0.887085	77.8636	123.841	0.644889	147.009	184.184	0.983342
PFL_1173	dapC		180.43	166.426	0.856389	331.864	296.907	0.973922	341.559	429.251	0.995848	208.778	217.261	0.972144	167.007	157.149	0.869589	240.911	217.531	0.719034
PFL_1174	glnD		96.3916	77.3296	0.33972	113.836	125.631	0.811583	66.9228	101.477	0.402442	98.6592	102.681	0.85916	57.5738	63.9298	0.853756	236.87	135.367	0.488301
PFL_1175	map_1		138.431	169.393	0.747468	252.284	266.582	0.943916	454.737	375.101	0.982361	244.132	216.885	0.986136	235.774	180.132	0.984505	206.275	236.108	0.958763
PFL_1176	rpsB		1.64974	1.89266	0.970703	0.254061	1.06626	0.761694	0	0	NA	0	0	NA	0	0	NA	0	0	NA
PFL_1177	tsf		3.14167	3.2016	0.984997	0	0	NA	0	0	NA	0.616122	1.12376	0.846975	1.01055	0.578707	0.772523	0	0	NA
PFL_1178	pyrH		6.15419	3.78532	0.908589	0	0	NA	4.05278	0.906042	0.642162	0	0	NA	1.01055	3.84587	0.652881	1.25021	0.979702	0.90583
PFL_1179	frr		2.59753	6.65279	0.939051	0	0	NA	0	0	NA	0	0	NA	0	0	NA	0	0	NA
PFL_1180	uppS		1.04033	0.946329	0.976277	0	0	NA	0	0	NA	1.2103	1.12376	0.982875	0	0	NA	0	0	NA
PFL_1181	cdsA_1		0.431914	0.946329	0.864539	0	0	NA	0	0	NA	0	0	NA	0	0	NA	0.769682	0.959679	0.987775
PFL_1182	dxr		3.84392	5.84409	0.849406	0	0	NA	0	0	NA	0.882528	1.12376	0.958304	0	0	NA	0	0	NA
PFL_1183	rseP		1.05672	0.312572	0.745907	0.937858	1.92512	0.878775	0	0	NA	1.58968	2.24751	0.873878	0	0	NA	3.22526	2.96554	0.928375
PFL_1184	yaeT		9.76144	8.25038	0.841215	0	0	NA	1.00828	0.906042	0.974402	0	0	NA	0	0	NA	0	0	NA
PFL_1185	PFL_1185		2.11345	0.465681	0.479283	0	0	NA	0	0	NA	0	0	NA	0	0	NA	0	0	NA
PFL_1186	lpxD		0.561392	1.89266	0.655117	0	0	NA	0	0	NA	0	0	NA	0	0	NA	0	0	NA
PFL_1187	fabZ		1.90395	1.39026	0.869241	0	0	NA	0	0	NA	0	0	NA	0	0	NA	0	0	NA
PFL_1188	lpxA		5.45434	7.13248	0.929716	0	0	NA	0	0	NA	0	0	NA	0	0	NA	0	0	NA
PFL_1189	lpxB		1.14793	2.83899	0.662494	0	0	NA	0	0	NA	0	0	NA	0	0	NA	0	0	NA
PFL_1190	rnhB		12.3356	3.50949	0.810362	4.68929	18.1265	0.76815	8.82984	8.57834	0.97699	6.59816	3.37127	0.820501	0	0	NA	3.39006	14.6955	0.647232
PFL_1191	dnaE		9.94576	7.23568	0.686448	0.34328	1.06626	0.811765	1.27285	0.906042	0.903173	1.79628	1.12376	0.870701	0	0	NA	0	0	NA
PFL_1192	accA		1.55696	1.23966	0.94423	0	0	NA	0	0	NA	0	0	NA	0	0	NA	0	0	NA
PFL_1193	tilS		4.07304	2.81259	0.821454	0	0	NA	0	0	NA	0	0	NA	0	0	NA	0.769682	0.745891	0.954352
PFL_1194	pyrG		2.11345	1.20233	0.778406	0	0	NA	1.10373	1.13382	0.994212	0.927865	1.12376	0.966486	0	0	NA	0	0	NA
PFL_1195	kdsA		4.31324	4.10735	0.958879	0	0	NA	0	0	NA	0	0	NA	0	0	NA	0	0	NA
PFL_1196	eno		3.00737	3.98896	0.944988	0	0	NA	1.19907	0.906042	0.915747	0	0	NA	0	0	NA	1.01858	2.93911	0.85074
PFL_1197	ftsB		0	0	NA	0	0	NA	0	0	NA	0	0	NA	0	0	NA	0	0	NA
PFL_1198	ispD		0	0	NA	0	0	NA	0	0	NA	0	0	NA	0	0	NA	0	0	NA
PFL_1199	PFL_1199		580.027	460.623	0.411114	859.274	1102.44	0.196433	1090.49	1192.02	0.8695	598.011	616.658	0.994403	594.92	476.224	0.887216	921.82	861.613	0.996119
PFL_1200	PFL_1200		148.719	156.842	0.981405	247.509	290.532	0.944056	228.215	315.891	0.761156	184.864	187.667	0.859143	97.9103	114.157	0.74341	261.983	272.033	0.907088
PFL_1201	fghA		256.327	174.319	0.707507	455.799	307.779	0.381149	424.936	397.677	0.994583	221.736	275.32	0.813694	208.571	189.662	0.635842	360.972	291.46	0.90577
PFL_1202	ispF		0.777203	0.946329	0.977708	0.937858	1.41174	0.944056	0	0	NA	0	0	NA	0	0	NA	1.31791	0.979702	0.894106
PFL_1203	truD		140.1	192.949	0.98087	345.776	421.186	0.689193	473.602	354.001	0.4783	282.711	244.786	0.925207	142.108	247.51	0.477634	233.673	407.924	0.802864
PFL_1204	surE		1.77075	2.31791	0.942027	0	0	NA	4.41492	2.02172	0.767498	0.36176	1.12376	0.813694	3.29699	3.33405	0.942393	6.15746	5.66273	0.994848
PFL_1205	pcm		751.113	502.954	0.286692	1381.47	854.55	0.442437	819.384	899.319	0.891489	487.734	541.252	0.819083	459.317	455.182	0.5534	982.114	626.996	0.264673
PFL_1206	nlpD		75.1856	81.2838	0.928242	106.204	226.048	0.27296	119.921	211.107	0.588565	95.6734	104.675	0.987046	60.6793	94.9893	0.321325	218.498	284.604	0.857474
PFL_1207	rpoS		236.471	270.868	0.998675	602.85	464.462	0.961793	658.927	685.031	0.903173	365.098	312.862	0.705148	229.109	231.226	0.997155	340.2	287.974	0.583832
PFL_1208	fdxA		1.67961	1.83416	0.993744	0.564726	1.06626	0.89876	0	0	NA	0	0	NA	0	0	NA	0	0	NA
PFL_1209	mutS		569.069	618.275	0.971853	1300.8	1228.86	0.883483	1403.97	1646.86	0.801307	815.973	886.13	0.987329	682.189	640.883	0.875887	1022.35	947.396	0.97661
PFL_1210	prtR		0.461175	0.946329	0.869241	1.1709	1.06626	0.988579	0	0	NA	0	0	NA	0	0	NA	0	0	NA
PFL_1211	hol		41.9347	34.4247	0.844375	91.1397	51.1806	0.982147	77.2611	65.0377	0.763547	54.9847	38.2077	0.927525	36.0683	38.2781	0.991996	38.4646	48.0054	0.70453
PFL_1212	PFL_1212		1.05672	0.311339	0.745907	6.56501	1.06626	0.726379	4.41492	10.4138	0.935255	3.29908	8.48105	0.99147	3.03164	2.25165	0.865143	10.0059	28.4114	0.895014
PFL_1213	PFL_1213		305.058	240.878	0.732921	504.836	490.907	0.991731	621.4	644.152	0.968131	306.815	318.174	0.991014	286.925	276.35	0.853956	752.32	355.077	0.563904
PFL_1214	PFL_1214		25.5862	21.8522	0.937615	67.359	98.0961	0.697764	92.7133	84.5167	0.723385	43.5312	43.3593	0.994403	23.853	24.7682	0.824602	34.542	25.4449	0.839475
PFL_1215	PFL_1215		4.93453	8.51696	0.820045	9.37858	2.13252	0.749802	25.3858	23.5571	0.864987	13.1963	11.2376	0.966486	8.44403	9.00661	0.935376	11.5088	21.5535	0.977417
PFL_1216	PFL_1216		328.583	203.557	0.778406	384.288	308.055	0.793954	506.61	468.842	0.995501	337.335	301.166	0.944341	188.083	228.92	0.972778	543.148	479.556	0.993958
PFL_1217	PFL_1217		100.511	59.6187	0.856802	115.916	150.108	0.940326	150.107	196.362	0.759268	105.394	130.356	0.983695	62.4969	87.8144	0.612847	151.24	152.123	0.987775
PFL_1218	PFL_1218		53.0187	51.1018	0.816991	57.2093	122.224	0.679473	107.062	127.752	0.877554	76.9786	74.1678	0.906296	22.232	59.6688	0.525552	48.1837	58.7821	0.850703
PFL_1219	PFL_1219		130.176	110.074	0.891242	452.843	259.093	0.806792	413.899	324.283	0.887586	145.208	216.662	0.810428	188.456	148.609	0.979925	385.374	245.867	0.960773
PFL_1220	PFL_1220		346.244	249.643	0.676398	420.319	487.905	0.982147	712.122	616.318	0.974402	353.155	355.168	0.827658	210.954	244.304	0.964635	282.505	368.696	0.78027
PFL_1221	PFL_1221		183.353	170.179	0.818291	445.483	441.433	0.99226	594.815	584.397	0.966357	298.017	270.825	0.813694	191.796	149.669	0.758104	156.176	172.428	0.979687
PFL_1222	PFL_1222		38.6357	25.6508	0.877124	42.4136	55.6967	0.982147	68.4313	78.9353	0.986702	74.7792	35.6357	0.602714	37.3442	27.0198	0.847601	20.8833	50.2465	0.863219
PFL_1223	PFL_1223		10.2193	17.9803	0.729368	32.825	23.5624	0.950483	49.6678	58.8456	0.986115	20.8942	31.4651	0.820501	13.3672	22.5165	0.631503	77.4618	86.2138	0.914825
PFL_1224	PFL_1224		349.768	300.377	0.929716	623.431	526.392	0.602138	655.089	694.934	0.801307	358.5	428.151	0.894297	303.164	243.444	0.651856	414.257	435.968	0.949677
PFL_1225	PFL_1225		8.00069	20.7926	0.745907	10.9765	35.0238	0.993594	11.7067	10.8725	0.97174	19.7945	8.99004	0.870701	13.679	10.1324	0.951929	54.1763	78.3762	0.920834
PFL_1226	PFL_1226		643.641	597.311	0.863015	1303.04	1212.11	0.878775	1497.98	1427.09	0.906164	911.28	799.527	0.813694	996.356	737.787	0.588187	1018.81	1001.83	0.809979
PFL_1227	PFL_1227		38.2628	39.4893	0.972502	120.046	72.9944	0.688287	106.572	103.289	0.994212	100.072	85.9859	0.813694	21.2246	50.6622	0.451589	124.616	169.489	0.863219
PFL_1228	PFL_1228		12.52	31.6414	0.841915	33.5689	41.5842	0.874628	108.166	69.4452	0.882672	46.1871	60.1442	0.963407	66.0496	33.7748	0.734354	40.1029	99.9297	0.160414
PFL_1229	llpA1		397.94	350.693	0.958648	859.268	733.31	0.874628	913.088	929.944	0.916317	565.364	518.828	0.880649	369.47	475.851	0.875887	856.308	856.834	0.737044
PFL_1230	cinA		91.2974	61.5915	0.952894	126.203	114.09	0.991195	174.389	155.839	0.949751	100.072	88.7767	0.924485	40.1678	67.5496	0.688057	291.71	148.766	0.812309
PFL_1231	recA		3.541	4.14545	0.958648	0.723127	5.33131	0.72166	25.2886	7.01679	0.446336	2.34568	2.78085	0.969685	23.9503	14.0058	0.938609	13.2947	8.28975	0.802172
PFL_1232	recX		20.183	17.9803	0.930079	35.6386	30.6502	0.9958	25.3858	22.6154	0.817233	9.04794	18.3795	0.840342	5.05274	9.99198	0.783058	70.3631	39.6031	0.845964
PFL_1233	PFL_1233		456.598	476.657	0.944988	895.694	949.014	0.965943	1066.2	1238.39	0.906164	647.72	543.897	0.957759	692.188	490.841	0.494603	313.693	528.06	0.271595
PFL_1234	PFL_1234		176.473	133.432	0.816991	224.148	207.921	0.921193	362.023	239.195	0.528589	177.051	160.697	0.984088	186.951	99.0727	0.338734	425.345	349.754	0.913967
PFL_1235	PFL_1235		59.275	55.4324	0.976277	116.972	57.0364	0.730161	133.94	130.238	0.783391	58.2838	66.7456	0.944341	48.2196	40.5297	0.81678	241.339	161.651	0.979687
PFL_1236	PFL_1236		498.529	432.472	0.929716	1106.09	880.7	0.327525	784.147	838.544	0.926173	648.819	585.583	0.994989	307.783	546.026	0.291548	630.551	619.172	0.835426
PFL_1237	PFL_1237		132.715	174.953	0.731213	187.167	401.981	0.596842	464.842	470.021	0.843612	259.977	247.1	0.982095	234.838	204.279	0.968173	275.23	616.687	0.168528
PFL_1238	PFL_1238		1.05672	1.04805	0.986945	0.937858	1.06626	0.991195	11.0373	3.62417	0.69053	16.4954	4.49502	0.721156	1.06416	2.25165	0.81678	41.2623	67.5995	0.837529
PFL_1239	dgkA		52.573	82.0905	0.957151	103.164	227.729	0.609578	200.879	222.886	0.991066	74.7792	101.138	0.813694	59.6414	110.331	0.643075	124.06	94.0514	0.994848
PFL_1240	PFL_1240		144.771	95.0861	0.631012	286.985	276.742	0.942132	258.273	396.846	0.569322	192.446	180.477	0.962649	66.0151	171.126	0.180591	151.94	263.042	0.556391
PFL_1241	fpr_1		2.11345	1.38986	0.841215	0	0	NA	0	0	NA	0	0	NA	0	0	NA	0	0	NA
PFL_1242	PFL_1242		82.0601	62.2622	0.985006	177.255	166.043	0.874628	193.153	151.87	0.495545	103.832	84.8911	0.982406	55.853	68.6754	0.770255	81.5539	156.457	0.790236
PFL_1243	rhlG		1036.5	272.757	0.981934	352.635	488.343	0.955996	587.184	501.947	0.939764	369.497	307.909	0.887085	251.626	206.026	0.751173	377.541	461.051	0.97661
PFL_1244	PFL_1244		93.3902	107.993	0.873985	250.408	177	0.689193	175.493	156.745	0.91349	95.6734	121.366	0.865391	89.9387	91.1919	0.954368	207.814	119.524	0.937393
PFL_1245	PFL_1245		76.2909	99.2872	0.856802	223.21	146.927	0.70813	296.903	267.282	0.75127	135.262	103.385	0.906296	101.055	123.841	0.875887	149.696	295.87	0.758622
PFL_1246	PFL_1246		503.935	556.82	0.948367	1078.33	993.396	0.995949	1231.59	1372.9	0.532988	763.985	853.794	0.819083	532.695	567.416	0.907178	956.478	893.489	0.842107
PFL_1247	rimO		231.84	298.758	0.815845	572.684	771.066	0.906839	569.069	722.116	0.756669	363.117	455.121	0.879254	166.952	378.435	0.0307978	360.35	554.507	0.183514
PFL_1248	kup		496.842	607.956	0.836871	1519.58	1086.37	0.163131	1637.93	1529.32	0.989321	938.039	800.41	0.66759	741.958	761.065	0.810776	764.471	870.888	0.393449
PFL_1250	PFL_1250		240.957	222.914	0.983633	562.283	496.878	0.935617	505.508	677.719	0.62208	334.279	332.632	0.870701	324.124	245.43	0.746683	170.009	267.459	0.715883
PFL_1251	PFL_1251		785.116	876.133	0.968997	1247.79	1538.33	0.556033	1625.11	1810.63	0.933441	1002.83	1011.3	0.994403	875.445	672.917	0.863164	2038.36	1325.7	0.982254
PFL_1254	dinB		305.697	262.07	0.772069	586.161	490.609	0.520629	707.196	770.223	0.903437	335.415	334.879	0.768767	405.667	297.218	0.617415	403.904	431.069	0.767439
PFL_1255	PFL_1255		202.384	149.198	0.790577	303.866	342.081	0.953068	347.675	368.644	0.986724	128.501	212.39	0.679887	407.04	188.401	0.549489	165.532	202.798	0.969913
PFL_1256	proS		4.5855	2.21216	0.537803	0	0	NA	0	0	NA	1.09969	1.4472	0.945662	0	0	NA	0	0	NA
PFL_1257	PFL_1257		211.852	67.3977	0.0157315	347.821	198.101	0.664673	131.804	88.8192	0.457214	116.568	127.077	0.982879	29.8498	54.3117	0.34258	367.161	125.712	0.00845248
PFL_1258	ybaZ		69.886	54.8871	0.98087	80.2851	62.6616	0.993594	96.9657	124.264	0.593518	69.0819	73.0441	0.825384	44.6464	52.9138	0.799303	31.5627	73.4777	0.68785
PFL_1259	PFL_1259		305.449	222.87	0.255207	456.934	336.742	0.70813	465.898	498.046	0.914447	269.474	255.243	0.924954	325.922	199.303	0.483089	416.362	433.056	0.982254
PFL_1260	capB		27.8612	23.2237	0.662494	45.9551	37.3192	0.988167	35.3194	33.8781	0.865653	10.0744	29.2176	0.488196	28.5101	39.4039	0.494603	38.4841	27.4317	0.989957
PFL_1261	dcd		0	0	NA	0	0	NA	0	0	NA	0	0	NA	0	0	NA	0	0	NA
PFL_1262	PFL_1262		59.118	23.862	0.80433	54.3958	58.6444	0.995268	56.2902	81.5438	0.949751	36.2899	28.0939	0.989702	20.2109	36.5975	0.935376	10.7755	41.1475	0.674713
PFL_1263	hisP		38.7444	17.2844	0.801062	26.6961	57.5782	0.602138	48.5071	41.3196	0.954619	23.0936	23.368	0.975562	15.1582	11.9464	0.863164	11.7031	62.701	0.149415
PFL_1264	PFL_1264		221.897	236.485	0.801062	478.308	458.493	0.985824	527.397	517.35	0.933915	323.958	311.957	0.804402	189.828	225.165	0.890958	332.978	265.081	0.918505
PFL_1265	hisM		508.999	487.857	0.880717	764.556	759.936	0.991195	1086.41	1159.52	0.662955	575.388	524.794	0.970816	529.128	431.844	0.920737	929.286	909.164	0.859554
PFL_1266	hisQ		264.266	243.881	0.720443	610.546	462.087	0.885446	645.682	628.537	0.788891	425.863	391.067	0.95483	347.628	265.695	0.82114	702.725	554.046	0.86491
PFL_1267	hisJ		62.4424	83.6676	0.98087	161.167	242.258	0.883483	205.976	236.629	0.429125	145.583	137.098	0.949116	119.613	115.96	0.799358	205.485	198.88	0.712895
PFL_1268	quiP		466.168	458.196	0.841915	981.966	1216.04	0.942258	1151.39	1291.11	0.82318	853.376	693.758	0.822897	586.771	518.525	0.76656	1019.3	962.426	0.89811
PFL_1269	PFL_1269		411.462	405.325	0.969	830.412	841.281	0.913385	1035.05	953.156	0.994974	564.638	492.205	0.992387	371.139	432.317	0.900427	345.579	499.085	0.837529
PFL_1270	PFL_1270		30.645	74.3134	0.989314	148.182	110.714	0.788378	119.203	134.795	0.930773	92.3743	107.88	0.820501	75.7911	63.696	0.401426	74.6592	111.686	0.979687
PFL_1271	PFL_1271		1.05672	1.08072	0.991035	0	0	NA	0	0	NA	0	0	NA	0	0	NA	0	0	NA
PFL_1272	PFL_1272		115.183	135.48	0.994787	285.033	266.566	0.995268	321.185	278.987	0.988766	218.68	203.599	0.969706	139.912	155.67	0.868172	179.814	148.09	0.858885
PFL_1273	PFL_1273		208.584	201.142	0.956325	369.604	385.987	0.736114	413.826	401.377	0.631965	285.951	305.661	0.938729	178.589	155.567	0.982665	262.189	363.47	0.922393
PFL_1274	PFL_1274		78.841	64.3504	0.960889	180.069	229.246	0.689193	243.924	227.184	0.862942	140.761	137.098	0.981284	59.3242	84.4369	0.451589	140.082	90.5028	0.631302
PFL_1275	PFL_1275		219.927	200.584	0.881651	403.743	523.535	0.995268	498.048	525.268	0.812531	232.035	270.825	0.870701	234.608	255.562	0.811427	228.053	293.116	0.938487
PFL_1276	PFL_1276		61.29	69.082	0.959093	123.797	140.26	0.913385	149.004	141.343	0.958358	112.169	107.88	0.992387	96.5907	91.1919	0.807654	243.22	132.26	0.696187
PFL_1277	PFL_1277		158.218	155.198	0.955366	476.584	396.65	0.988861	433.766	433.123	0.670325	320.571	230.37	0.813694	247.619	188.013	0.853756	192.995	170.98	0.826136
PFL_1278	PFL_1278		96.8137	127.908	0.957151	164.125	299.62	0.737624	316.77	344.296	0.989321	185.417	170.811	0.957759	143.099	79.9336	0.851501	219.359	163.61	0.637009
PFL_1279	dinG		74.6323	130.537	0.309554	160.013	233.888	0.699302	238.573	232.385	0.652222	147.51	104.39	0.963407	131.653	94.6112	0.698949	170.091	202.812	0.627731
PFL_1280	PFL_1280		852.561	689.946	0.346943	2070.44	1947.7	0.867531	1583.9	2289.8	0.125611	999.654	1162.65	0.791172	822.757	847.6	0.935376	1435.8	1356.77	0.983651
PFL_1281	estC		937.253	611.973	0.891242	593.31	589.466	0.965943	529.971	646.701	0.863287	464.991	497.847	0.389945	551.862	380.529	0.461502	308.03	538.836	0.191606
PFL_1282	PFL_1282		12.7157	10.4595	0.8543	41.1731	23.4794	0.870155	14.7855	18.4809	0.994583	8.35789	7.86629	0.983389	3.84295	10.1324	0.546447	49.5493	58.7821	0.715605
PFL_1283	pdxH		1.55511	2.06564	0.938831	0	0	NA	0	0	NA	0	0	NA	0	0	NA	0	0	NA
PFL_1284	PFL_1284		50.9311	97.4719	0.390305	148.182	220.04	0.974296	78.7565	219.333	0.474133	74.3769	180.925	0.251408	107.118	137.351	0.862739	173.641	233.169	0.874627
PFL_1285	PFL_1285		79.4463	62.782	0.929716	211.956	143.863	0.940099	219.063	223.792	0.850427	112.169	113.499	0.957759	72.7879	82.1853	0.868197	215.934	278.236	0.982254
PFL_1286	nhaA		7.74436	7.94885	0.988551	0	0	NA	0	0	NA	0	0	NA	0	0	NA	0.769682	1.40214	0.949176
PFL_1287	PFL_1287		471.676	506.487	0.994894	1238.92	1122.82	0.965943	1233.97	1289.54	0.979834	747.328	745.727	0.829802	683.214	564.784	0.899571	739.583	810.214	0.78027
PFL_1288	PFL_1288		651.411	521.685	0.794134	1073.85	1117.93	0.889785	1406.16	1446.45	0.833216	826.97	790.33	0.984088	833.226	590.996	0.380689	839.342	899.483	0.968712
PFL_1289	PFL_1289		57.9786	50.1087	0.915309	189.739	82.1022	0.712809	120.307	99.2456	0.817233	72.3809	58.4353	0.924485	36.5195	60.7946	0.479423	197.808	117.871	0.90878
PFL_1290	PFL_1290		33.2462	44.8462	0.585846	111.524	78.1954	0.874628	118.099	108.813	0.817233	53.9965	54.7226	0.964199	24.4902	36.9287	0.918469	137.396	99.8271	0.538134
PFL_1291	PFL_1291		370.968	374.724	0.8933	761.711	742.414	0.991591	1031.99	829.985	0.425836	588.048	523.844	0.846183	482.567	418.807	0.998743	799.882	568.03	0.324539
PFL_1292	PFL_1292		29.4579	37.9665	0.866231	68.4636	31.5398	0.520246	55.1865	55.2686	0.939708	35.7602	44.9502	0.813694	37.3903	38.2502	0.777356	6.45096	15.6752	0.882695
PFL_1293	PFL_1293		182.823	172.611	0.902152	479.339	372.126	0.704856	449.708	510.58	0.747578	366.91	327.556	0.992387	171.87	214.145	0.841011	149.628	192.396	0.959331
PFL_1294	PFL_1294		411.615	400.032	0.986758	960.367	646.155	0.806792	857.598	814.656	0.901273	517.882	488.833	0.92273	431.142	390.929	0.588192	605.31	683.832	0.710526
PFL_1295	PFL_1295		46.7893	50.8124	0.889657	160.374	82.1022	0.891666	92.7133	40.7719	0.59973	89.0752	55.064	0.813694	47.4957	34.9006	0.81678	62.3443	74.659	0.958763
PFL_1296	braG		184.989	143.215	0.902152	250.756	211.12	0.998091	277.949	421.902	0.843612	216.014	151.107	0.768767	139.064	132.847	0.841011	260.153	158.712	0.372617
PFL_1297	braF		30.4974	78.5453	0.280045	121.922	162.072	0.96255	172.182	131.25	0.747669	86.8758	101.138	0.975562	69.7278	83.3111	0.935376	92.3619	159.311	0.936834
PFL_1298	braE		240.698	258.098	0.946816	464.612	590.709	0.556033	1006.25	885.399	0.55506	389.223	379.056	0.972965	2426.65	242.848	0.401426	668.265	639.746	0.987775
PFL_1299	braD		1056.42	467.12	0.606233	1103.39	1114.11	0.982147	1067.48	1142.95	0.86579	665.662	644.88	0.71324	522.718	563.503	0.952889	897.449	1100.54	0.908794
PFL_1300	braC		413.998	381.778	0.970703	925.666	784.994	0.679473	910.577	1031.08	0.954619	565.243	624.808	0.815996	396.665	561.705	0.520628	631.87	600.087	0.991222
PFL_1301	PFL_1301		51.6787	54.8871	0.729368	130.089	98.0961	0.892297	148.83	173.683	0.909648	87.7059	89.9004	0.906024	67.2761	60.6286	0.763531	110.534	116.585	0.985332
PFL_1302	PFL_1302		540.185	522.009	0.80433	1039.94	1100	0.926803	1292.31	1238.81	0.990794	656.108	705.526	0.999592	563.144	537.156	0.967605	904.649	1000.16	0.984354
PFL_1303	PFL_1303		21.5089	27.2758	0.955366	69.4015	26.6566	0.688287	56.2902	44.5142	0.612087	19.1682	21.3513	0.957759	23.6821	12.3841	0.872452	52.4852	38.2084	0.947487
PFL_1304	PFL_1304		649.8	585.965	0.856802	1410.59	1168.25	0.72089	1464.42	1476.23	0.994212	840.929	915.198	0.992786	581.618	605.73	0.897452	942.161	1133.82	0.446823
PFL_1305	PFL_1305		44.5793	54.8871	0.983842	45.0172	77.8372	0.844413	99.3357	75.2015	0.668161	49.4862	41.5789	0.983148	34.9697	41.6556	0.968173	60.7315	59.7619	0.882695
PFL_1306	PFL_1306		500.762	491.396	0.840532	1079.94	1106.78	0.991195	1166.18	1207.95	0.97174	732.616	742.635	0.967726	549.521	498.986	0.841011	742.789	741.594	0.730137
PFL_1307	hepA/rapA		210.004	239.031	0.886896	470.763	603.571	0.995268	320	388.118	0.956018	304.289	262.807	0.620965	214.171	297.833	0.974295	302.313	343.876	0.853344
PFL_1308	PFL_1308		1.05672	0.235094	0.727402	0	0	NA	0	0	NA	0	0	NA	0	0	NA	10.7755	10.7767	0.958763
PFL_1309	PFL_1309		228.368	237.529	0.864399	534.544	549.125	0.94726	613.674	652.35	0.803531	355.459	371.963	0.957152	230.039	270.198	0.828703	527.219	378.19	0.983342
PFL_1310	PFL_1310		48.843	52.0481	0.8933	65.6501	89.566	0.983976	120.307	183.021	0.867709	55.5945	77.5391	0.814796	60.6328	72.0529	0.918469	60.0352	80.3356	0.862215
PFL_1311	PFL_1311		83.8308	137.827	0.190673	280.356	206.736	0.959073	282.555	289.027	0.990794	174.851	195.533	0.989702	155.428	119.338	0.941765	233.214	185.164	0.750142
PFL_1312	PFL_1312		36.0434	21.7656	0.801062	102.227	21.3252	0.937557	46.3567	48.0202	0.975915	29.6917	17.9801	0.906296	20.2109	23.6423	0.977095	42.3325	24.4926	0.719259
PFL_1313	pitA_1		4.04391	2.09923	0.676398	0.758942	1.06626	0.962144	0	0	NA	0	0	NA	0	0	NA	0	0	NA
PFL_1314	PFL_1314		21.4224	23.6582	0.94423	27.1979	33.0541	0.953068	42.7717	70.6713	0.588565	19.5569	27.994	0.813694	9.91612	39.4039	0.284209	60.8049	54.8633	0.870407
PFL_1315	pcaR		419.783	511.055	0.976249	881.953	860.474	0.84058	995.858	1046.44	0.915573	591.992	556.259	0.981284	463.453	440.198	0.918469	458.235	526.449	0.856151
PFL_1316	pcaK		183.393	251.766	0.958879	488.883	394.692	0.697764	476.996	487.854	0.632161	281.256	293.69	0.957152	190.831	231.278	0.598422	631.338	493.425	0.520039
PFL_1317	catI		197.359	217.881	0.976277	405.286	495.812	0.959073	471.001	548.155	0.850427	315.567	260.636	0.989702	245.555	219.536	0.928038	252.508	127.24	0.719034
PFL_1318	catJ		36.4459	34.0678	0.936652	85.3451	87.0153	0.940326	80.5723	26.581	0.419951	27.0683	52.8165	0.777734	40.4219	12.4592	0.413783	228.596	78.3762	0.684973
PFL_1319	pcaF		52.5203	208.05	0.844509	46.8929	338.674	0.949781	98.5102	283.422	0.948439	42.8881	201.397	0.957759	34.9428	142.98	0.204903	16.38	12.7361	0.992813
PFL_1320	pcaH_1		263.037	210.254	0.866614	493.313	431.842	0.848341	497.926	530.941	0.826609	353.191	341.301	0.966613	209.832	215.033	0.862739	562.918	341.674	0.365445
PFL_1321	pcaG_1		76.9615	110.272	0.880717	264.476	232.136	0.944056	141.046	192.302	0.974402	181.071	155.936	0.916206	79.6261	86.6886	0.772075	234.963	176.346	0.97661
PFL_1322	PFL_1322		782.499	683.522	0.955366	1538.78	1542.32	0.874628	1536.65	1731.49	0.916812	1158.93	987.781	0.820501	674.207	816.133	0.722591	1449.83	1307.51	0.851453
PFL_1323	pcaB		49.8537	29.4198	0.682808	65.6501	31.3903	0.676342	94.3679	50.7384	0.497888	46.3962	34.8364	0.948138	36.7248	20.8735	0.427132	62.3765	78.4425	0.702509
PFL_1324	pcaD		176.824	133.971	0.499776	423.912	302.043	0.76646	344.364	328.893	0.954619	286.727	219.56	0.813694	229.668	183.51	0.951929	342.941	243.897	0.537862
PFL_1325	pcaC		24.5322	12.7625	0.970703	52.5201	21.2768	0.892297	11.0373	42.584	0.313173	21.9939	6.10009	0.694389	11.0684	7.88078	0.997155	60.2824	55.843	0.984355
PFL_1326	tam		246.792	232.474	0.868573	575.845	764.846	0.917866	697.557	724.743	0.882538	411.527	367.468	0.993149	371.397	353.088	0.772307	587.744	703.512	0.895014
PFL_1327	PFL_1327		14.7941	25.5509	0.955366	29.1865	43.0662	0.978385	58.6849	58.498	0.682441	26.6895	33.7127	0.829264	40.092	33.5254	0.822841	18.9385	68.5792	0.625901
PFL_1328	PFL_1328		511.154	454.342	0.980976	1162.8	849.215	0.70813	1112.15	1080.76	0.783391	700.88	676.145	0.829264	485.224	492.865	0.898734	1036.97	941.021	0.929481
PFL_1329	PFL_1329		243.982	248.644	0.957151	554.927	535.303	0.874628	671.065	581.679	0.863287	324.041	367.468	0.710088	335.04	256.423	0.790137	448.146	238.538	0.851453
PFL_1330	emhC		7.10389	5.353	0.784017	0	0	NA	0	0	NA	1.09969	1.10406	0.99147	0	0	NA	0	0	NA
PFL_1331	emhB		7.01928	5.53369	0.841909	0.937858	1.05578	0.993594	0	0	NA	0	0	NA	1.01055	0.413928	0.659064	0	0	NA
PFL_1332	emhA		3.06873	4.48184	0.881651	0	0	NA	0	0	NA	0	0	NA	0	0	NA	0	0	NA
PFL_1333	emhR		712.232	838.975	0.903852	1151.66	1746.54	0.606914	6597.58	12522	0.200347	361.241	919.232	0.00506587	54805	637.708	1.3767e-09	1221.47	1385.69	0.922393
PFL_1334	PFL_1334		635.296	749.514	0.970413	1354.54	1366.57	0.973922	2047.2	2225.18	0.968131	576.23	770.896	0.71324	2304.03	687.88	0.302893	830.436	745.346	0.830669
PFL_1335	xenB		221.372	213.963	0.83793	524.509	480.683	0.908738	591.599	441.59	0.444152	419.061	368.469	0.966486	202.545	269.65	0.773935	400.879	422.062	0.9157
PFL_1336	PFL_1336		162.353	125.251	0.585608	352.635	259.102	0.881819	326.704	359.699	0.914447	212.825	210.142	0.870701	58.6117	147.483	0.494603	342.509	288.033	0.78027
PFL_1337	PFL_1337		1.05672	6.6243	0.729368	12.5393	11.7289	0.991195	7.72611	10.8725	0.903173	3.29908	8.99004	0.813694	1.01055	5.62913	0.59444	19.2421	23.5129	0.983651
PFL_1338	PFL_1338		173.309	161.823	0.773579	286.02	331.401	0.97165	423.818	359.134	0.696333	257.49	204.013	0.954064	168.777	214.658	0.929367	197.325	288.587	0.719034
PFL_1339	PFL_1339		3.56108	8.6197	0.856389	0	0	NA	1.10373	0.579784	0.801307	0	0	NA	2.10113	5.62913	0.756459	25.3995	12.7361	0.707541
PFL_1340	PFL_1340		207.522	246.13	0.869241	529.89	568.218	0.565984	558.487	520.068	0.971562	324.41	316.113	0.806948	317.854	223.62	0.768589	371.817	316.76	0.87888
PFL_1341	PFL_1341		331.961	310.771	0.87051	766.23	798.631	0.995233	650.097	665.941	0.924451	481.666	495.055	0.946867	387.04	271.649	0.605136	725.512	368.368	0.78665
PFL_1342	PFL_1342		362.017	288.793	0.531311	732.924	538.333	0.777666	822.279	653.6	0.457214	468.521	408.724	0.983695	292.243	294.794	0.944161	502.715	551.572	0.922393
PFL_1343	PFL_1343		102.018	84.2401	0.739067	296.883	224.291	0.981756	248.273	301.671	0.868343	140.318	177.553	0.813694	99.9606	82.5577	0.902759	224.671	137.225	0.694662
PFL_1344	PFL_1344		136.602	126.238	0.8543	343.651	279.939	0.697764	302.891	302.789	0.892411	187.058	180.014	0.825305	200.44	96.3676	0.610778	484.678	365.429	0.966899
PFL_1345	PFL_1345		424.583	399.617	0.912754	830.982	677.448	0.880945	959.816	929.109	0.995769	515.001	562.712	0.813694	428.822	388.982	0.79952	571.856	612.314	0.461761
PFL_1346	PFL_1346		276.21	359.956	0.960889	756.852	633.481	0.574789	846.745	798.223	0.748375	543.417	413.245	0.813694	387.786	363.018	0.908424	557.719	443.805	0.802851
PFL_1347	PFL_1347		39.6905	36.7075	0.944988	86.283	98.0961	0.960079	95.2769	93.3223	0.964838	70.0134	42.7027	0.986136	37.1861	34.4374	0.922832	40.971	62.701	0.683224
PFL_1348	PFL_1348		442.994	415.272	0.929716	1114.77	971.889	0.900187	1255.37	1186.12	0.956033	732.868	581.905	0.752423	507.909	544.257	0.91105	497.15	662.332	0.719034
PFL_1349	PFL_1349		45.4391	36.5847	0.957151	73.1529	79.9697	0.978385	96.0245	77.0136	0.978225	60.4832	56.1878	0.945574	76.8016	56.2913	0.940761	63.2236	109.727	0.995566
PFL_1350	PFL_1350		211.189	112.09	0.631012	352.817	282.284	0.632087	379.683	290.387	0.67359	236.007	210.142	0.993149	224.959	139.602	0.742371	165.607	252.503	0.790236
PFL_1351	bglX		756.04	607.326	0.676398	1325.33	1367.44	0.726492	1402.55	1712.06	0.43268	904.206	743.926	0.992387	712.719	655.02	0.958299	800.991	865.708	0.786682
PFL_1352	PFL_1352		103.405	105.043	0.949341	165.55	233.859	0.88556	209.709	210.874	0.882538	168.02	173.058	0.890394	67.6868	114.834	0.515341	208.839	421.793	0.584316
PFL_1353	PFL_1353		167.246	101.725	0.988253	287.117	330.541	0.950111	279.939	300.873	0.777711	141.86	128.097	0.916641	117.737	133.973	0.534778	239.438	308.606	0.719034
PFL_1354	PFL_1354		54.9496	45.6978	0.880717	135.989	149.277	0.942258	97.1282	141.995	0.933441	87.8754	62.9303	0.819083	43.2483	60.7946	0.566007	51.1716	136.179	0.295263
PFL_1355	PFL_1355		157.284	169.521	0.856802	387.335	390.677	0.993594	452.645	420.404	0.939708	302.416	262.552	0.879254	193.589	210.529	0.854222	189.56	299.789	0.730976
PFL_1356	PFL_1356		149.812	105.613	0.577815	283.932	254.831	0.792751	373.061	237.383	0.803531	174.851	166.118	0.867295	147.382	129.47	0.950038	208.824	173.954	0.859554
PFL_1357	PFL_1357		131.831	137.638	0.850467	531.766	438.912	0.887001	470.077	425.017	0.987107	256.928	238.236	0.813694	167.873	177.88	0.980055	224.632	211.616	0.981774
PFL_1358	PFL_1358		164.734	147.848	0.94862	433.001	252.141	0.54524	506.612	456.987	0.694733	262.022	257.34	0.941062	194.107	217.315	0.95561	375.923	282.237	0.948298
PFL_1359	PFL_1359		31.7017	28.3899	0.981934	31.8824	58.6864	0.985169	113.684	71.4762	0.527101	46.0935	47.1977	0.993149	21.2215	22.1678	0.879061	44.4602	72.498	0.886198
PFL_1360	PFL_1360		35.3801	53.5231	0.250302	163.461	120.488	0.711436	107.557	142.249	0.974402	84.6764	62.536	0.813694	41.7457	51.788	0.844545	183.202	122.463	0.840327
PFL_1361	PFL_1361		78.7766	40.5669	0.401682	137.81	95.2253	0.653321	103.933	159.547	0.945944	40.6817	37.0839	0.913633	35.8685	39.3546	0.794117	13.4362	26.452	0.667469
PFL_1362	PFL_1362		165.056	134.704	0.889198	244.292	397.239	0.891666	434.08	372.383	0.903437	203.536	204.581	0.959879	113.474	155.364	0.648988	183.551	197.6	0.948298
PFL_1363	PFL_1363		110.739	83.9834	0.915319	311.028	283.215	0.813129	225.161	233.704	0.968719	154.462	158.98	0.870701	115.827	102.142	0.857061	260.738	185.799	0.704229
PFL_1364	PFL_1364		55.947	71.921	0.856389	75.9665	179.132	0.991195	161.459	151.912	0.995501	97.008	92.1479	0.906296	44.4641	69.8012	0.954012	144.7	96.9905	0.837529
PFL_1365	PFL_1365		115.345	144.788	0.996688	342.736	365.728	0.820726	387.802	255.504	0.823246	135.88	207.588	0.819083	136.815	105.893	0.646083	113.461	98.2805	0.802172
PFL_1366	PFL_1366		4.22689	0.3748	0.662494	4.68929	1.85587	0.827572	1.10373	1.37441	0.939764	5.49847	3.08932	0.842507	0	0	NA	29.2479	21.5535	0.859554
PFL_1367	PFL_1367		22.9863	33.5275	0.969579	38.4522	75.7046	0.975785	54.0828	71.5773	0.958358	41.7884	31.2044	0.819083	21.4115	19.139	0.851137	10.3586	32.3302	0.659499
PFL_1368	PFL_1368		794.873	229.982	0.631012	503.7	494.746	0.993594	591.599	560.275	0.931453	331.687	421.408	0.814796	210.285	199.893	0.82233	528.12	598.741	0.884793
PFL_1369	PFL_1369		151.582	123.768	0.958648	324.87	302.236	0.995619	401.614	363.346	0.797561	173.097	151.707	0.970526	187.984	195.557	0.792029	232.456	312.525	0.711534
PFL_1370	PFL_1370		49.0744	56.2885	0.976277	93.1233	141.813	0.822875	208.496	226.511	0.944554	75.3655	100.014	0.992786	103.564	95.6952	0.981584	95.7764	160.234	0.802851
PFL_1371	PFL_1371		761.48	822.135	0.987973	1589.19	1637.59	0.993594	1808	1919.15	0.933441	1036.84	1043.36	0.814128	900.9	837.735	0.700793	1065.66	1558.34	0.415309
PFL_1372	PFL_1372		342.659	416.292	0.805886	888.152	777.305	0.676342	794.384	866.176	0.994974	606.565	494.182	0.813694	361.973	383.907	0.201805	632.933	596.503	0.762587
PFL_1373	PFL_1373		110.569	117.241	0.984828	194.137	275.096	0.874628	334.015	274.531	0.668161	145.614	171.935	0.802583	155.624	150.861	0.813468	313.149	161.651	0.909727
PFL_1374	PFL_1374		172.451	225.192	0.856389	487.513	383.615	0.834074	458.048	590.036	0.717245	368.39	319.146	0.983148	225.407	179.006	0.9434	508.76	255.809	0.380124
PFL_1375	PFL_1375		30.7222	38.59	0.844375	44.6363	52.2566	0.953343	89.3681	95.3886	0.941768	30.7914	47.3079	0.846183	31.913	32.649	0.929511	107.481	139.856	0.890433
PFL_1376	PFL_1376		61.9986	38.9384	0.929716	85.6079	110.673	0.968156	69.9527	126.846	0.55506	53.1475	51.6927	0.959879	35.7058	28.238	0.96356	75.1738	98.1872	0.983651
PFL_1377	ssuC2		140.724	92.2384	0.842004	316.058	186.596	0.682318	248.339	209.296	0.729526	122.903	117.831	0.975562	115.31	106.726	0.794117	263.562	166.454	0.511213
PFL_1378	ssuB2		3.20563	3.01333	0.965647	0	0	NA	0	0	NA	1.55091	2.37689	0.829802	0	0	NA	0	0	NA
PFL_1379	PFL_1379		236.706	147.486	0.168438	362.013	261.041	0.966766	285.952	287.215	0.878282	196.845	207.047	0.972144	162.698	100.15	0.255271	153.251	176.699	0.863219
PFL_1380	PFL_1380		106.085	102.708	0.989868	151.817	159.343	0.942258	174.389	189.244	0.904282	136.362	125.947	0.938729	87.6216	85.1164	0.923834	192.008	127.744	0.97661
PFL_1381	PFL_1381		124.693	137.347	0.970703	378.613	377.457	0.965943	378.176	465.706	0.525226	178.15	252.845	0.873878	224.214	176.512	0.617529	118.383	164.59	0.908121
PFL_1382	PFL_1382		254.924	292.134	0.953114	598.041	563.479	0.965943	740.436	786.445	0.966356	392.687	452.647	0.903496	268.601	343.826	0.923834	915.688	414.414	0.758603
PFL_1383	PFL_1383		78.9471	120.75	0.915795	279.472	242.042	0.874628	206.398	287.312	0.588565	166.71	164.068	0.96326	101.755	94.3422	0.716255	314.395	232.841	0.831016
PFL_1384	PFL_1384		173.463	138.82	0.895973	366.147	298.177	0.785925	379.629	282.9	0.522348	257.083	222.65	0.819083	165.602	167.752	0.890473	387.535	322.676	0.913427
PFL_1385	PFL_1385		152.612	116.784	0.729368	243.843	206.481	0.940326	233.499	250.974	0.864941	129.764	150.583	0.965855	104.708	100.199	0.977095	161.633	89.9564	0.216732
PFL_1386	PFL_1386		752.065	845.061	0.909798	1710.84	1783.99	0.993594	1933.37	1920.71	0.632547	1126.06	1105.78	0.994349	812.477	791.943	0.895132	1353.58	1235.01	0.90878
PFL_1387	PFL_1387		69.4657	81.9314	0.918483	199.69	161.194	0.891797	142.145	193.893	0.779617	120.906	117.994	0.883246	75.7911	60.3247	0.774013	179.399	227.291	0.922393
PFL_1388	PFL_1388		184.903	181.063	0.970703	337.197	426.505	0.874628	421.08	445.811	0.939764	251.985	273.504	0.992387	239.97	229.668	0.519392	266.978	272.986	0.97661
PFL_1389	PFL_1389		309.015	178.856	0.970703	335.371	371.34	0.711436	313.698	402.901	0.672354	195.635	246.866	0.813694	175.434	172.836	0.717267	260.109	279.119	0.922393
PFL_1390	PFL_1390		162.904	171.021	0.987973	416.966	287.891	0.987222	349.882	311.783	0.522773	241.933	214.637	0.966486	204.525	140.728	0.504003	257.778	206.514	0.559395
PFL_1391	PFL_1391		233.284	182.911	0.491928	362.601	346.057	0.963213	407.21	397.927	0.823246	258.397	302.29	0.874869	175.424	212.913	0.788429	495.906	358.052	0.917936
PFL_1392	PFL_1392		54.5303	74.1753	0.945997	152.658	148.055	0.993594	197.568	171.977	0.975911	87.6408	73.0441	0.988799	102.253	67.5496	0.82844	177.539	178.306	0.851453
PFL_1393	PFL_1393		190.715	178.211	0.784857	498.941	502.25	0.995268	491.16	433.994	0.974402	292.519	273.072	0.867947	285.187	233.046	0.898052	527.961	405.597	0.812773
PFL_1394	PFL_1394		157.579	94.524	0.662518	243.464	232.376	0.749802	230.68	268.188	0.938839	167.974	149.807	0.93586	147.526	132.847	0.954763	201.417	195.068	0.913427
PFL_1395	PFL_1395		160.04	121.523	0.789034	301.052	356.732	0.881819	366.438	360.605	0.941373	256.196	257.34	0.829802	220.152	144.106	0.482242	160.673	139.118	0.983651
PFL_1396	PFL_1396		160.978	202.211	0.921737	281.357	338.005	0.806792	409.484	376.581	0.994583	234.559	288.805	0.840342	126.433	186.708	0.997155	400.572	320.363	0.85074
PFL_1397	PFL_1397		12.0702	28.6895	0.621153	19.695	6.39757	0.471258	54.0828	48.9263	0.956033	18.6948	20.2276	0.924012	16.3731	15.7616	0.66328	44.6607	44.1028	0.949721
PFL_1398	PFL_1398		296.089	220.275	0.820045	620.387	506.029	0.802239	532.134	649.494	0.71563	296.41	363.754	0.813694	304.708	277.545	0.763143	416.196	622.111	0.715883
PFL_1399	adhB		137.053	196.643	0.915795	420.16	439.86	0.995268	531.695	449.465	0.909648	248.097	348.364	0.815996	187.291	217.903	0.928458	338.815	334.332	0.837529
PFL_1400	PFL_1400		237.05	231.851	0.98087	560.745	602.865	0.993594	528.687	655.274	0.918381	476.167	331.508	0.184055	203.511	247.682	0.560467	405.543	330.16	0.836927
PFL_1401	PFL_1401		126.816	120.02	0.976249	314.977	274.658	0.839775	286.97	300.724	0.888473	181.976	155.078	0.977846	108.157	111.457	0.955118	140.078	197.9	0.734035
PFL_1402	PFL_1402		121.328	119.494	0.958648	214.49	215.691	0.995268	335.534	292.808	0.651108	174.159	166.806	0.959879	127.366	111.457	0.946612	307.773	282.252	0.915356
PFL_1403	PFL_1403		258.192	356.358	0.946816	735.281	654.685	0.910738	848.768	800.613	0.974402	486.065	347.373	0.679887	386.255	348.317	0.979268	327.442	419.879	0.693516
PFL_1404	PFL_1404		67.4195	58.2298	0.976249	144.43	125.819	0.883483	146.796	148.591	0.778375	65.9816	72.0065	0.982406	60.5274	38.2781	0.983952	100.059	51.572	0.651561
PFL_1405	PFL_1405		233.912	286.068	0.950633	837.507	510.74	0.515822	534.205	689.709	0.867709	424.458	387.696	0.843766	249.855	265.695	0.915501	414.085	338.564	0.96366
PFL_1406	PFL_1406		49.666	33.3564	0.914961	100.351	51.1806	0.781452	49.6678	69.7652	0.914447	26.3926	55.064	0.819083	26.2742	23.6423	0.75222	10.0059	13.7158	0.995709
PFL_1407	PFL_1407		232.588	166.983	0.939051	349.828	529.781	0.711436	324.723	464.595	0.527101	249.545	246.961	0.840342	117.155	156.305	0.828703	403.01	357.403	0.908471
PFL_1408	PFL_1408		91.1575	94.4311	0.955366	174.597	241.119	0.711436	210.644	238.189	0.965955	156.887	150.797	0.982875	119.921	81.8202	0.691852	78.5206	88.1732	0.947487
PFL_1409	PFL_1409		110.568	98.3229	0.818291	161.024	212.734	0.892081	257.169	334.02	0.994583	201.244	178.677	0.962925	88.1517	65.2979	0.759195	158.721	109.554	0.913851
PFL_1410	PFL_1410		1.05672	0.518957	0.841215	0	0	NA	0	0	NA	0	0	NA	0	0	NA	60.0352	45.0663	0.896167
PFL_1411	PFL_1411		17.6178	23.4311	0.986758	66.6012	33.1535	0.623625	29.6238	41.5898	0.776574	25.293	20.2404	0.944341	20.3961	19.139	0.990287	43.9296	41.8673	0.982393
PFL_1412	PFL_1412		102.509	107.098	0.970703	160.733	188.899	0.982147	237.97	159.409	0.708413	104.696	92.1479	0.973049	62.4355	66.4237	0.99698	94.0093	98.8193	0.990872
PFL_1413	PFL_1413		116.271	57.7261	0.816991	107.182	184.538	0.923251	125.156	113.096	0.939802	76.2214	86.4321	0.954637	32.0619	29.2715	0.984505	173.948	192.022	0.983651
PFL_1414	yveA		328.061	356.039	0.986758	811.628	679.003	0.921193	948.236	910.885	0.980442	505.859	454.545	0.813694	274.054	359.559	0.741049	578.077	455.79	0.886198
PFL_1415	aldH_1		43.0428	47.0166	0.953336	161.797	87.4335	0.942258	97.1282	126.846	0.966357	57.2313	40.4552	0.806948	37.9264	19.139	0.691852	78.6619	133.401	0.996597
PFL_1416	PFL_1416		90.8074	103.237	0.947536	333.18	233.627	0.923724	291.385	311.678	0.98517	203.886	198.905	0.957759	169.79	138.477	0.936567	293.438	292.981	0.978134
PFL_1417	PFL_1417		554.588	469.118	0.293099	730.356	991.838	0.891666	1137.35	1101.44	0.843612	709.243	591.727	0.840342	601.59	490.86	0.951929	1097	1015.48	0.817724
PFL_1418	PFL_1418		31.2328	65.2967	0.84209	99.8449	185.53	0.413325	170.614	111.163	0.734923	143.659	113.23	0.991261	58.8337	67.5496	0.783586	3.82885	15.6752	0.673643
PFL_1419	PFL_1419		229.634	188.663	0.776419	456.508	521.316	0.888455	502.197	519.838	0.643837	306.503	228.023	0.468112	151.212	205.414	0.501322	151.319	328.332	0.675538
PFL_1420	PFL_1420		83.5795	51.5179	0.759993	185.947	92.249	0.874628	111.04	128.658	0.937229	100.27	60.6828	0.813694	74.6364	75.4303	0.974295	102.788	148.915	0.96366
PFL_1421	PFL_1421		61.968	67.1894	0.928242	117.232	149.277	0.914282	121.41	171.242	0.670325	61.5828	67.4253	0.991261	75.3326	69.8012	0.954012	120.684	161.414	0.979687
PFL_1422	PFL_1422		187.095	200.382	0.983754	558.756	333.195	0.462475	352.264	356.52	0.967081	192.659	301.166	0.819083	151.554	192.531	0.560171	193.597	271.378	0.661637
PFL_1424	PFL_1424		71.8572	31.5733	0.308826	103.69	107.494	0.995268	139.07	144.728	0.847096	85.6679	64.9238	0.932937	46.7179	56.2913	0.922832	47.1024	74.4574	0.380678
PFL_1425	PFL_1425		350.757	428.125	0.947713	1055.78	993.624	0.915246	1138.26	1054.27	0.82318	613.165	555.84	0.992786	349.047	427.187	0.692067	867.623	802.044	0.986857
PFL_1426	PFL_1426		428.556	440.864	0.960889	1059.32	1131.94	0.973922	1070.94	1154.3	0.9427	652.887	612.447	0.992387	459.425	427.49	0.954763	872.054	868.016	0.959101
PFL_1427	PFL_1427		85.8213	90.1239	0.85806	268.176	251.632	0.819321	251.343	238.795	0.954619	128.664	162.726	0.942031	102.502	89.1908	0.73949	336.469	221.413	0.982254
PFL_1429	phaG		152.436	167.092	0.970703	373.545	445.122	0.965943	326.647	469.771	0.806718	304.615	263.277	0.829264	197.911	193.642	0.984766	272.15	211.878	0.993958
PFL_1430	rsuA		174.412	126.118	0.729368	224.934	322.011	0.711436	335.534	379.632	0.970859	134.185	177.01	0.757552	117.871	137.351	0.832569	411.78	358.571	0.831016
PFL_1431	PFL_1431		23.2479	41.6385	0.8543	30.0115	55.4456	0.782325	35.3194	49.8323	0.974402	48.3865	25.8464	0.813694	11.116	32.649	0.76656	28.6042	39.1881	0.848332
PFL_1432	PFL_1432		648.116	527.298	0.771511	1492.22	1316.52	0.596842	1526.29	1389.61	0.975915	883.923	799.205	0.938729	614.777	529.706	0.486698	1034.65	921.163	0.935595
PFL_1433	PFL_1433		396.506	348.941	0.695219	678.86	788.749	0.742617	900.644	731.922	0.579604	486.265	471.103	0.967027	471.295	364.929	0.57813	1167.81	592.043	0.239429
PFL_1434	PFL_1434		90.9351	87.0275	0.939051	196.723	243.777	0.766536	255.703	215.078	0.509145	172.632	163.583	0.815996	160.864	116.364	0.963688	677.926	325.881	0.365629
PFL_1435	ung		231.484	243.971	0.941076	549.317	528.284	0.965943	586.081	514.32	0.933441	372.796	343.869	0.975562	225.285	272.45	0.822841	282.331	351.713	0.89811
PFL_1436	PFL_1436		23.6626	35.2356	0.87051	65.6501	77.8372	0.985824	70.6387	71.5773	0.995848	43.9877	32.5889	0.926734	26.2742	21.7452	0.652881	35.6467	85.2341	0.675387
PFL_1437	PFL_1437		188.19	164.271	0.815845	299.702	333.513	0.959073	283.953	337.048	0.810871	268.214	222.977	0.591711	145.772	135.378	0.777356	238.006	259.488	0.837529
PFL_1438	PFL_1438		38.1486	63.404	0.868573	140.265	143.836	0.973922	118.912	163.088	0.596498	89.0752	102.262	0.966613	31.5114	61.9204	0.650321	111.604	132.158	0.922393
PFL_1439	PFL_1439		247.406	227.738	0.986945	657.03	575.076	0.943916	552.969	498.323	0.791081	401.388	416.645	0.811404	158.049	292.385	0.492337	290.955	340.167	0.97661
PFL_1440	PFL_1440		196.573	285.267	0.315638	706.518	621.994	0.925345	727.274	633.347	0.803531	492.652	400.057	0.975562	326.783	275.827	0.588187	537.712	449.282	0.945283
PFL_1441	PFL_1441		84.5368	119.27	0.387161	224.556	256.284	0.898742	291.291	247.349	0.926132	131.963	121.366	0.829264	57.6701	100.847	0.648988	108.451	157.283	0.961414
PFL_1442	PFL_1442		196.481	173.456	0.655117	286.536	307.257	0.92863	476.811	401.705	0.933915	315.28	268.577	0.838024	145.39	196.788	0.823922	335.304	314.246	0.984355
PFL_1443	PFL_1443		205.271	228.181	0.989868	336.151	539.529	0.57642	464.876	557.216	0.821681	300.992	281.818	0.870701	260.417	238.224	0.926314	533.625	279.215	0.511213
PFL_1444	ygfZ		2.11345	1.06742	0.741845	2.31846	1.06626	0.863746	0	0	NA	0	0	NA	0	0	NA	0.769682	0.731705	0.949677
PFL_1445	PFL_1445		0.340516	0.946329	0.834855	0	0	NA	0	0	NA	0	0	NA	0	0	NA	2.54652	1.9594	0.863219
PFL_1446	PFL_1446		24.2447	48.2628	0.931745	112.53	133.283	0.660263	97.6549	88.7921	0.747669	42.8881	43.6394	0.846183	17.1793	43.9072	0.648988	180.875	109.526	0.853344
PFL_1447	nadB		1234.7	887.503	0.305699	2603.53	1657.71	0.491257	2229.2	2026.38	0.917389	1348.1	1392.87	0.814128	2251.27	906.87	0.00136949	1173.03	936.596	0.773744
PFL_1448	algU		6.03415	4.53658	0.970703	8.77717	33.2572	0.799758	10.9778	21.626	0.825223	18.4477	14.6469	0.966486	3.55981	10.1324	0.93912	11.4623	20.5738	0.789029
PFL_1449	mucA		1.27853	2.83899	0.745907	6.56501	2.02093	0.784068	6.62238	2.71813	0.734923	1.09969	5.61878	0.804544	108.521	6.56338	0.984505	3.84841	9.59931	0.754414
PFL_1450	mucB		283.317	178.883	0.573877	593.798	300.632	0.459712	575.269	591.844	0.982618	325.541	264.123	0.815638	1223.77	224.023	1.93085e-05	490.638	364.151	0.900115
PFL_1451	mucD		18.8543	18.8071	0.933033	142.65	113.569	0.840715	77.2611	99.6819	0.989257	43.9877	55.4211	0.900138	96.6081	19.8273	0.105923	25.8799	33.8622	0.886198
PFL_1452	PFL_1452		15.2929	7.63066	0.758429	17.7062	6.07324	0.754035	2.92812	2.13211	0.906013	4.38851	4.00738	0.961478	7.65387	12.3841	0.862739	53.252	49.4174	0.449006
PFL_1453	PFL_1453		9.96349	27.4435	0.680661	90.0344	27.3062	0.214917	83.8835	59.7988	0.76823	26.3926	29.2176	0.93586	20.2109	23.6423	0.982697	0.417397	8.81732	0.612177
PFL_1454	PFL_1454		309.01	303.061	0.950555	721.213	531.303	0.602138	712.136	874.789	0.914447	372.453	368.592	0.991014	361.499	286.879	0.949316	659.389	449.171	0.863219
PFL_1455	PFL_1455		122.321	154.719	0.944988	482.997	379.79	0.973922	370.067	291.746	0.557556	270.356	315.775	0.843766	188.571	141.533	0.983403	232.968	270.921	0.949677
PFL_1456	PFL_1456		60.2958	51.0647	0.915795	124.805	170.55	0.651081	214.124	194.799	0.975915	88.917	93.2717	0.925207	45.2516	67.5496	0.951929	230.135	144.996	0.946116
PFL_1457	dapA_1		8.46919	11.0714	0.958648	3.77564	37.3192	0.0460012	32.0082	25.4237	0.933441	24.5344	24.1947	0.966486	25.1882	11.2583	0.794117	19.5643	25.4723	0.914825
PFL_1458	PFL_1458		15.0625	9.1538	0.695219	30.9493	35.6582	0.995233	31.8342	14.0742	0.606104	18.6948	11.4233	0.760255	13.8327	6.21355	0.818332	63.5272	66.3115	0.949677
PFL_1459	PFL_1459		16.8101	25.9295	0.826036	41.2319	68.7834	0.932371	70.6387	70.8926	0.790735	40.4943	55.1872	0.982329	37.7229	14.6326	0.388168	60.5764	45.0663	0.894377
PFL_1460	purC		3.43139	3.73887	0.997641	0	0	NA	3.31119	2.85766	0.976584	5.27809	4.40959	0.966486	0	0	NA	0	0	NA
PFL_1462	cupB1		38.1425	38.8715	0.727402	92.0971	115.255	0.874628	95.2606	141.563	0.850427	69.0721	55.5751	0.981284	60.8771	54.7744	0.875887	102.168	149.169	0.921048
PFL_1463	cupB2		8.71487	7.4565	0.960889	27.8047	46.9155	0.797313	22.1246	16.9495	0.732852	4.97158	7.20563	0.972965	6.26661	13.5099	0.663686	32.3887	50.2686	0.982254
PFL_1464	cupB3		710.424	674.015	0.820045	1868.33	1381.65	0.184418	1550.74	1501.59	0.67359	1107.78	924.365	0.814796	824.524	760.883	0.898052	1059.5	1104.84	0.722861
PFL_1465	cupB4		9.07991	8.09759	0.885146	15.0057	4.6968	0.689193	14.5366	20.839	0.994212	6.01456	7.56801	0.966486	2.94815	9.00661	0.469642	98.5193	29.9452	0.415309
PFL_1466	PFL_1466		152.2	119.186	0.897149	309.53	360.667	0.973922	361.779	380.538	0.97174	245.598	187.997	0.879254	224.523	166.05	0.706389	156.088	161.651	0.731529
PFL_1467	cupB5		314.584	369.019	0.955366	883.323	623.877	0.698308	906.863	875.132	0.97174	494.441	481.613	0.986136	476.587	411.836	0.838231	508.159	700.256	0.995733
PFL_1468	cupB6		179.804	195.845	0.946816	464.416	393.535	0.883483	469.522	444.283	0.97174	194.061	264.787	0.828744	195.182	199.948	0.918469	140.78	359.21	0.140766
PFL_1469	PFL_1469		395.562	388.068	0.947713	1019.11	756.429	0.51948	1032.07	952.676	0.906013	599.03	620.234	0.938729	595.068	561.35	0.918469	776.395	725.484	0.869088
PFL_1470	PFL_1470		102.239	100.856	0.761336	169.22	141.877	0.628067	301.318	167.191	0.426198	155.057	141.593	0.96326	101.122	76.5562	0.984505	158.049	185.188	0.802851
PFL_1471	PFL_1471		23.2479	35.9605	0.974444	79.4675	75.7046	0.871931	98.232	67.9532	0.974402	54.9847	40.4552	0.813694	28.7311	42.7814	0.758104	145.456	110.816	0.876994
PFL_1472	PFL_1472		219.354	124.052	0.491752	311.369	302.533	0.959073	314.228	432.705	0.833216	213.341	220.94	0.934089	150.83	106.86	0.736087	263.19	288.955	0.945283
PFL_1473	PFL_1473		338.92	307.914	0.77898	734.343	706.599	0.874628	897.332	796.136	0.877023	497.419	402.969	0.938729	318.404	330.373	0.943485	392.844	447.323	0.994912
PFL_1474	PFL_1474		78.3496	78.5847	0.772069	184.273	173.53	0.874628	181.896	217.842	0.801307	118.721	100.092	0.963435	111.16	95.7778	0.998743	57.5696	82.1821	0.56158
PFL_1475	PFL_1475		0	0	NA	0	0	NA	0	0	NA	0	0	NA	0	0	NA	2.30905	4.89851	0.914207
PFL_1476	PFL_1476		72.3855	81.0265	0.801062	127.602	183.397	0.556033	156.73	149.201	0.939481	141.86	112.779	0.890394	74.7805	75.4303	0.998743	121.438	100.909	0.839696
PFL_1477	PFL_1477		79.0211	78.5113	0.930079	147.687	104.601	0.910738	183.743	225.604	0.904187	154.512	106.757	0.795857	65.283	94.5337	0.975327	292.479	195.082	0.461761
PFL_1478	PFL_1478		69.6392	59.4444	0.944988	185.696	112.924	0.70813	163.778	158.213	0.991009	109.81	102.262	0.937233	56.3044	55.1655	0.721246	132.4	139.118	0.922393
PFL_1479	PFL_1479		203.978	194.167	0.955465	427.571	350.368	0.652769	443.852	480.864	0.778375	312.215	323.48	0.994403	147.265	168.874	0.679684	442.836	390.901	0.969032
PFL_1480	PFL_1480		56.6627	59.4167	0.970315	62.9615	103.427	0.688287	142.381	157.783	0.763547	65.7141	109.004	0.705148	57.4289	73.1787	0.42568	153.936	98.5469	0.381423
PFL_1481	PFL_1481		5.23001	11.751	0.986758	8.44072	19.1927	0.785925	6.46373	23.8143	0.417124	14.3268	12.3613	0.987329	5.05274	12.3841	0.76656	54.1736	66.6198	0.921048
PFL_1482	PFL_1482		76.0663	95.1457	0.940377	172.566	158.873	0.830458	233.596	197.975	0.975814	120.184	104.509	0.904279	73.1913	81.9908	0.605136	177.217	177.277	0.936869
PFL_1483	PFL_1483		329.589	381.767	0.82238	862.55	811.724	0.965943	1050.13	1708.66	0.60844	526.151	550.814	0.972965	3055.83	364.479	0.636189	309.897	433.902	0.935634
PFL_1484	PFL_1484		60.6674	94.5192	0.729368	198.623	195.447	0.933583	210.812	175.542	0.954619	107.657	106.531	0.819083	95.5367	59.6688	0.984019	120.886	125.185	0.787113
PFL_1485	ltrA		159.63	171.592	0.989041	399.541	269.123	0.926803	534.53	402.971	0.730983	249.63	200.413	0.795352	200.963	162.538	0.887112	205.82	363.391	0.771755
PFL_1486	hpcD_1		24.9171	30.2825	0.881651	69.6473	70.3733	0.994488	83.0621	95.1344	0.733221	59.977	25.8464	0.938729	72.7594	22.6346	0.214692	109.269	37.5559	0.856151
PFL_1487	PFL_1487		62.8704	54.8685	0.420683	145.368	99.1624	0.874628	141.768	178.604	0.982618	78.6024	83.6001	0.879055	66.0741	87.2834	0.929956	418.241	166.858	0.680175
PFL_1488	PFL_1488		242.683	338.011	0.993214	737.641	527.8	0.988639	626.919	747.693	0.933441	414.585	419.161	0.977967	321.8	327.33	0.974295	337.25	385.023	0.750142
PFL_1489	PFL_1489		169.083	131.294	0.885146	289.333	302.819	0.768565	299.827	303.524	0.91349	151.412	214.26	0.966486	168.682	112.583	0.944263	214.429	276.205	0.99391
PFL_1490	cynS		14.2297	32.1752	0.593578	35.5761	53.727	0.940326	63.2961	59.462	0.991858	38.4893	40.2552	0.970816	10.1177	18.9219	0.887137	56.0335	47.0257	0.89811
PFL_1491	cah_2		61.29	55.2713	0.914148	107.264	53.4629	0.870155	147.9	106.431	0.915685	87.6199	85.4054	0.829802	48.5063	50.0245	0.88915	205.505	74.2863	0.662787
PFL_1492	cynR		87.9847	106.495	0.872572	134.116	142.879	0.932335	148.5	177.584	0.966474	116.986	103.385	0.906296	78.8227	94.0122	0.939374	88.2194	107.767	0.381423
PFL_1493	pheC		95.2768	145.735	0.732921	365.765	255.903	0.857783	319.223	200.321	0.60844	200.465	182.048	0.829802	108.499	130.056	0.435931	110.271	144.018	0.812309
PFL_1494	PFL_1494		14.7941	6.51399	0.660985	49.7065	44.1497	0.966766	29.8007	55.2686	0.851665	14.8337	13.1925	0.987329	14.6663	15.7616	0.932232	58.7222	31.8772	0.954352
PFL_1495	rnd		49.3067	48.3835	0.841215	100.351	180.024	0.913385	91.5357	150.007	0.583642	47.7404	46.5215	0.966486	63.9421	43.0409	0.834719	230.049	218.228	0.986748
PFL_1496	ycgL		73.4555	78.5453	0.850467	143.525	140.189	0.970883	136.863	179.396	0.528589	92.2622	74.1678	0.879055	61.6345	70.927	0.921259	275.487	256.682	0.874455
PFL_1497	PFL_1497		116.164	97.8353	0.946816	226.024	191.927	0.913385	310.148	287.597	0.633221	173.298	141.694	0.970816	64.8423	117.891	0.531964	206.949	206.074	0.958763
PFL_1498	PFL_1498		34.0692	33.0385	0.960889	136.519	75.9461	0.840715	137.966	106.405	0.968343	66.5352	87.6529	0.829802	53.8297	52.7954	0.701263	49.9911	48.9851	0.954352
PFL_1499	PFL_1499		46.7677	17.1839	0.902152	43.1415	20.259	0.867531	42.592	60.7048	0.759268	19.4823	28.0939	0.994403	29.0091	20.2649	0.905099	26.5202	32.0153	0.954352
PFL_1500	PFL_1500		87.8271	120.394	0.949281	175.156	219.735	0.70813	210.072	246.425	0.817436	148.046	169.485	0.870701	97.3428	110.702	0.515341	164.014	323.593	0.77713
PFL_1501	PFL_1501		6.71081	7.53882	0.944988	6.56501	3.79067	0.912874	16.5559	9.45425	0.982361	10.9969	7.86629	0.942031	14.8251	3.13134	0.523643	12.0734	4.89851	0.89811
PFL_1502	PFL_1502		162.766	172.549	0.820045	399.91	411.35	0.987724	506.363	459.478	0.918381	272.362	290.114	0.938729	147.205	194.599	0.832526	143.973	280.195	0.511213
PFL_1503	PFL_1503		121.523	83.2776	0.820762	187.647	192.962	0.982252	178.863	270.001	0.833216	125.176	146.427	0.813694	74.7985	112.583	0.685555	50.1879	49.4671	0.865656
PFL_1504	PFL_1504		14.1234	30.7166	0.8543	67.5258	55.9742	0.875393	66.2238	35.3356	0.541183	25.2732	35.9602	0.89328	20.2184	23.0502	0.980276	55.2077	64.6604	0.802794
PFL_1505	PFL_1505		1.81193	3.11201	0.927701	10.714	20.259	0.760104	20.9709	19.0269	0.869255	12.0966	8.62576	0.894297	12.5548	4.5033	0.975327	25.3781	71.5183	0.719034
PFL_1506	PFL_1506		23.2479	17.3294	0.840532	32.825	62.9095	0.995268	61.8089	57.0807	0.968131	17.1662	31.4651	0.71324	5.05274	21.3907	0.452209	10.2806	28.4114	0.581071
PFL_1507	ptrB		444.857	423.479	0.820723	1092.52	1010.86	0.982252	1103.73	1285.44	0.769083	688.728	765.816	0.831367	521.955	516.048	0.950352	426.329	433.028	0.973677
PFL_1508	PFL_1508		162.434	157.091	0.944793	264.342	382.788	0.942258	378.579	397.27	0.992748	201.244	195.483	0.99147	205.205	141.854	0.714997	194.871	356.528	0.606221
PFL_1509	PFL_1509		43.5516	60.4663	0.773994	144.682	99.0008	0.350484	125.014	134.094	0.732852	73.5467	70.7966	0.972965	51.5445	64.6363	0.622898	53.2525	78.1633	0.737409
PFL_1510	PFL_1510		100.942	119.804	0.987535	210.471	278.294	0.991302	217.924	388.692	0.446336	194.646	192.162	0.974866	148.799	119.338	0.927085	189.658	163.61	0.85074
PFL_1511	PFL_1511		23.0079	31.2305	0.970703	86.324	77.8139	0.923724	69.6804	77.5882	0.933915	22.6526	37.0839	0.71324	27.8083	30.9576	0.919607	309.56	117.772	0.714873
PFL_1512	PFL_1512		348.536	293.455	0.551442	728.078	717.298	0.965943	1032.69	848.832	0.651108	531.981	509.061	0.938729	343.692	425.561	0.968124	581.643	551.459	0.597975
PFL_1513	PFL_1513		178.444	334.372	0.519222	565.404	553.057	0.993594	380.787	432.182	0.517519	353.002	321.418	0.879055	241.521	270.043	0.498809	95.0176	265.605	0.0864654
PFL_1514	PFL_1514		52.7599	157.484	0.107205	227.9	204.239	0.81741	152.203	299.482	0.415636	122.526	117.062	0.99147	79.2089	90.0661	0.841011	115.328	142.057	0.97661
PFL_1515	PFL_1515		151.022	220.495	0.313814	438.191	647.221	0.159773	303.237	310.772	0.733342	302.623	225.534	0.71324	134.348	174.503	0.979925	199.74	276.276	0.605163
PFL_1516	PFL_1516		347.834	350.882	0.977708	609.602	545.28	0.839775	856.648	828.492	0.946341	433.77	409.407	0.984088	306.972	360.264	0.942393	414.484	479.833	0.463175
PFL_1517	PFL_1517		225.506	201.849	0.998396	564.591	518.204	0.9787	551.152	516.444	0.745244	376.639	321.394	0.962649	186.848	221.788	0.981019	322.497	292.931	0.762255
PFL_1518	PFL_1518		80.3372	99.5911	0.958648	176.019	116.335	0.982147	176.551	229.229	0.651108	126.465	93.5845	0.870701	94.748	95.6952	0.898052	222.566	173.967	0.999962
PFL_1519	cysK		35.7815	53.5018	0.886476	115.387	137.185	0.942258	108.166	114.848	0.806718	73.6795	67.4253	0.873878	32.6185	32.948	0.817732	75.4288	39.701	0.382365
PFL_1520	PFL_1520		149.364	164.756	0.968997	374.488	317.455	0.995268	409.484	379.501	0.954619	223.238	286.894	0.738352	108.507	198.145	0.290802	334.561	373.083	0.730137
PFL_1521	PFL_1521		119.911	107.6	0.99766	272.378	215.091	0.991731	225.161	277.083	0.968131	127.564	194.41	0.71324	108.095	91.1919	0.984505	145.41	192.022	0.808494
PFL_1522	PFL_1522		199.689	118.893	0.867971	223.313	330.541	0.51948	282.555	277.249	0.936374	133.393	226.999	0.444818	124.297	130.596	0.918566	124.666	222.155	0.257041
PFL_1523	PFL_1523		171.237	133.366	0.967561	261.522	264.433	0.97388	271.518	236.477	0.946304	183.649	174.182	0.966486	100.671	157.616	0.95561	334.311	366.025	0.930751
PFL_1524	PFL_1524		1.05672	0.972015	0.977708	0	0	NA	0	0	NA	0	0	NA	0	0	NA	0	0	NA
PFL_1525	PFL_1525		371.282	339.013	0.772069	615.339	667.48	0.993594	821.534	815.188	0.900903	519.725	538.703	0.93586	446.148	424.436	0.995262	344.387	351.957	0.972055
PFL_1526	PFL_1526		282.942	277.015	0.970703	531.118	424.95	0.839775	720.05	665.941	0.933441	405.981	401.166	0.83249	333.567	276.799	0.553985	465.49	428.378	0.886198
PFL_1527	PFL_1527		114.034	148.828	0.989868	266.352	306.851	0.942258	381.994	284.425	0.651108	179.875	199.423	0.71324	176.587	138.472	0.524691	349.858	356.612	0.97661
PFL_1528	aldH_2		227.219	178.424	0.944988	388.299	372.126	0.993594	322.361	332.45	0.791081	268.903	250.597	0.975562	172.405	129.47	0.613979	289.154	205.397	0.993958
PFL_1529	PFL_1529		97.1571	101.549	0.80433	271.469	215.632	0.965943	254.962	226.505	0.833216	151.758	126.757	0.859143	87.5264	107.562	0.823057	307.877	194.926	0.550153
PFL_1530	aceK		186.656	167.717	0.818291	462.602	398.097	0.993594	388.482	434.483	0.97174	231.324	206.005	0.813694	259.423	178.256	0.733207	397.903	436.947	0.864137
PFL_1531	hrpA		215.727	218.013	0.914961	286.47	352.417	0.932335	712.291	549.024	0.4783	286.746	272.748	0.870701	447.841	179.394	0.335037	342.544	346.038	0.839475
PFL_1532	fabH_1		245.206	88.4553	0.490886	217.725	197.893	0.923251	314.563	245.466	0.587405	156.157	200.672	0.977981	184.124	137.199	0.918993	234.753	204.35	0.898353
PFL_1533	PFL_1533		92.1911	77.749	0.947175	155.588	204.722	0.958647	241.717	226.817	0.842432	140.359	115.141	0.651298	65.6403	76.5562	0.871162	171.144	136.571	0.380124
PFL_1534	PFL_1534		9.51051	2.23009	0.585846	1.68563	1.06626	0.921193	5.67571	5.43625	0.968343	4.39877	3.37127	0.940177	13.1371	4.5033	0.615983	1.74508	21.5535	0.381423
PFL_1535	oprO		397.079	391.424	0.930079	927.607	681.469	0.896005	1195.43	1129.66	0.968131	630.76	649.981	0.999906	533.384	469.529	0.742371	792.178	561.989	0.984355
PFL_1536	PFL_1536		40.1555	35.4376	0.860426	67.5258	77.8372	0.943916	83.8835	61.6109	0.803787	38.4893	53.9402	0.85347	55.5801	19.139	0.424995	9.04698	7.83762	0.954352
PFL_1537	PFL_1537		223.74	306.207	0.685394	470.564	556.378	0.933959	661.134	597.082	0.97174	375.483	343.977	0.948336	235.19	268.53	0.451449	639.891	447.734	0.880842
PFL_1538	PFL_1538		60.7754	88.4945	0.850467	97.9939	120.956	0.811996	226.265	186.125	0.882926	151.237	154.539	0.966486	95.9703	114.834	0.965872	125.786	137.158	0.909727
PFL_1539	PFL_1539		192.196	152.537	0.870071	390.826	443.168	0.991195	461.172	480.833	0.937229	316.645	266.999	0.925207	208.051	184.322	0.888184	318.981	492.923	0.978054
PFL_1540	aqpZ		144.657	127.754	0.982122	417.563	346.214	0.888935	369.75	279.967	0.58558	223.047	122.292	0.71324	207.162	123.841	0.430945	320.507	158.771	0.662514
PFL_1541	PFL_1541		185.177	215.282	0.864399	512.417	620.157	0.806792	557.39	571.713	0.978612	327.978	341.611	0.846183	192.692	273.576	0.465757	449.085	441.786	0.997757
PFL_1542	ppiA		66.1722	58.6724	0.944988	134.114	174.182	0.993247	151.211	188.457	0.730983	93.474	85.0741	0.829264	97.7296	65.2979	0.988733	155.045	113.645	0.771755
PFL_1543	PFL_1543		203.136	141.387	0.491949	280.42	271.261	0.862387	393.495	519.162	0.783391	230.936	216.506	0.992387	96.8862	158.741	0.264732	152.613	149.164	0.967161
PFL_1544	PFL_1544		94.1746	85.8577	0.820762	137.198	148.21	0.947833	158.149	195.538	0.645339	71.8797	104.988	0.815996	81.3386	67.5496	0.973579	246.729	156.146	0.944703
PFL_1545	PFL_1545		24.6735	22.7119	0.96091	55.3632	80.1331	0.520246	78.3648	87.462	0.588565	69.2194	45.5066	0.639634	38.3782	41.6556	0.797676	35.5382	59.7619	0.684407
PFL_1546	azoR		84.8182	125.185	0.852169	253.779	292.936	0.995268	332.973	370.905	0.926016	236.586	223.627	0.982879	100.092	150.861	0.517058	123.171	135.954	0.98338
PFL_1547	PFL_1547		210.338	205.096	0.80433	470.478	560.174	0.985824	258.356	280.608	0.896554	275.074	186.711	0.71324	117.064	251.059	0.0414169	586.763	635.666	0.9962
PFL_1548	PFL_1548		331.591	366.352	0.971653	914.867	834.311	0.926803	899.803	1042.25	0.968131	510.654	559.53	0.954637	331.221	431.676	0.528383	674.23	531.554	0.828523
PFL_1549	PFL_1549		3.32306	4.18494	0.929716	0	0	NA	0	0	NA	0	0	NA	0.309431	1.12583	0.663082	0	0	NA
PFL_1550	PFL_1550		3.45266	1.89266	0.801062	10.3164	7.22423	0.943916	17.6597	0.932134	0.58558	1.09969	3.37127	0.813694	7.07383	3.35415	0.745734	2.38737	8.81732	0.722861
PFL_1551	PFL_1551		323.865	259.325	0.676398	752.031	509.924	0.414126	705.672	666.812	0.847287	420.992	383.082	0.983148	285.253	305.896	0.691076	598.917	495.056	0.807976
PFL_1552	PFL_1552		1245.42	1336.18	0.862051	2853.94	2826.84	0.622573	3199.54	3480.01	0.995051	1832.69	1916.64	0.825936	1415.13	1524.37	0.657996	2558.01	2498.47	0.909108
PFL_1554	PFL_1554		108.281	111.667	0.96762	227.9	158.873	0.534114	232.887	215.638	0.896477	135.262	117.994	0.982875	96.002	112.583	0.975327	331.733	319.383	0.830669
PFL_1555	PFL_1555		56.6545	40.0084	0.867971	110.442	75.7316	0.983175	116.995	142.249	0.803531	58.3058	69.2379	0.975562	44.2657	66.4237	0.869589	72.3917	32.3302	0.97672
PFL_1556	PFL_1556		576.718	526.085	0.789034	1139.87	973.195	0.987904	1632.81	1596.88	0.965955	808.152	823.968	0.966486	692.134	762.7	0.648988	1818.37	1542.27	0.973333
PFL_1557	PFL_1557		412.402	438.481	0.957151	745.48	696.069	0.839775	908.37	953.752	0.850593	520.589	608.125	0.811404	517.531	439.106	0.946443	762.898	816.442	0.984355
PFL_1558	PFL_1558		103.106	171.859	0.491752	426.725	334.234	0.676342	307.154	347.691	0.763547	234.824	196.657	0.973049	164.258	161.25	0.819765	217.629	174.133	0.66511
PFL_1559	PFL_1559		345.072	314.644	0.970703	781.873	652.553	0.944056	847.665	928.161	0.672724	524.953	465.102	0.813694	354.76	354.635	0.975327	688.496	635.265	0.954352
PFL_1560	PFL_1560		45.0218	50.1554	0.939051	70.4683	56.9354	0.982147	96.8567	105.101	0.680543	59.3634	67.4253	0.932937	66.339	32.649	0.946496	169.842	118.52	0.983651
PFL_1561	PFL_1561		104.249	149.291	0.606308	300.244	208.005	0.942258	244.755	307.148	0.756669	117.237	148.339	0.738806	158.461	133.468	0.797061	370.406	305.255	0.755731
PFL_1562	PFL_1562		374.311	252.156	0.525937	543.995	520.336	0.985824	599.814	750.647	0.864941	359.924	331.778	0.945574	305.783	298.553	0.888151	260.252	323.617	0.937393
PFL_1563	PFL_1563		7.02491	6.6243	0.998396	9.37858	18.1265	0.89113	15.4522	0.906042	0.586265	2.19939	2.24751	0.992387	3.03164	4.5033	0.925744	1.53936	3.91881	0.872803
PFL_1564	PFL_1564		156.381	182.028	0.885146	319.847	261.775	0.985824	419.415	508.905	0.501639	222.981	222.55	0.813694	228.992	228.281	0.748819	428.799	301.325	0.844491
PFL_1565	PFL_1565		151.419	172.597	0.961667	294.487	315.275	0.995268	420.975	333.423	0.745128	263.926	202.276	0.705148	137.953	158.741	0.549226	163.942	215.535	0.99391
PFL_1566	PFL_1566		113.089	81.3863	0.944988	157.007	187.107	0.917539	236.198	250.693	0.981107	124.157	158.449	0.802066	82.8866	127.218	0.156232	136.559	217.494	0.647232
PFL_1567	PFL_1567		244.062	207.992	0.745907	272.656	332.674	0.811765	469.974	411.265	0.946403	251.83	226.811	0.802066	157.645	158.741	0.834719	258.414	315.464	0.765034
PFL_1568	PFL_1568		203.504	194.883	0.944988	427.061	403.047	0.918956	475.708	526.274	0.968131	337.453	305.661	0.966486	205.343	208.278	0.935917	673.245	524.935	0.812773
PFL_1570	PFL_1570		22.1912	9.46329	0.818878	35.6386	19.1927	0.84058	23.1783	30.8054	0.882079	19.7945	12.3613	0.829423	48.5063	7.88078	0.650321	3.07873	8.81732	0.85074
PFL_1571	PFL_1571		0	0	NA	0	0	NA	0	0	NA	0	0	NA	0	0	NA	8.83485	18.6143	0.880562
PFL_1572	PFL_1572		81.3677	44.4775	0.761336	80.6558	79.9697	0.987904	168.871	143.155	0.878282	64.8819	102.262	0.813694	115.202	50.6622	0.470558	206.241	110.706	0.89811
PFL_1573	PFL_1573		326.214	278.345	0.841915	577.19	713.33	0.97388	734.902	562.311	0.730983	542.921	406.799	0.758657	304.237	272.322	0.605136	820.921	578.955	0.948107
PFL_1574	speB		99.332	151.413	0.619247	316.996	304.951	0.903066	302.422	342.976	0.627166	163.854	231.494	0.802066	174.494	147.717	0.96224	171.639	166.079	0.863219
PFL_1575	PFL_1575		296.1	306.604	0.946816	526.781	475.91	0.985824	685.353	703.089	0.97174	483.632	417.568	0.900138	315.278	300.434	0.964924	579.648	489.367	0.651561
PFL_1576	PFL_1576		86.0795	100.311	0.930079	170.045	226.048	0.673378	177.575	176.398	0.974402	173.494	144.964	0.888837	140.082	101.324	0.742664	133.78	157.732	0.985037
PFL_1577	PFL_1577		124.951	111.472	0.866614	220.721	229.94	0.819321	301.776	333.511	0.840157	181.796	170.249	0.813694	150.289	130.161	0.922832	219.966	246.236	0.787113
PFL_1578	PFL_1578		8.45379	5.25693	0.729368	6.6158	2.13252	0.688287	7.54961	12.06	0.95885	4.39877	1.81901	0.764753	10.1055	5.35223	0.691594	1.53936	1.44902	0.949176
PFL_1579	recQ		149.305	168.976	0.958648	321.524	361.603	0.84058	443.972	442.448	0.884	280.695	238.11	0.812774	207.138	218.512	0.942393	339.264	357.695	0.96366
PFL_1580	PFL_1580		205.21	277.274	0.957151	282.295	424.372	0.730161	718.528	1065.51	0.541681	216.164	301.166	0.811404	1539.06	162.749	0.0774602	207.044	248.844	0.976221
PFL_1581	PFL_1581		544.449	487.767	0.850467	768.231	738.781	0.942258	1039.01	1120.21	0.97174	708.043	722.33	0.962649	356.501	470.923	0.137817	810.748	685.129	0.969336
PFL_1582	PFL_1582		136.742	100.311	0.909798	403.744	204.722	0.833236	316.77	248.017	0.43268	141.86	176.43	0.679887	106.533	118.212	0.964635	262.462	233.169	0.909108
PFL_1583	PFL_1583		44.5375	30.9122	0.8594	45.9551	42.6505	0.988181	61.8089	111.443	0.497888	29.6917	32.5889	0.93696	38.4008	33.6988	0.871838	81.8533	73.3154	0.914007
PFL_1584	PFL_1584		247.033	295.732	0.991586	602.815	537.83	0.994488	648.356	520.743	0.761156	409.04	401.181	0.875945	303.212	244.304	0.717235	322.497	241.007	0.715883
PFL_1585	PFL_1585		204.021	216.301	0.914961	361.569	293.111	0.891797	602.378	565.158	0.937982	307.813	314.224	0.944341	326.675	258.94	0.879061	820.446	584.851	0.649118
PFL_1586	PFL_1586		191.733	209.139	0.969769	312.465	302.82	0.765865	541.931	409.392	0.501639	240.705	264.082	0.966486	239.483	221.437	0.422194	864.978	507.486	0.298744
PFL_1587	PFL_1587		51.7747	65.2967	0.593578	64.1946	95.7073	0.887001	136.863	117	0.586265	65.9816	97.1784	0.975562	38.1946	74.3045	0.519891	317.879	210.216	0.58693
PFL_1588	PFL_1588		132.471	129.811	0.820762	191.398	212.186	0.680843	276.401	332.923	0.954619	184.749	157.326	0.93586	157.446	141.854	0.994405	279.587	403.363	0.760696
PFL_1589	trkH		70.9681	71.6215	0.979263	88.3858	118.616	0.800324	151.645	192.987	0.806718	82.9193	93.2717	0.819083	101.312	60.7859	0.342161	180.226	118.413	0.653432
PFL_1590	PFL_1590		87.0514	120.106	0.970703	157.074	205.789	0.881819	252.182	245.537	0.895793	106.67	117.994	0.916852	94.2645	130.596	0.611113	218.911	155.773	0.856151
PFL_1591	PFL_1591		164.094	80.0388	0.869241	150.242	112.408	0.610853	193.099	215.78	0.946536	90.9962	91.097	0.832032	63.3879	68.988	0.38747	377.505	279.89	0.831016
PFL_1592	PFL_1592		8.1459	3.8379	0.686265	13.13	3.35258	0.848341	1.15236	2.71813	0.734923	6.19988	9.11761	0.954637	11.116	3.74966	0.572031	1.55489	4.89851	0.736046
PFL_1593	PFL_1593		133.642	89.9316	0.841215	273.855	190.364	0.688287	284.762	200.977	0.58558	131.239	137.615	0.992387	139.986	81.0595	0.409975	82.6841	97.9702	0.994848
PFL_1595	PFL_1595		2.11345	2.40346	0.989041	5.48918	6.08992	0.985824	13.2448	8.15438	0.850427	3.29908	16.8563	0.71324	12.9041	14.5083	0.923834	26.8314	23.5129	0.922393
PFL_1596	ispZ		503.494	217.951	0.836871	16.8814	52.2469	0.811765	27.5932	9.96646	0.708413	49.4862	95.5192	0.842412	281.943	100.199	0.618093	63.8836	38.2084	0.839475
PFL_1597	PFL_1597		125.439	125.68	0.89862	189.39	251.809	0.414126	306.837	265.244	0.801307	130.445	154.257	0.952231	179.877	100.683	0.59444	174.481	133.746	0.837529
PFL_1598	PFL_1598		57.8168	53.6307	0.94862	110.667	201.42	0.800725	110.373	96.9457	0.937229	98.9724	90.2963	0.977434	98.0231	81.0595	0.964924	105.552	59.7619	0.837529
PFL_1599	scpA		119.39	110.458	0.844375	205.027	221.759	0.874628	308.793	307.099	0.902075	207.842	216.641	0.813694	142.487	89.9009	0.0488495	322.218	342.896	0.936145
PFL_1600	scpB		16.9232	20.3904	0.886476	37.701	3.82823	0.350484	25.9422	18.0783	0.732852	18.6948	26.9701	0.913633	19.0767	23.528	0.951929	216.398	88.2493	0.719034
PFL_1601	PFL_1601		0	0	NA	0	0	NA	0	0	NA	0	0	NA	0	0	NA	0	0	NA
PFL_1602	rluB		0.835896	1.89266	0.783413	0	0	NA	0	0	NA	0	0	NA	0	0	NA	0	0	NA
PFL_1603	PFL_1603		279.97	344.871	0.995931	576.836	566.629	0.991731	879.673	844.388	0.914447	456.692	488.456	0.864654	399.824	334.37	0.863164	520.422	533.204	0.979687
PFL_1604	PFL_1604		1.32546	1.24572	0.98087	0	0	NA	0	0	NA	0	0	NA	0	0	NA	0	0	NA
PFL_1605	aroP_1		641.643	562.657	0.993744	756.863	991.217	0.810954	1260.46	1167.92	0.819739	749.329	687.738	0.992786	635.442	582.981	0.628289	787.807	733.878	0.680118
PFL_1606	PFL_1606		70.8005	50.4009	0.657573	36.5765	47.9818	0.918956	162.248	141.343	0.893784	35.1902	47.1977	0.870701	71.7489	38.2781	0.638072	38.2548	40.5456	0.944703
PFL_1607	PFL_1607		242.447	184.227	0.147498	344.003	330.054	0.920836	401.758	512.564	0.672354	281.522	228.647	0.811404	210.763	227.039	0.662507	347.601	370.227	0.863219
PFL_1608	PFL_1608		0	0	NA	0	0	NA	0	0	NA	0	0	NA	0	0	NA	0	0	NA
PFL_1609	PFL_1609		200.8	214.418	0.944988	426.574	479.09	0.940326	613.674	647.82	0.949751	299.857	342.745	0.861436	206.465	242.229	0.816495	378.372	305.254	0.967119
PFL_1610	phhB		1.65731	2.6226	0.958648	2.12674	1.06626	0.874628	3.31119	1.4608	0.759898	2.52377	1.12376	0.814796	0	0	NA	1.53936	8.81732	0.719853
PFL_1611	phhA		252.157	264.443	0.888264	383.379	382.788	0.883483	623.475	587.888	0.89861	407.037	348.364	0.992387	248.824	258.138	0.79952	457.571	358.605	0.802851
PFL_1612	phhR		205.197	257.356	0.864399	463.116	343.336	0.921707	598.222	499.79	0.862942	311.992	319.817	0.966486	217.08	280.331	0.70715	252.01	295.351	0.983651
PFL_1613	flgF		58.519	127.754	0.450781	116.753	187.662	0.844413	229.671	250.365	0.97174	190.428	229.246	0.71324	192.018	146.357	0.876674	302.332	146.955	0.87888
PFL_1614	flgG		62.8263	90.7234	0.891349	111.102	117.319	0.839775	126.929	293.558	0.732852	167.085	131.937	0.792736	194.494	113.482	0.866665	57.2353	104.689	0.937225
PFL_1615	flgH		208.976	411.572	0.583669	197.146	732.522	0.0156734	631.334	843.525	0.509199	835.034	718.08	0.958304	564.586	530.264	0.944161	787.949	677.954	0.556391
PFL_1616	flgI		51.0203	155.282	0.486081	92.0198	334.806	0.159773	224.894	367.853	0.389142	367.298	329.26	0.830087	250.368	197.02	0.975327	334.417	362.062	0.762255
PFL_1617	flgJ		246.485	515.394	0.168438	363.463	778.23	0.155561	817.589	1156.11	0.865653	983.788	818.094	0.813694	739	609.044	0.700746	727.86	643.704	0.984355
PFL_1618	flgK		89.2276	197.897	0.166255	128.368	300.318	0.0160033	252.754	298.802	0.844542	293.735	336.003	0.777734	97.6851	203.714	0.0804442	260.489	297.83	0.676263
PFL_1619	flgL		126.538	370.879	4.88e-05	135.319	615.289	9.73906e-05	374.363	728.458	0.0767844	674.112	571.547	0.651298	138.94	412.052	0.00166916	186.599	387.623	0.13818
PFL_1620	PFL_1620		604.283	621.599	0.838735	1326.01	1064.44	0.985824	1586.56	1555.06	0.933441	898.937	841.61	0.90622	627.159	801.378	0.411399	1557.88	1016.29	0.30796
PFL_1621	PFL_1621		329.881	371.659	0.944988	636.451	550.726	0.913385	925.027	926.521	0.881652	523.661	503.666	0.991932	349.024	372.648	0.668468	1179.17	820.641	0.576454
PFL_1622	pseC		387.654	498.08	0.727402	634.797	688.542	0.784068	1063.79	1129.05	0.914447	678.468	685.459	0.957827	568.029	537.33	0.74341	819.346	932.677	0.665234
PFL_1623	pseF		125.19	142.331	0.867971	238.611	215.385	0.883483	480.207	397.752	0.892411	230.594	271.078	0.887737	237.667	165.922	0.427443	163.309	399.719	0.131153
PFL_1624	pseG		389.256	493.568	0.531311	856.505	681.754	0.993247	1135.43	1111.71	0.997802	654.452	662.848	0.924485	397.474	469.136	0.504003	647.622	519.367	0.671738
PFL_1625	pseI		238.972	231.094	0.873151	447.358	455.146	0.950483	654.979	600.817	0.954619	444.131	443.321	0.989007	263.132	275.827	0.966894	979.308	623.061	0.696187
PFL_1626	fabH_2		32.3792	34.477	0.937996	59.2108	83.9187	0.867424	69.8819	73.7621	0.982885	18.2872	43.8264	0.245678	32.5568	43.4635	0.995797	96.037	69.8281	0.908471
PFL_1627	maf-2		407.959	420.234	0.977708	710.329	734.655	0.891797	1109.05	1120.3	0.869922	739.246	729.8	0.938729	507.424	556.101	0.648988	1051.51	999.304	0.974225
PFL_1628	PFL_1628		26.802	33.723	0.826036	103.158	55.5081	0.839029	74.144	65.918	0.9625	46.6091	43.8495	0.853417	26.4758	38.2781	0.946496	180.875	160.671	0.87888
PFL_1629	fliC		14.4217	29.3657	0.976277	48.4899	65.4127	0.966766	37.4535	96.9465	0.532988	57.1841	50.3854	0.870701	35.1105	58.5429	0.313912	29.5229	69.7168	0.933143
PFL_1630	flaG		27.8596	51.1018	0.834854	38.4522	54.3794	0.788389	100.911	93.2784	0.716726	72.5798	64.054	0.957759	32.7209	41.6265	0.938171	148.547	151.854	0.98338
PFL_1631	fliD		84.4887	301.599	0.00727877	199.392	361.431	0.126436	446.548	684.893	0.748375	668.845	569.127	0.813694	168.599	478.53	0.00012806	366.071	618.035	0.0395366
PFL_1632	fliS		12.9978	27.9547	0.442837	30.867	33.534	0.995268	32.6746	40.3946	0.495545	45.0333	53.3612	0.989473	15.2932	27.0198	0.841011	39.6473	88.0039	0.802864
PFL_1633	PFL_1633		0	0	NA	0.937858	0.486274	0.875393	2.20746	0.906042	0.734923	2.19939	3.37127	0.894297	0	0	NA	8.78983	23.7696	0.937244
PFL_1633	PFL_1633		0	0	NA	0.937858	0.486274	0.875393	2.20746	0.906042	0.734923	2.19939	3.37127	0.894297	0	0	NA	8.78983	23.7696	0.937244
PFL_1634	fleQ		229.613	455.012	0.017818	492.291	1171.13	0.00459813	986.35	1289.66	0.465086	1409.33	1314.79	0.962649	442.049	898.346	0.003517	1545.56	866.099	0.0743038
PFL_1635	fleS		323.383	333.708	0.93288	338.54	479.546	0.985824	679.521	859.366	0.903437	590.675	501.195	0.978156	292.694	341.425	0.774349	543.077	733.797	0.854491
PFL_1636	fleR		320.614	399.442	0.885146	437.147	743.509	0.679207	768.813	1033.64	0.888473	740.975	596.87	0.829802	390.601	496.092	0.828703	645.612	782.095	0.907088
PFL_1637	fliE		7.72011	13.2486	0.930079	3.85631	6.39757	0.926785	33.5926	17.1046	0.699601	20.8942	26.9701	0.966486	1.77865	7.88078	0.452209	237.062	76.7636	0.371499
PFL_1638	fliF		120.671	433.656	0.313814	216.876	489.627	0.0959081	688.606	838.089	0.596498	626.825	710.721	0.825384	427.205	355.768	0.400719	2038.49	353.243	5.52918e-06
PFL_1639	fliG		209.28	556.934	0.113787	263.237	728.257	0.726379	964.892	2486.64	0.668161	914.029	832.563	0.973049	927.172	479.071	0.604391	1658	345.68	0.000688003
PFL_1640	fliH		535.227	341.625	0.491752	131.113	199.952	0.843246	167.767	290.84	0.18684	312.572	309.033	0.819083	389.575	189.206	0.974295	744.221	304.409	0.461761
PFL_1641	fliI		263.805	577.167	0.232597	307.35	1042.8	0.000538068	907.997	1246.61	0.465086	1135.98	883.271	0.813694	526.021	519.345	0.847601	2132.77	644.452	0.000366665
PFL_1642	fliJ		184.667	322.121	0.80433	210.553	484.604	0.24856	608.155	779.847	0.843209	704.904	605.704	0.813694	353.692	392.913	0.95227	838.954	396.237	0.836271
PFL_1643	PFL_1643		115.392	113.274	0.944988	120.984	137.952	0.963213	246.132	202.834	0.55506	153.8	151.707	0.873878	69.9755	124.967	0.769613	254.29	145.976	0.711306
PFL_1644	PFL_1644		349.464	416.755	0.944988	644.947	606.406	0.865755	824.511	842.971	0.993524	564.265	557.377	0.992387	235.622	431.609	0.508241	572.581	707.345	0.473298
PFL_1645	PFL_1645		50.9168	38.5562	0.712982	69.4015	82.1022	0.921193	112.58	98.5912	0.930922	51.5263	55.064	0.867947	44.4641	42.5294	0.871838	117.907	67.215	0.719034
PFL_1646	fliK		134.568	241.249	0.98087	97.247	353.95	0.942258	321.01	534.272	0.797561	543.799	418.651	0.850115	183.54	244.304	0.470558	210.467	269.317	0.977417
PFL_1647	fliL		131.135	81.3843	0.729368	157.466	110.792	0.906483	147.9	143.277	0.939021	96.9095	118.99	0.984088	73.0155	73.697	0.906615	182.415	147.737	0.717462
PFL_1648	fliM		173.978	481.56	0.0136365	269.179	792.605	0.000734596	770.982	871.123	0.954619	699.405	722.798	0.924485	408.532	422.532	0.998743	1471.81	438.286	2.14404e-05
PFL_1649	fliN		10.5672	20.079	0.846281	3.75143	4.26505	0.995233	28.697	74.2955	0.888473	48.1978	41.0509	0.994403	18.8215	15.7616	0.973579	84.665	33.3099	0.632785
PFL_1650	fliO		22.1912	37.2528	0.869241	8.80126	34.1204	0.618467	73.1311	111.742	0.986115	78.0783	59.559	0.813694	31.327	46.708	0.643075	404.853	156.752	0.715883
PFL_1651	fliP		110.956	208.624	0.874837	91.9101	288.957	0.65721	265.999	418.591	0.733221	329.908	300.043	0.815676	138.013	167.911	0.979268	220.76	239.047	0.885158
PFL_1652	fliQ		80.8009	231.851	0.333735	105.562	396.65	0.257668	538.62	517.35	0.974683	472.868	423.656	0.933806	292.048	233.685	0.470558	115.452	267.459	0.802864
PFL_1653	fliR		155.493	355.54	0.358608	150.203	446.627	0.133911	610.531	782.82	0.882538	556.173	531.536	0.982879	409.733	397.647	0.954368	319.227	384.32	0.529059
PFL_1654	flhB		275.98	598.673	0.0608366	312.375	796.498	0.138782	1116.21	1284.77	0.954619	1109.81	1011.88	0.820501	678.042	667.615	0.688726	1134.61	848.422	0.998698
PFL_1655	PFL_1655		168.979	177.573	0.892493	304.303	237.734	0.777666	481.006	454.275	0.909819	247.388	248.077	0.966486	221.084	250.362	0.750078	898.309	727.833	0.96366
PFL_1656	PFL_1656		3.17017	18.9266	0.563417	20.6329	9.59636	0.734503	29.8007	31.7115	0.97636	18.6948	12.3613	0.944341	4.41176	13.5099	0.962161	13.0846	16.6549	0.951408
PFL_1657	PFL_1657		234.74	222.756	0.958389	274.848	412.035	0.676342	458.607	478.532	0.638318	276.266	291.996	0.768767	214.04	211.673	0.792781	716.987	433.156	0.698841
PFL_1658	PFL_1658		265.079	248.534	0.997641	395.73	328.645	0.948482	690.151	696.376	0.740261	356.15	341.15	0.999044	248.97	368.145	0.444879	624.592	615.865	0.967161
PFL_1659	PFL_1659		252.689	210.333	0.983842	280.011	242.098	0.730161	567.66	467.665	0.523657	298.97	264.23	0.71324	158.189	245.43	0.598478	430.215	359.655	0.863219
PFL_1660	PFL_1660		239.411	281.3	0.352264	380.774	384.976	0.874898	690.927	648.581	0.795927	428.249	358.46	0.71324	269.534	310.766	0.292898	611.379	473.553	0.791409
PFL_1661	PFL_1661		33.7402	60.1016	0.734379	119.732	139.896	0.962627	147.848	150.403	0.668161	80.6433	73.0441	0.975562	59.9568	61.9204	0.454125	361.751	306.147	0.632785
PFL_1662	PFL_1662		501.888	527.135	0.988551	783.513	805.427	0.991195	1233.03	1271.18	0.652222	646.018	658.269	0.873878	589.726	526.221	0.975327	744.623	412.455	0.983651
PFL_1663	PFL_1663		1108.35	1079.09	0.957151	2249.6	1893.44	0.995268	2944.34	3104.74	0.97174	1739.74	1644.05	0.846183	1145.28	1094.58	0.524691	3092.49	2119.23	0.0693282
PFL_1664	flhA		264.03	529.654	0.836871	242.963	666.973	0.0411567	801.927	1182.56	0.41867	980.335	717.22	0.966486	487.344	476.468	0.822841	3420.72	1111.26	0.00891517
PFL_1665	flhF		62.2258	60.4272	0.829936	51.5822	31.8891	0.917539	141.046	145.794	0.898884	124.053	139.584	0.942472	41.602	61.9204	0.470712	1974.23	113.305	4.86434e-08
PFL_1666	fleN		9.15588	4.93662	0.850467	12.1922	1.73592	0.739211	2.17896	9.96646	0.55506	1.09969	2.24751	0.829264	0.363553	2.25165	0.579225	11.5452	2.30047	0.637207
PFL_1667	fliA		92.2215	262.26	0.0166511	177.651	330.541	0.270723	371.676	402.3	0.509199	496.134	361.599	0.820501	226.193	302.461	0.38747	545.019	524.141	0.722738
PFL_1668	cheY		111.362	85.7685	0.8543	126.611	108.5	0.994488	203.086	117.785	0.465086	83.1015	84.2816	0.972965	89.9387	78.8078	0.922832	267.849	147.623	0.719034
PFL_1669	cheZ		144.176	88.236	0.367877	318.856	194.06	0.988298	286.97	263.812	0.988766	162.578	145.026	0.984088	134.807	90.0661	0.669836	370.81	173.407	0.665234
PFL_1670	cheA		189.497	187.758	0.970703	212.235	278.294	0.964927	451.426	401.377	0.965955	159.52	207.46	0.887043	170.642	165.223	0.981828	545.705	180.039	0.0740965
PFL_1671	cheB		73.2853	221.441	0.000962	126.034	279.361	0.0127521	237.981	333.983	0.389142	325.369	285.434	0.985146	63.6656	185.761	0.0033045	403.311	342.896	0.949677
PFL_1672	PFL_1672		36.0719	88.579	0.734379	101.395	182.331	0.806792	103.649	210.297	0.159309	118.075	129.51	0.962925	30.8471	130.822	0.160815	518.045	184.698	0.0706913
PFL_1672	PFL_1672		36.0719	88.579	0.734379	101.395	182.331	0.806792	103.649	210.297	0.159309	118.075	129.51	0.962925	30.8471	130.822	0.160815	518.045	184.698	0.0706913
PFL_1673	PFL_1673		24.7748	92.7402	0.368583	95.515	115.156	0.972985	168.871	225.604	0.787483	168.681	183.172	0.927227	32.2602	126.093	0.160815	462.184	131.391	0.78027
PFL_1673	PFL_1673		24.7748	92.7402	0.368583	95.515	115.156	0.972985	168.871	225.604	0.787483	168.681	183.172	0.927227	32.2602	126.093	0.160815	462.184	131.391	0.78027
PFL_1674	PFL_1674		146.916	239.744	0.632901	474.239	440.961	0.993594	769.554	604.33	0.840157	395.601	354.42	0.970816	305.237	247.676	0.968325	536.348	381.683	0.852541
PFL_1675	PFL_1675		174.96	199.675	0.930079	393.9	390.167	0.973922	675.483	547.249	0.66288	290.639	346.686	0.992786	381.411	183.51	0.777968	411.521	204.356	0.101549
PFL_1676	PFL_1676		80.5907	97.0561	0.929347	69.4015	130.084	0.653321	144.589	202.953	0.909169	70.3804	96.0928	0.782592	118.544	46.1589	0.758104	250.916	158.313	0.702348
PFL_1677	PFL_1677		72.2711	110.526	0.817215	122.859	161.006	0.874628	228.472	299.613	0.850573	204.543	179.341	0.989236	153.603	105.828	0.954012	176.811	184.184	0.719034
PFL_1678	PFL_1678		125.75	210.085	0.639819	180.389	220.459	0.950483	534.728	545.437	0.982618	360.7	356.23	0.982329	160.632	231.92	0.623918	244.275	244.926	0.915356
PFL_1679	PFL_1679		72.4106	101.876	0.852169	197.63	132.793	0.832167	227.368	131.761	0.43268	172.565	111.252	0.819083	202.743	73.2592	0.526653	264.771	205.738	0.715883
PFL_1680	ccmA		2.11345	0.946329	0.821075	1.99599	1.06626	0.879739	1.10373	0.906042	0.95013	0	0	NA	4.04219	0.653185	0.526653	1.37534	1.40935	0.930355
PFL_1681	ccmB		3.17017	1.73776	0.686265	0	0	NA	0	0	NA	0	0	NA	0	0	NA	0.504556	0.979702	0.933356
PFL_1682	ccmC		0	0	NA	0	0	NA	0	0	NA	0	0	NA	1.62897	1.12583	0.8375	0.769682	2.12385	0.856151
PFL_1683	ccmD		1.05672	0.370218	0.774785	0	0	NA	0	0	NA	0	0	NA	0	0	NA	0	0	NA
PFL_1684	ccmE		4.22689	5.62378	0.866614	2.28035	2.13252	0.991195	0	0	NA	1.60639	2.24751	0.926712	2.02109	2.8948	0.967448	1.53936	0.979702	0.853203
PFL_1685	ccmF		7.42068	8.04209	0.989868	1.41626	1.06626	0.959073	0.477306	0.906042	0.797434	0	0	NA	0	0	NA	1.79612	0.979702	0.82459
PFL_1686	dsbE		1.05672	0.227607	0.725259	0	0	NA	0	0	NA	1.02787	1.12376	0.982879	0	0	NA	1.53936	2.873	0.954352
PFL_1687	cycL		3.2438	1.63276	0.621153	0	0	NA	0	0	NA	0	0	NA	0	0	NA	0	0	NA
PFL_1689	PFL_1689		144.039	166.489	0.98474	276.668	239.59	0.995268	512.562	414.061	0.906013	213.341	271.972	0.846155	207.162	174.095	0.709863	179.296	249.282	0.806351
PFL_1690	PFL_1690		567.802	486.778	0.958648	917.824	663.511	0.840715	1222.12	1259.57	0.975915	736.908	681.636	0.813694	390.778	425.408	0.844325	695.072	589.383	0.940888
PFL_1691	PFL_1691		517.161	404.587	0.970703	724.383	633.391	0.923724	907.549	932.317	0.992863	525.229	525.601	0.93696	347.892	347.88	0.979925	838.324	692.462	0.914825
PFL_1692	PFL_1692		161.312	137.109	0.420683	220.881	244.535	0.975785	417.21	365.728	0.654604	230.357	246.102	0.958238	143.071	126.093	0.879671	126.364	175.367	0.762255
PFL_1693	PFL_1693		39.0988	38.1463	0.892044	80.5721	83.1685	0.974634	136.863	115.067	0.62208	56.0844	82.0341	0.899835	114.192	27.6281	0.340734	53.8777	83.2747	0.982254
PFL_1694	sbp2		338.817	336.207	0.970703	467.205	506.294	0.995268	904.205	774.351	0.801351	509.171	473.101	0.962649	284.577	326.244	0.975327	419.634	491.62	0.963118
PFL_1695	PFL_1695		220.648	208.823	0.994591	485.366	273.607	0.236319	719.632	606.686	0.9625	315.189	337.547	0.987329	133.413	278.079	0.000647379	1072.44	691.402	0.767747
PFL_1696	PFL_1696		78.8667	98.9791	0.947723	161.255	168.469	0.802239	229.576	207.236	0.716726	142.349	184.296	0.635165	78.165	116.893	0.448162	96.1774	118.544	0.882267
PFL_1697	pyk_1		159.653	129.891	0.94862	190.349	235.644	0.961423	279.244	294.464	0.949751	163.111	209.018	0.813694	119.35	130.596	0.800782	254.637	185.332	0.984355
PFL_1698	ttuD		250.893	292.887	0.639819	406.093	377.779	0.730161	696.073	614.297	0.994974	445.376	367.468	0.813694	282.953	232.26	0.722591	532.042	461.628	0.734783
PFL_1699	glxR		17.4527	19.4204	0.964917	37.5143	11.7289	0.870259	35.3194	45.3021	0.997966	20.8942	33.7127	0.893915	16.1688	14.0516	0.862739	36.7564	29.5991	0.966813
PFL_1700	hyi_1		87.904	89.3451	0.875323	150.202	219.183	0.874628	293.592	246.517	0.868929	158.966	169.11	0.972965	85.6905	106.277	0.993409	359.953	319.866	0.730137
PFL_1701	gcl		219.355	288.55	0.83714	362.585	405.436	0.874628	696.147	755.672	0.843612	399.632	495.576	0.811306	277.047	316.16	0.828703	615.835	564.971	0.983651
PFL_1702	PFL_1702		0	0	NA	0	0	NA	0.684727	1.81208	0.708413	0.1909	1.12376	0.802066	0	0	NA	0.769682	13.7158	0.626118
PFL_1703	PFL_1703		30.8313	71.8047	0.619735	159.436	102.361	0.965943	161.145	222.254	0.754236	114.368	141.427	0.982875	55.0559	85.4444	0.689289	219.319	265.499	0.963475
PFL_1704	PFL_1704		89.8988	118.15	0.956325	194.343	228.18	0.965943	315.667	320.739	0.939708	157.256	156.202	0.982095	95.8972	123.841	0.559279	457.185	232.945	0.376842
PFL_1705	PFL_1705		225.323	174.4	0.881651	265.903	225.583	0.993594	378.7	385.078	0.979831	260.79	242.731	0.992387	87.0954	168.874	0.105923	416.451	276.185	0.719034
PFL_1706	PFL_1706		259.337	290.451	0.958879	404.468	465.733	0.789264	613.674	586.579	0.596498	392.811	373.015	0.813694	39.5595	216.159	0.00303687	352.484	361.284	0.922393
PFL_1707	PFL_1707		379.232	443.936	0.912547	661.431	654.137	0.965943	1327.51	1081.79	0.716726	621.323	606.601	0.966486	140.324	511.125	3.17947e-07	1392.11	1399.94	0.837529
PFL_1708	PFL_1708		66.0703	101.257	0.755547	177.255	164.204	0.995268	267.544	173.924	0.843612	183.649	146.088	0.977303	175.835	97.9469	0.328451	70.9207	104.828	0.954352
PFL_1709	PFL_1709		157.175	216.963	0.889657	321.455	294.457	0.964927	539.006	509.608	0.994974	285.92	282.063	0.957759	163.77	232.511	0.864947	530.573	531.758	0.914825
PFL_1710	PFL_1710		72.0166	93.9626	0.801062	100.028	239.45	0.391984	180.981	237.641	0.286897	85.7761	111.314	0.811404	253.887	88.8603	0.973579	190.604	272.953	0.714873
PFL_1711	PFL_1711		150.889	94.6329	0.87051	159.316	149.277	0.959073	270.414	298.088	0.8695	191.347	166.761	0.944939	106.107	120.463	0.772973	312.485	292.931	0.949677
PFL_1712	actP		464.155	434.785	0.867971	915.787	539.418	0.206247	1166.2	1133.55	0.979834	714.76	641.664	0.809362	489.266	450.97	0.712404	1013.91	861.889	0.461761
PFL_1713	gltA		7.48623	4.92998	0.639819	0	0	NA	0	0	NA	1.09969	1.14032	0.987329	1.01055	2.40134	0.772307	0.769682	1.77332	0.898338
PFL_1714	sdhC		0	0	NA	0	0	NA	0	0	NA	0	0	NA	0	0	NA	0	0	NA
PFL_1715	sdhD		0	0	NA	0	0	NA	1.10373	0.634994	0.832328	0	0	NA	0	0	NA	0	0	NA
PFL_1716	sdhA		4.76059	5.98375	0.929716	0	0	NA	0	0	NA	1.09969	0.404154	0.813694	0	0	NA	0	0	NA
PFL_1717	sdhB		1.05672	0.847005	0.944988	0	0	NA	1.10373	0.535135	0.778375	0	0	NA	0	0	NA	0	0	NA
PFL_1718	sucA		4.6595	3.92645	0.914961	0	0	NA	0	0	NA	0.463427	1.12376	0.815996	0.349894	1.12583	0.706389	0	0	NA
PFL_1719	sucB		1.05672	0.573501	0.854752	0	0	NA	0	0	NA	0	0	NA	0.572309	1.12583	0.836627	0	0	NA
PFL_1720	lpdA_1		6.10974	6.6243	0.87051	0	0	NA	0	0	NA	0	0	NA	1.01055	0.494493	0.713271	0.769682	1.42891	0.945858
PFL_1721	sucC		3.45072	2.67936	0.87051	1.30903	1.06626	0.97388	0	0	NA	0	0	NA	0	0	NA	0.769682	0.516299	0.86491
PFL_1722	sucD		1.05672	0.56134	0.852169	0	0	NA	0	0	NA	3.1695	1.12376	0.813694	0	0	NA	11.5452	10.4413	0.717462
PFL_1723	brnQ		56.036	59.9522	0.958648	104.341	76.3796	0.58564	156.667	142.555	0.708631	110.398	137.367	0.829802	62.0238	79.9877	0.860816	157.223	96.7826	0.454916
PFL_1724	PFL_1724		140.254	115.177	0.83714	167.981	198.379	0.965943	320.082	232.853	0.522348	183.627	177.989	0.873878	226.075	121.589	0.841011	288.833	287.053	0.997949
PFL_1725	PFL_1725		158.582	134.686	0.801062	238.735	203.23	0.569797	317.746	390.758	0.801307	180.41	172.55	0.993149	148.077	152.157	0.98826	197.808	220.433	0.972546
PFL_1726	PFL_1726		28.5315	37.322	0.996538	38.7423	44.2559	0.940326	125.825	137.718	0.933441	61.5828	56.1878	0.933961	38.032	59.0253	0.742371	77.4549	123.443	0.673809
PFL_1729	htpG		246.115	220.333	0.685394	344.084	321.407	0.972985	455.182	471.256	0.994212	287.042	310.156	0.983695	135.96	216.298	0.742371	482.793	445.716	0.958763
PFL_1730	PFL_1730		92.645	138.419	0.960889	207.583	189.055	0.985169	282.153	316.25	0.982618	186.571	162.398	0.983148	152.072	149.989	0.923834	450.032	207.526	0.647232
PFL_1731	PFL_1731		466.015	480.206	0.938288	881.376	740.235	0.990917	1394.01	1118.96	0.470998	611.43	741.678	0.861122	587.128	378.278	0.688726	525.624	409.059	0.605163
PFL_1732	PFL_1732		101.849	80.3948	0.958648	134.067	152.476	0.995233	205.294	183.021	0.986115	83.5767	124.737	0.983148	55.0717	54.0396	0.923834	145.588	108.747	0.958763
PFL_1733	PFL_1733		346.2	326.257	0.819838	828.53	727.564	0.895487	844.701	769.955	0.994974	526.481	547.494	0.948872	393.107	318.609	0.720404	523.231	460.934	0.971975
PFL_1734	PFL_1734		70.1537	63.6584	0.940375	94.2738	106.626	0.751845	176.597	136.304	0.424531	106.196	78.9072	0.934089	55.4168	92.1605	0.546256	107.286	150.874	0.653411
PFL_1735	PFL_1735		36.4969	17.8656	0.364195	133.103	37.4971	0.414126	101.543	85.8432	0.797561	45.4158	57.4345	0.994403	23.5552	34.6104	0.782527	187.583	118.274	0.837529
PFL_1736	fabB		1.33822	1.95344	0.885146	0	0	NA	0	0	NA	1.13807	1.12376	0.989702	0	0	NA	0	0	NA
PFL_1737	fabA		1.05672	2.8818	0.836871	0	0	NA	0	0	NA	0	0	NA	0	0	NA	0	0	NA
PFL_1738	PFL_1738		115.252	172.37	0.80433	232.485	218.476	0.843246	349.882	385.068	0.966357	165.52	180.925	0.989702	131.092	127.658	0.946496	226.305	242.966	0.631302
PFL_1739	PFL_1739		92.3691	51.8229	0.78303	133.585	27.9004	0.137663	101.78	154.933	0.954619	128.145	97.1428	0.825384	64.9919	50.6622	0.979374	183.77	139.65	0.96366
PFL_1740	PFL_1740		815.404	1241	0.680416	1373.62	2584.08	0.013149	2169.71	2448.57	0.69925	1461.93	1714.22	0.703889	813.045	1137.89	0.0847327	1952.58	1736.39	0.696187
PFL_1741	gpsA		4.89979	4.73619	0.869241	2.14491	1.06626	0.874628	74.0864	52.5527	0.58558	29.6836	16.8075	0.982352	42.0084	54.0396	0.722481	0	0	NA
PFL_1742	PFL_1742		37.1426	34.0678	0.885146	86.5517	116.614	0.874628	91.3847	94.8218	0.939764	46.0745	65.1778	0.780265	13.3582	56.2913	0.197681	42.119	65.6401	0.949677
PFL_1743	sixA		307.86	311.342	0.969	484.873	526.734	0.995949	584.506	606.142	0.917979	357.4	296.671	0.815996	205.141	326.49	0.709863	225.371	281.669	0.89811
PFL_1744	PFL_1744		400.925	384.823	0.854752	707.292	500.238	0.806792	935.813	1069.76	0.588565	573.622	593.552	0.820501	365.562	370.905	0.838765	560.349	591.74	0.975015
PFL_1745	ydiI		104.616	70.9747	0.793957	143.595	158.404	0.875393	172.182	138.624	0.747083	110.245	100.562	0.873878	53.0902	82.8304	0.504776	213.202	139.285	0.577368
PFL_1746	PFL_1746		113.493	104.69	0.942552	188.185	158.873	0.995268	283.741	260.034	0.903437	203.443	155.078	0.925601	118.23	103.576	0.922832	253.684	210.568	0.839475
PFL_1747	PFL_1747		145.782	220.025	0.778406	359.069	363.595	0.874628	414.25	446.366	0.946385	240.113	311.995	0.881349	223.09	186.887	0.827929	401.903	239.073	0.658426
PFL_1748	PFL_1748		58.3719	84.2233	0.759258	141.456	209.228	0.988466	274.829	202.047	0.502027	129.237	148.336	0.879254	72.0916	94.5694	0.86053	169.879	88.1732	0.863219
PFL_1749	PFL_1749		114.899	114.005	0.993973	190.698	119.49	0.806792	220.746	247.784	0.862942	120.451	131.479	0.813694	77.3565	96.6867	0.862739	179.018	162.261	0.965698
PFL_1750	PFL_1750		102.894	97.4546	0.944988	149.727	101.425	0.843246	226.265	133.423	0.429125	138.726	100.014	0.814229	96.7129	76.3658	0.605136	149.076	175.472	0.958763
PFL_1751	PFL_1751		53.5023	114.336	0.479629	192.018	115.798	0.874628	174.389	209.296	0.97636	130.537	155.078	0.960946	98.3817	85.5628	0.74341	226.287	198.88	0.856151
PFL_1752	PFL_1752		32.0551	24.3801	0.849051	21.8814	54.3767	0.759869	48.5641	14.4541	0.573974	41.6318	48.5237	0.992387	28.2953	12.104	0.410375	39.9588	20.5738	0.96366
PFL_1753	PFL_1753		97.6735	66.9838	0.793252	94.4806	143.945	0.985824	241.734	192.982	0.865285	141.86	94.3954	0.813694	89.3946	94.2227	0.888184	261.521	159.692	0.97661
PFL_1754	pyrF		0.984875	1.89266	0.841215	0	0	NA	0	0	NA	2.76662	1.12376	0.813694	0	0	NA	0	0	NA
PFL_1755	PFL_1755		164.754	149.145	0.826036	307.514	229.902	0.693325	353.205	349.906	0.812531	217.289	200.596	0.831367	128.853	110.331	0.850583	290.932	222.392	0.773744
PFL_1756	PFL_1756		148.918	136.499	0.96091	257.911	232.106	0.806792	418.314	410.475	0.971478	210.191	182.048	0.83299	153.693	175.361	0.904342	289.549	116.585	0.522908
PFL_1757	PFL_1757		90.8086	102.124	0.915309	134.242	163.201	0.912	286.135	295.698	0.97174	148.044	129.232	0.992387	146.71	137.554	0.981828	130.781	203.999	0.95114
PFL_1758	PFL_1758		74.3778	74.1603	0.929716	132.831	93.0123	0.679473	188.818	208.675	0.95885	68.7275	57.3115	0.966486	98.4697	48.0268	0.354905	197.369	169.872	0.659499
PFL_1765	PFL_1765		198.106	153.363	0.844375	262.145	219.268	0.806792	519.489	373.8	0.156891	272.154	240.975	0.967726	150.891	201.523	0.616016	390.999	434.008	0.681627
PFL_1766	PFL_1766		94.4471	64.4065	0.886476	103.164	138.143	0.957715	149.543	167.779	0.654032	98.1131	66.3016	0.864654	51.1567	51.0113	0.847601	214.176	93.0068	0.35687
PFL_1767	PFL_1767		60.957	56.4928	0.970703	162.018	87.7239	0.921193	146.111	125.94	0.686196	98.6393	110.449	0.963435	64.656	40.5297	0.582837	113.257	152.871	0.942845
PFL_1768	PFL_1768		112.956	120.184	0.98087	166.973	150.343	0.880945	228.557	304.43	0.389142	149.558	133.543	0.842154	100.044	119.523	0.944263	167.768	202.798	0.856459
PFL_1769	fadE		343.8	235.357	0.935492	447.243	452.565	0.874628	610.31	669.471	0.954619	475.068	318.785	0.226392	223.402	247.458	0.854569	475.513	493.282	0.938487
PFL_1770	PFL_1770		133.308	114.506	0.885146	143.176	173.607	0.959073	306.837	305.902	0.940956	146.137	173.058	0.447111	108.439	84.5137	0.898052	422.572	453.635	0.799022
PFL_1771	PFL_1771		144.356	129.987	0.958648	254.16	206.49	0.906479	321.795	329.042	0.995501	191.004	168.563	0.957759	105.359	110.369	0.892316	325.753	329.499	0.837529
PFL_1772	PFL_1772		59.5694	46.5142	0.970413	109.729	105.295	0.874628	79.4686	69.4237	0.835034	62.6825	45.6207	0.705148	58.1527	52.9138	0.975327	133.965	122.946	0.96366
PFL_1773	PFL_1773		215.431	193.726	0.975251	386.63	349.605	0.982147	493.111	494.699	0.85994	281.032	294.776	0.819083	239.161	247.269	0.964635	446.471	384.911	0.497974
PFL_1774	PFL_1774		115.306	86.7491	0.987535	106.916	142.865	0.67391	274.285	230.367	0.954619	135.626	142.717	0.829264	116.985	78.5533	0.400719	187.29	211.616	0.830669
PFL_1775	PFL_1775		255.989	245.099	0.946816	505.506	559.338	0.988896	741.035	712.681	0.914447	398.485	446.131	0.813694	294.534	267.206	0.944263	220.616	255.159	0.901278
PFL_1776	PFL_1776		9.51051	2.56567	0.430218	13.13	1.84826	0.499237	7.72611	9.17855	0.991552	8.72429	12.3613	0.966486	2.88566	9.00661	0.788429	5.38777	2.91467	0.822139
PFL_1777	PFL_1777		0	0	NA	0.937858	2.00167	0.875164	0	0	NA	0	0	NA	0	0	NA	0	0	NA
PFL_1778	lpxK		1.39152	1.51175	0.987535	0	0	NA	0	0	NA	0	0	NA	0	0	NA	0	0	NA
PFL_1779	PFL_1779		0	0	NA	0	0	NA	0	0	NA	0	0	NA	0	0	NA	0.769682	2.01961	0.863219
PFL_1780	kdsB		5.28362	3.99855	0.798162	0.952495	1.06626	0.994488	0	0	NA	0	0	NA	0	0	NA	1.53936	5.90464	0.730137
PFL_1781	PFL_1781		19.519	5.67797	0.823719	11.2543	19.1927	0.921193	14.3485	22.2476	0.668161	7.69786	13.4851	0.859143	0.244912	7.88078	0.477634	2.30905	6.85792	0.844491
PFL_1782	murB		5.24139	3.82329	0.775762	0	0	NA	0	0	NA	0	0	NA	0.653925	1.12583	0.875887	0	0	NA
PFL_1783	iorA		118.353	88.066	0.8543	244.781	265.447	0.993247	288.271	253.713	0.962629	266.126	181.405	0.829802	97.8307	88.9402	0.792781	184.104	175.367	0.632785
PFL_1784	iorB		268.664	240.791	0.98087	512.086	607.802	0.963213	663.342	604.432	0.716726	399.528	382.327	0.850115	255.323	209.786	0.588192	628.153	405.353	0.967161
PFL_1785	PFL_1785		24.4027	32.0318	0.989868	67.468	71.4396	0.811765	89.5586	97.9795	0.877781	79.5622	51.1333	0.961478	42.9188	43.9072	0.572031	89.3861	99.728	0.958763
PFL_1787	rne		7.89462	6.22934	0.800668	0	0	NA	0	0	NA	0	0	NA	1.73574	2.25165	0.942393	0	0	NA
PFL_1788	rluC		121.037	120.038	0.945176	183.511	139.394	0.995951	570.628	503.759	0.872467	159.456	181.741	0.890394	437.567	157.428	0.00483412	130.177	212.747	0.873839
PFL_1789	PFL_1789		199.578	179.586	0.955366	238.622	326.493	0.955179	484.537	431.494	0.509199	212.241	253.055	0.813694	259.742	200.408	0.415917	354.775	242.101	0.901879
PFL_1790	sppA		351.075	260.833	0.450781	556.661	372.868	0.849771	721.839	700.46	0.975059	346.715	454.926	0.414515	300.787	345.949	0.914234	902.02	830.044	0.990241
PFL_1791	maf_2		116.532	117.099	0.982092	276.814	222.849	0.973922	343.26	286.64	0.974402	173.752	182.195	0.942031	108.212	128.344	0.613979	69.8795	185.854	0.616863
PFL_1792	PFL_1792		0	0	NA	0	0	NA	0	0	NA	0	0	NA	0	0	NA	0	0	NA
PFL_1793	rpmF		0	0	NA	0	0	NA	0	0	NA	0	0	NA	0	0	NA	0	0	NA
PFL_1794	plsX		6.55144	14.3926	0.712368	3.42048	8.34679	0.874628	102.494	38.3074	0.129844	35.4754	11.1134	0.890394	25.3922	50.7389	0.373178	5.63284	24.4926	0.898353
PFL_1795	fabD		1.22785	1.32975	0.985844	0	0	NA	0	0	NA	1.09969	1.43351	0.949644	0	0	NA	0	0	NA
PFL_1796	fabG		1.21644	1.89266	0.886476	0	0	NA	0	0	NA	0	0	NA	0.723712	1.12583	0.914095	0	0	NA
PFL_1797	acpP		0	0	NA	0	0	NA	0	0	NA	0	0	NA	0	0	NA	0	0	NA
PFL_1798	fabF_1		0.693965	1.89266	0.729368	7.71769	5.10448	0.985824	7.14037	6.34229	0.986702	2.83329	2.70579	0.982095	0.40786	2.25165	0.599207	3.81173	4.64738	0.984682
PFL_1799	pabC		74.6394	36.3279	0.367478	105.978	62.2046	0.436751	109.269	97.7838	0.914447	70.37	61.979	0.942472	46.113	45.764	0.944263	175.306	156.752	0.982254
PFL_1800	PFL_1800		610.934	515.223	0.727402	816.82	621.754	0.70813	390.787	359.668	0.734433	489.009	559.528	0.944698	36.999	404.172	2.93428e-10	402.758	336.763	0.719034
PFL_1801	tmk		0	0	NA	0	0	NA	0	0	NA	0	0	NA	0	0	NA	0	0	NA
PFL_1802	holB		3.12433	1.89266	0.98087	0	0	NA	0	0	NA	0	0	NA	0	0	NA	0.769682	0.891461	0.983342
PFL_1803	PFL_1803		34.2426	48.0337	0.984032	87.2208	52.2592	0.525095	103.751	80.8963	0.815954	62.9887	77.1578	0.924485	44.559	47.3284	0.898052	152.748	128.341	0.984354
PFL_1804	PFL_1804		168.329	175.134	0.778406	198.563	310.282	0.679473	867.532	393.327	0.159309	349.323	240.315	0.804402	411.574	231.92	0.479423	262.357	336.376	0.812773
PFL_1805	moaA_1		150.429	194.207	0.856802	1045.5	395.293	0.995233	711.906	561.361	0.405533	365.687	281.707	0.338738	268.543	210.326	0.660708	615.818	368.946	0.802851
PFL_1806	PFL_1806		87.07	128.276	0.574748	271.564	195.601	0.765865	309.739	339.795	0.50415	202.999	165.026	0.9148	39.2716	166.112	0.000889186	77.8343	215.798	0.77197
PFL_1807	PFL_1807		157.659	181.993	0.958879	421.522	214.535	0.520629	441.492	394.741	0.58558	226.088	298.919	0.71324	130.846	188.013	0.59444	290.672	268.767	0.886428
PFL_1808	PFL_1808		88.7648	90.8943	0.841215	214.895	177.655	0.983175	224.675	211.01	0.994212	121.026	137.537	0.870701	121.839	86.6886	0.596524	325.015	241.353	0.829757
PFL_1809	PFL_1809		3.09912	7.57063	0.551451	40.3279	12.3214	0.432103	19.6443	60.7048	0.402442	12.8382	16.4198	0.992387	4.14568	7.88078	0.898052	32.3266	32.0794	0.962359
PFL_1810	PFL_1810		130.556	181.811	0.593578	286.481	275.912	0.995233	389.42	352.46	0.862942	285.54	226.634	0.890394	259.998	154.04	0.191394	436.447	437.487	0.969336
PFL_1811	PFL_1811		95.4439	108.42	0.869241	262.6	233.511	0.891797	396.239	288.121	0.588565	175.403	178.398	0.819083	226.761	130.064	0.191394	354.933	329.813	0.869552
PFL_1812	PFL_1812		13.9578	11.9433	0.997326	40.3279	12.7951	0.742617	60.9986	48.9263	0.699601	25.4698	24.7226	0.982406	10.3143	18.0132	0.580102	51.5687	93.0717	0.985377
PFL_1813	PFL_1813		1.52373	1.63015	0.993744	0	0	NA	0	0	NA	0	0	NA	0	0	NA	0	0	NA
PFL_1814	PFL_1814		310.449	240.959	0.729368	626.869	375.8	0.697764	689.831	669.119	0.735413	411.293	383.351	0.903354	320.335	249.422	0.729177	353.765	352.29	0.993958
PFL_1815	PFL_1815		217.218	156.809	0.879755	299.874	232.445	0.874628	395.135	393.447	0.914447	283.071	241.607	0.987394	164.635	306.973	0.964924	146.406	216.514	0.976259
PFL_1816	PFL_1816		234.156	208.577	0.805886	418.699	527.233	0.977786	649.62	552.777	0.954619	373.072	341.745	0.967726	272.848	234.615	0.635842	353.655	319	0.990241
PFL_1817	PFL_1817		72.8611	94.6775	0.868573	132.238	176.176	0.985824	217.124	218.041	0.993572	106.409	160.697	0.47211	104.542	124.922	0.767351	397.999	250.264	0.840327
PFL_1818	PFL_1818		7.47684	3.8125	0.350624	0	0	NA	0	0	NA	0	0	NA	1.01055	0.837805	0.903566	0	0	NA
PFL_1819	etfB		0	0	NA	0	0	NA	0	0	NA	1.24875	1.12376	0.975562	0	0	NA	1.83829	0.979702	0.817757
PFL_1820	etfA		4.87697	3.45075	0.774785	0	0	NA	0	0	NA	1.58722	1.12376	0.914808	0	0	NA	0	0	NA
PFL_1821	PFL_1821		166.154	186.88	0.856389	425.431	468.22	0.862106	548.903	612.484	0.768552	304.615	309.414	0.99147	293.653	220.662	0.612317	448.16	412.567	0.724668
PFL_1822	PFL_1822		19.021	17.0339	0.983754	20.0753	36.2529	0.982824	49.6678	62.5169	0.937229	24.1933	21.3513	0.983695	15.1582	16.8874	0.996647	31.557	39.1881	0.983342
PFL_1823	PFL_1823		337.833	217.158	0.569578	471.366	423.306	0.884842	504.94	627.087	0.527101	268.839	266.33	0.881349	210.513	231.328	0.967448	225.143	310.566	0.790236
PFL_1824	PFL_1824		440.531	501.446	0.930079	692.331	763.086	0.610242	1427.62	1264.62	0.968131	724.576	707.929	0.982406	563.451	403.789	0.451589	1037.35	899.991	0.909661
PFL_1825	PFL_1825		16.9076	23.6582	0.944988	18.7572	23.4578	0.975043	54.0828	58.8927	0.97174	16.4954	12.3613	0.992387	42.443	16.8874	0.517136	6.92714	40.1678	0.676263
PFL_1826	PFL_1826		34.8719	40.6921	0.978288	52.5201	50.1143	0.942258	69.535	48.0202	0.982618	35.1902	48.3215	0.873878	14.1477	50.6622	0.451449	30.0176	25.4723	0.876564
PFL_1827	PFL_1827		170.77	145.721	0.960889	340.399	347.602	0.789264	424.534	412.533	0.97174	291.204	268.577	0.985146	187.663	213.621	0.875887	381.081	267.747	0.932986
PFL_1828	PFL_1828		59.1765	41.7441	0.686448	85.3451	42.6505	0.874628	122.514	82.4498	0.886249	63.7822	51.6927	0.957759	26.2742	54.0396	0.822841	2.48544	7.83762	0.837529
PFL_1829	PFL_1829		112.547	87.2249	0.958648	200.702	173.647	0.994488	349.485	304.43	0.994212	167.153	158.449	0.982879	144.508	115.96	0.928458	102.065	167.529	0.782938
PFL_1830	PFL_1830		288.092	403.718	0.803759	622.692	748.722	0.921193	871.764	896.076	0.95885	567.625	519.25	0.942031	272.64	347.883	0.841011	609.575	762.703	0.948378
PFL_1831	PFL_1831		381.126	358.659	0.957151	671.58	690.343	0.966467	981.714	908.643	0.732852	553.07	567.496	0.983148	396.11	345.629	0.898859	816.708	519.787	0.984355
PFL_1832	PFL_1832		205.058	187.803	0.970703	305.874	320.604	0.844413	463.479	421.313	0.999	350.802	334.379	0.975562	115.202	182.125	0.772307	227.826	290.66	0.982254
PFL_1833	PFL_1833		326.887	171.865	0.410352	252.284	367.861	0.517189	476.811	425.84	0.954619	243.576	253.969	0.978912	205.297	199.271	0.977095	239.519	272.357	0.992813
PFL_1834	PFL_1834		68.0516	69.082	0.914961	108.971	109.016	0.959073	161.145	126.125	0.744002	77.1313	88.4558	0.873394	51.2531	65.2979	0.758104	121.777	78.3762	0.560764
PFL_1835	PFL_1835		177.606	213.642	0.901127	278.544	287.934	0.987904	462.045	468.424	0.915685	290.319	257.334	0.958304	258.256	171.94	0.736087	307.758	268.069	0.658426
PFL_1836	PFL_1836		110.172	175.055	0.841215	315.672	335.595	0.988918	373.143	524.251	0.778375	276.128	261.902	0.813694	190.807	187.793	0.868172	334.577	366.331	0.5123
PFL_1837	PFL_1837		161.492	144.788	0.967561	235.18	227.3	0.994488	462.542	298.994	0.41867	225.123	222.524	0.982879	186.746	165.845	0.940761	217.797	267.821	0.802864
PFL_1838	corA		256.743	183.382	0.82238	415.446	348.092	0.975043	539.986	432.064	0.824553	246.145	290.358	0.962925	197.993	206.139	0.964924	382.169	412.455	0.994912
PFL_1839	PFL_1839		105.961	86.9517	0.968274	189.273	210.73	0.959073	247.621	329.799	0.720915	194.087	159.573	0.962649	125.619	94.5694	0.788429	259.693	234.149	0.770689
PFL_1840	PFL_1840		58.2884	67.9586	0.841215	172.16	123.373	0.789264	143.501	147.631	0.972148	109.935	101.138	0.994349	44.3469	65.2979	0.777098	103.12	80.0373	0.83548
PFL_1842	PFL_1842		105.381	127.247	0.888198	140.536	184.722	0.417103	276.454	256.859	0.979834	157.539	137.414	0.829264	99.1805	155.321	0.612257	604.088	460.509	0.993958
PFL_1843	PFL_1843		97.3134	109.774	0.981934	178.049	260.168	0.870392	212.757	241.913	0.801307	97.7464	159.573	0.77455	112.919	131.722	0.797061	458.649	284.229	0.715883
PFL_1844	PFL_1844		57.3298	76.6527	0.739845	182.882	127.951	0.985824	173.286	125.94	0.633221	108.04	93.2717	0.981284	75.7911	75.4303	0.916537	32.3266	95.0311	0.729574
PFL_1845	PFL_1845		92.8806	83.4412	0.996538	171.177	133.775	0.965943	215.227	206.578	0.994212	102.929	156.202	0.846155	86.0779	64.1721	0.941665	115.388	219.453	0.730137
PFL_1846	PFL_1846		89.264	129.111	0.538118	172.522	206.589	0.973922	253.797	227.518	0.762008	132.673	129.796	0.966486	100.562	119.919	0.977095	526.007	429.297	0.994848
PFL_1847	PFL_1847		194.577	153.305	0.987535	349.391	248.059	0.459843	384.098	370.571	0.914447	206.742	177.912	0.829264	190.993	136.77	0.605136	289.387	299.789	0.908471
PFL_1848	PFL_1848		23.2479	6.1846	0.619735	56.8299	42.6505	0.994488	37.5268	56.1746	0.806718	25.293	31.4651	0.932094	8.56156	20.2649	0.613979	92.3619	42.1272	0.653411
PFL_1849	PFL_1849		104.446	141.88	0.854098	256.035	329.475	0.904882	328.912	231.412	0.870551	213.934	169.687	0.870701	72.5365	132.847	0.588187	122.379	94.0514	0.839696
PFL_1850	PFL_1850		88.7648	113.633	0.88574	216.001	205.789	0.965943	285.866	320.533	0.993462	169.353	204.523	0.989702	204.715	158.741	0.923834	322.951	146.926	0.938487
PFL_1851	PFL_1851		403.993	295.46	0.940377	573.488	506.156	0.858209	945.862	868.252	0.99226	559.871	438.183	0.780265	364.143	323.085	0.63043	414.374	411.475	0.97661
PFL_1852	PFL_1852		144.324	125.099	0.716986	324.627	245.427	0.940326	355.406	365.135	0.989257	201.081	201.243	0.983148	130.55	111.131	0.642543	284.003	180.265	0.922393
PFL_1853	PFL_1853		257.737	261.901	0.958879	427.659	446.896	0.985824	580.878	674.506	0.670325	393.331	375.181	0.992387	288.314	260.143	0.797061	832.586	464.003	0.2559
PFL_1854	PFL_1854		20.4166	16.3519	0.886476	18.5953	31.7198	0.985824	13.4667	10.5738	0.783391	12.2312	9.1728	0.945574	7.52255	2.22857	0.893717	13.0846	3.56032	0.719034
PFL_1855	thrH		123.102	74.4206	0.577815	125.737	182.25	0.942258	260.48	306.032	0.837504	138.369	147.212	0.890519	101.945	102.587	0.946496	203.336	252.948	0.96366
PFL_1856	pabB		259.133	177.529	0.727402	489.069	349.555	0.806792	426.618	517.372	0.763952	220.696	306.073	0.813694	204.934	171.332	0.620217	439.591	276.949	0.284107
PFL_1857	PFL_1857		173.247	102.331	0.768438	322.621	136.725	0.104418	243.404	228.323	0.903437	139.418	143.841	0.957759	132.732	108.931	0.952889	257.223	227.291	0.789029
PFL_1858	PFL_1858		292.169	139.104	0.276641	336.843	186.038	0.163131	322.209	465.961	0.641345	215.846	205.041	0.804402	170.097	152.207	0.720866	371.533	262.179	0.89811
PFL_1859	PFL_1859		40.2751	23.1499	0.823685	33.9361	58.8391	0.971687	27.0133	66.8567	0.859941	49.5941	53.6331	0.970816	15.6411	36.0264	0.579225	104.85	72.9451	0.719098
PFL_1860	PFL_1860		18.6308	48.8163	0.255623	62.32	102.361	0.931114	102.762	83.5398	0.824553	68.1596	49.5325	0.829264	55.3845	50.6622	0.874871	78.5791	164.064	0.774891
PFL_1861	prpB		8.40291	40.097	0.585608	25.5648	83.8156	0.676101	57.1972	75.8089	0.833216	63.799	61.947	0.811451	28.923	38.2781	0.884981	23.7702	48.3165	0.991165
PFL_1862	prpC		110.357	148.859	0.946816	153.373	351.029	0.101877	425.285	324.363	0.943696	272.368	295.548	0.70434	165.583	200.397	0.863164	95.7521	173.598	0.659499
PFL_1863	acnD		42.184	102.707	0.0041184	44.6638	186.555	0.00235971	223.459	189.831	0.532988	176.462	149.724	0.890394	110.165	99.59	0.867951	67.5906	240.809	0.0507982
PFL_1864	prpF		110.695	192.724	0.450781	246.808	349.644	0.890066	472.396	265.47	0.541183	235.334	267.454	0.989702	236.468	177.88	0.493976	178.551	224.352	0.961414
PFL_1865	prpD		361.162	363.403	0.987973	750.202	686.459	0.959073	920.546	718.685	0.867709	499.117	529.289	0.924485	358.568	362.278	0.95561	1041.75	754.371	0.787113
PFL_1866	PFL_1866		143.239	129.571	0.909798	244.598	292.901	0.923724	310.166	354.89	0.97174	166.262	165.192	0.983695	99.6276	159.107	0.395029	249.489	310.555	0.83548
PFL_1867	PFL_1867		258.641	279.475	0.990091	556.454	458.054	0.844413	732.877	807.318	0.933915	452.88	378.243	0.869721	241.104	283.184	0.967448	639.146	560.543	0.995566
PFL_1868	PFL_1868		33.9187	36.138	0.958648	48.5138	46.9213	0.990615	69.0381	82.4927	0.564666	44.0898	46.074	0.815996	21.6709	43.9072	0.522472	66.4531	76.7538	0.949677
PFL_1869	ppsA		356.246	315.935	0.856389	518.553	579.105	0.965943	693.52	792.876	0.958358	446.746	520.202	0.977303	458.613	353.153	0.524691	490.995	708.944	0.415309
PFL_1870	PFL_1870		29.4191	31.5192	0.817462	53.5083	44.1896	0.881819	92.9234	73.0211	0.903437	49.8403	72.4351	0.813694	41.0139	34.9006	0.975327	96.1982	101.628	0.97661
PFL_1871	rraA		34.8719	54.2485	0.958397	91.2407	65.8587	0.848341	119.203	126.608	0.795703	65.9816	96.5209	0.886983	54.5696	56.2913	0.979374	74.4439	96.5414	0.944703
PFL_1872	PFL_1872		110.105	128.241	0.96091	196.211	196.625	0.891797	314.245	344.025	0.694316	217.599	194.41	0.954637	159.568	121.74	0.942393	290.305	215.588	0.886198
PFL_1873	PFL_1873		8.45379	2.10548	0.33972	2.93851	4.26505	0.918049	1.10373	0.645601	0.833216	2.44961	3.68408	0.938729	1.34903	1.12583	0.904342	2.50059	6.29015	0.779139
PFL_1874	PFL_1874		21.9641	25.7208	0.98087	56.4496	16.3021	0.840715	14.3983	16.8802	0.895087	6.47521	6.0212	0.966486	17.1015	24.0124	0.962161	357.378	123.679	0.991165
PFL_1875	sigX		0.420314	0.946329	0.856389	0	0	NA	0	0	NA	0	0	NA	0	0	NA	0	0	NA
PFL_1876	oprF		15.8285	11.9873	0.805886	2.15354	3.19879	0.914282	6.16784	8.36652	0.898884	3.68291	6.6432	0.768767	2.15469	4.5033	0.717996	42.3325	23.8985	0.19749
PFL_1877	pyrD		1.18404	1.89266	0.873262	0	0	NA	0	0	NA	0	0	NA	0	0	NA	0	0	NA
PFL_1878	rlmL		370.619	366.502	0.970703	714.077	551.833	0.863308	949.434	929.535	0.954619	546.3	612.962	0.813694	392.887	402.971	0.998743	537.065	528.785	0.991165
PFL_1879	PFL_1879		520.011	510.845	0.968997	937.433	912.804	0.998091	1441.33	1166.65	0.994212	895.151	849.804	0.869721	593.478	607.031	0.865739	1147.58	1119.31	0.984355
PFL_1880	dacB		176.005	191.548	0.856802	349.87	398.977	0.995619	512.387	514.217	0.916812	345.227	308.373	0.987329	167.778	211.505	0.464598	548.561	491.099	0.770803
PFL_1881	PFL_1881		149.043	148.006	0.925654	181.944	270.53	0.847904	302.422	327.081	0.991858	139.278	180.925	0.71324	194.7	159.196	0.788429	184.724	235.598	0.961414
PFL_1882	PFL_1882		340.952	310.574	0.98087	674.44	514.744	0.733012	824.721	685.274	0.4783	573.311	476.778	0.71324	324.839	345.035	0.964924	348.799	448.13	0.762255
PFL_1883	PFL_1883		17.7666	30.9552	0.956325	13.8819	21.8439	0.959073	70.6387	75.907	0.994974	54.3326	32.0794	0.780265	33.7598	37.1523	0.767643	108.432	67.2367	0.828217
PFL_1884	PFL_1884		41.9335	57.937	0.727402	92.2302	147.971	0.973922	177.22	106.942	0.824553	65.9816	80.8768	0.842153	90.6766	49.5363	0.747482	118.361	136.179	0.984355
PFL_1885	PFL_1885		338.756	388.549	0.842004	601.125	617.785	0.891797	1180.31	928.051	0.672724	560.457	628.065	0.972965	339.551	437.839	0.395929	625.943	721.061	0.380124
PFL_1886	guaD		352.944	358.044	0.727402	670.872	683.24	0.874628	1179.28	880.342	0.450026	533.474	607.354	0.813694	388.85	343.797	0.865739	727.641	627.205	0.856151
PFL_1887	xdhC		158.811	128.077	0.820045	199.212	231.379	0.943916	296.903	380.592	0.8695	179.25	141.607	0.813694	141.783	132.393	0.997155	325.076	301.748	0.961414
PFL_1888	xdhB		552.344	574.278	0.902152	1166.55	866.971	0.839775	1409.23	1304.63	0.645339	838.498	891.676	0.872243	469.63	508.833	0.897452	1143.41	1112.18	0.859554
PFL_1889	xdhA		259.259	155.794	0.155029	439.77	302.418	0.813129	500.343	421.31	0.862942	293.143	284.327	0.846155	239.35	148.068	0.494603	244.759	202.383	0.983651
PFL_1890	PFL_1890		84.4397	113.12	0.886476	122.866	166.337	0.965943	321.185	303.267	0.670963	163.854	192.854	0.873878	51.2195	106.401	0.263528	369.829	463.399	0.994848
PFL_1891	smc		173.892	215.668	0.892986	302.261	406.178	0.820726	483.54	529.291	0.991009	350.902	273.614	0.993149	321.705	224.446	0.470558	370.264	399.067	0.96366
PFL_1892	zipA		0	0	NA	0	0	NA	0	0	NA	0	0	NA	0	0	NA	0.769682	1.55248	0.922664
PFL_1893	ligA		7.39385	6.25545	0.851704	0	0	NA	0	0	NA	0	0	NA	0	0	NA	0.608247	0.979702	0.965698
PFL_1894	PFL_1894		194.078	175.096	0.935392	389.211	353.896	0.883483	451.798	393.285	0.751065	295.105	300.043	0.984839	211.445	228.543	0.515724	683.946	451.89	0.702348
PFL_1895	PFL_1895		202.841	170.031	0.479629	430.209	340.499	0.987904	434.578	418.962	0.9625	333.207	279.638	0.992387	173.047	190.967	0.759195	420.708	304.633	0.372617
PFL_1896	PFL_1896		25.1262	29.0768	0.960889	17.707	47.8755	0.839775	57.8618	57.9058	0.865285	37.3896	17.9801	0.814128	7.50225	6.75496	0.761317	191.58	96.4781	0.750142
PFL_1897	PFL_1897		203.294	183.826	0.8933	281.262	342.698	0.91534	342.842	354.494	0.850427	219.625	165.54	0.812774	177.063	138.704	0.819366	3386.21	428.13	0.0108346
PFL_1898	PFL_1898		117.801	113.953	0.78047	121.048	205.069	0.943916	201.969	186.223	0.893049	136.221	133.663	0.819083	126.118	81.742	0.522485	2181.7	198.462	3.2613e-05
PFL_1899	PFL_1899		1.62239	15.1413	0.841915	3.26002	29.8553	0.574789	6.46338	7.24834	0.882538	1.09969	4.49502	0.811404	2.554	4.5033	0.869589	685.017	33.7121	0.0697042
PFL_1900	PFL_1900		0	0	NA	0	0	NA	0	0	NA	0	0	NA	0	0	NA	236.292	9.99165	0.279334
PFL_1901	aer_1		101.438	135.81	0.958648	205.389	107.582	0.118912	296.903	305.5	0.906013	186.271	166.238	0.813694	131.444	121.476	0.893717	563.789	349.754	0.958763
PFL_1902	PFL_1902		578.595	417.79	0.326503	1172.61	659.596	0.760125	1211.1	1233.93	0.951729	782.01	834.312	0.871805	496.345	505.247	0.768838	606.49	633.528	0.862986
PFL_1903	PFL_1903		500.794	591.386	0.960889	1303.62	870.07	0.338246	1142.75	1446.95	0.384776	751.091	818.094	0.924485	386.029	573.246	0.668743	671.438	908.022	0.71717
PFL_1904	dnaX		4.91873	4.75021	0.960889	0	0	NA	1.10373	1.55341	0.903173	0.822051	1.12376	0.934089	0	0	NA	0	0	NA
PFL_1905	PFL_1905		2.11345	0.595251	0.551442	4.68929	3.19879	0.941948	2.20746	2.71813	0.948595	1.09969	8.99004	0.782592	5.41517	3.37748	0.742371	61.5746	13.7158	0.446823
PFL_1906	PFL_1906		226.757	207.15	0.94862	456.407	341.213	0.434452	548.554	573.769	0.790735	332.186	268.606	0.973049	232.571	177.299	0.512481	441.009	346.807	0.461761
PFL_1907	recR		35.7977	67.1894	0.655117	86.5324	52.3297	0.8481	144.275	168.308	0.939708	73.6795	100.014	0.768767	40.9626	59.6688	0.709863	60.8049	66.334	0.842107
PFL_1908	PFL_1908		58.3909	103.577	0.531311	153.809	209.573	0.676342	218.459	195.543	0.950599	168.253	143.841	0.99147	63.6645	93.2749	0.983952	139.843	118.544	0.949677
PFL_1909	apt		61.29	86.5914	0.997403	118.17	114.09	0.965943	110.373	175.772	0.845094	95.8152	92.1479	0.992786	48.5063	85.5628	0.638072	96.9799	98.4065	0.787113
PFL_1910	anr		57.785	38.7995	0.869241	72.9337	82.1022	0.867531	43.9008	22.3777	0.989257	57.0404	30.5312	0.819083	10.8597	38.2781	0.348302	65.423	86.7198	0.958763
PFL_1911	PFL_1911		84.055	107.818	0.944793	178.971	160.634	0.994488	253.441	227.255	0.906013	131.963	103.385	0.842412	72.8541	107.329	0.839257	281.284	206.717	0.941625
PFL_1912	hemN		279.168	306.265	0.980871	653.506	572.808	0.89378	743.579	709.431	0.898884	474.105	434.347	0.915068	126.643	376.216	0.00599592	470.857	551.262	0.659499
PFL_1913	PFL_1913		27.3666	8.75673	0.0256672	36.5765	22.7926	0.995268	31.3546	24.2471	0.998947	17.1192	23.5148	0.787045	8.52333	9.25553	0.966668	20.6442	22.2478	0.849675
PFL_1914	ccoS		12.8919	6.08194	0.867971	6.56501	0.999486	0.72089	7.72611	20.839	0.645339	6.1267	11.6865	0.846183	3.41602	7.88078	0.528449	23.5662	18.6143	0.89811
PFL_1915	PFL_1915		32.9171	26.8335	0.841215	124.735	44.5839	0.107744	53.9183	54.076	0.949751	28.2874	23.0585	0.865391	45.1693	28.1724	0.670765	107.924	87.1125	0.495216
PFL_1916	PFL_1916		23.7479	11.2074	0.662494	78.7801	35.3011	0.305298	82.5819	51.3614	0.572144	18.6948	18.2344	0.962649	45.6378	22.5165	0.774972	47.7858	30.8179	0.649118
PFL_1917	ccoG_1		260.146	249.833	0.958648	566.154	502.699	0.726379	725.112	682.833	0.908332	354.33	371.735	0.992387	375.636	252.478	0.352841	502.4	496.523	0.927228
PFL_1918	ccoP_1		40.2441	30.6279	0.929716	87.0495	56.5302	0.414126	189.011	126.682	0.935255	54.9131	50.5735	0.768767	91.7146	54.5852	0.839292	78.4747	106.486	0.850677
PFL_1919	ccoQ_1		0.804619	0.946329	0.983754	0	0	NA	2.20746	5.43625	0.730983	1.09969	1.12376	0.992387	0	0	NA	5.38777	13.7158	0.86491
PFL_1920	ccoO_1		21.8345	13.792	0.727402	98.4673	81.5963	0.982081	108.172	76.9683	0.935255	38.8301	37.537	0.815996	57.1479	32.649	0.734354	117.842	97.0586	0.444592
PFL_1921	ccoN_1		213.874	220.284	0.984828	632.111	541.459	0.414126	884.828	783.923	0.935433	355.269	348.007	0.926712	561.506	273.167	0.000745452	490.879	487.582	0.3725
PFL_1922	ccoP_2		90.4121	87.0623	0.958397	230.713	222.234	0.618898	538.62	395.989	0.898884	118.724	115.325	0.813694	1224.24	66.4302	0.354905	178.729	151.043	0.831016
PFL_1923	ccoQ_2		2.11345	1.30552	0.820045	0	0	NA	0	0	NA	0	0	NA	0	0	NA	0	0	NA
PFL_1924	ccoO_2		216.958	129.23	0.315638	429.939	262.986	0.711436	490.056	402.321	0.882538	223.207	259.587	0.917961	188.735	127.218	0.867951	338.78	344.62	0.844491
PFL_1925	ccoN_2		514.399	457.479	0.563417	902.351	1032.47	0.758912	1514.8	1281.36	0.569322	732.58	733.817	0.985146	682.106	557.25	0.239875	1468.11	1156.24	0.764831
PFL_1926	PFL_1926		408.573	444.775	0.662494	733.241	768.775	0.988639	1286.64	1174.37	0.998947	649.374	675.377	0.93586	483.746	509.999	0.879061	1000.44	841.564	0.790236
PFL_1927	aer_2		115.072	179.444	0.729368	275.558	399.954	0.84058	470.226	482.819	0.994212	328.808	338.25	0.944341	230.565	219.994	0.873042	331.917	446.811	0.983651
PFL_1928	PFL_1928		150.017	152.45	0.970703	414.846	230.041	0.70813	208.605	373.403	0.776305	218.732	240.908	0.887868	143.355	137.247	0.977915	279.714	310.68	0.90878
PFL_1929	acnA		942.46	903.006	0.842004	1910.06	1911.35	0.84906	2620.67	2274.29	0.405533	1566.24	1361.39	0.991261	1177.28	1000.49	0.665663	1963.84	1474.23	0.848332
PFL_1930	PFL_1930		116.643	87.0623	0.977384	207.264	250.872	0.738578	304.629	199.586	0.527101	97.8727	112.492	0.819083	88.7442	95.2045	0.773935	303.434	242.966	0.999962
PFL_1931	tusA		0	0	NA	0	0	NA	0	0	NA	0	0	NA	0	0	NA	0.769682	1.22687	0.967161
PFL_1932	pmpM		399.354	355.635	0.850467	668.693	691.87	0.994488	919.407	872.118	0.903437	565.887	633.425	0.879254	306.945	310.949	0.764647	875.419	754.007	0.842107
PFL_1933	pdxB		1.05672	0.620986	0.86444	0	0	NA	0	0	NA	1.09969	0.784158	0.916206	0	0	NA	2.47473	0.979702	0.750142
PFL_1934	PFL_1934		63.4034	51.1018	0.873262	110.667	94.8974	0.995268	152.315	213.826	0.769083	90.1749	110.128	0.890394	113.181	81.0595	0.545291	187.802	141.077	0.918725
PFL_1935	PFL_1935		387.086	468.789	0.815533	803.561	920.184	0.736627	1220.9	1327.08	0.881415	786.139	696.728	0.862569	524.39	567.256	0.965872	919.66	871.285	0.787113
PFL_1936	PFL_1936		290.707	322.847	0.914961	557.885	523.495	0.891797	665.631	724.628	0.522158	507.292	473.267	0.994403	233.38	284.221	0.56623	571.576	587.423	0.828523
PFL_1937	uup		94.0418	119.528	0.946816	183.82	233.097	0.965943	299.111	271.131	0.986115	143.635	165.654	0.813694	117.029	123.841	0.651856	345.973	182.242	0.715444
PFL_1938	PFL_1938		118.232	85.1696	0.856389	158.28	154.952	0.97388	250.432	213.826	0.939708	92.9822	142.973	0.729832	96.002	100.033	0.997155	125.43	96.9912	0.98338
PFL_1939	PFL_1939		1.05672	0.64318	0.869241	0	0	NA	0	0	NA	0	0	NA	0	0	NA	2.30905	0.896085	0.637207
PFL_1940	fadB		2.67914	3.17551	0.955366	0	0	NA	0	0	NA	0	0	NA	1.01055	1.01537	0.967448	0	0	NA
PFL_1941	fadA		4.22689	1.68266	0.366435	0	0	NA	0	0	NA	0	0	NA	0	0	NA	0	0	NA
PFL_1942	topA_1		7.33459	6.62362	0.888264	0	0	NA	0	0	NA	3.09504	4.15792	0.852868	0	0	NA	2.30905	0.979702	0.767747
PFL_1943	pasA		138.632	90.8893	0.944988	181.212	186.581	0.932335	270.414	320.831	0.527101	139.233	151.638	0.992786	90.9775	70.927	0.826262	95.5917	86.2138	0.994912
PFL_1944	PFL_1944		344.684	311.267	0.841909	664.988	629.905	0.991731	911.991	907.112	0.906245	506.092	507.178	0.990976	425.927	364.768	0.780548	799.48	646.126	0.395756
PFL_1945	PFL_1945		286.016	270.857	0.979017	449.449	382.004	0.965943	845.632	834.459	0.988284	373.181	413.185	0.846183	259.164	290.373	0.927085	907.602	652.398	0.616589
PFL_1946	PFL_1946		212.022	196.836	0.8543	468.929	405.108	0.942258	548.554	429.178	0.761156	310.441	282.39	0.962925	239.512	219.28	0.822841	510.603	458.585	0.845964
PFL_1947	PFL_1947		17.681	15.3007	0.993374	62.8461	13.8614	0.449808	35.3194	58.8927	0.640826	21.9939	27.4654	0.991932	45.4746	32.649	0.728787	72.2129	99.9297	0.831016
PFL_1948	sulA		42.4524	50.1554	0.874837	116.294	121.554	0.991195	127.689	139.53	0.890469	45.1962	47.1977	0.985146	58.6117	43.9072	0.915529	126.717	95.0311	0.97661
PFL_1949	lexA		2.48256	2.57367	0.988322	0	0	NA	0	0	NA	0	0	NA	0	0	NA	0	0	NA
PFL_1950	psrA		17.6432	25.7885	0.960889	27.2532	31.8883	0.808979	32.6688	58.9034	0.159309	34.0719	45.3798	0.870701	5.53588	16.8874	0.395384	31.5486	40.028	0.711534
PFL_1951	nagZ		30.5916	21.5254	0.958648	44.0793	33.4384	0.965943	45.0093	41.6779	0.9427	22.4378	28.0939	0.867305	12.3526	15.663	0.829231	73.8895	52.6618	0.953525
PFL_1952	PFL_1952		336.95	407.852	0.977171	714.454	690.749	0.965943	879.573	868.345	0.954619	568.475	556.823	0.829264	317.828	450.333	0.339381	797.238	711.063	0.954352
PFL_1953	PFL_1953		173.951	117.86	0.411114	267.484	231.699	0.751845	322.289	220.168	0.481937	228.736	196.203	0.840342	199.194	122.475	0.777356	219.638	131.28	0.940708
PFL_1954	mfd		347.408	382.969	0.662494	606.734	611.717	0.973922	925.378	698.606	0.907529	598.448	472.884	0.71324	223.164	438.315	0.000959156	1028.41	980.513	0.976486
PFL_1955	gap_1		5.46635	3.66164	0.77898	1.12559	4.26505	0.775964	13.4323	22.2611	0.761156	9.73701	18.9401	0.66759	23.3045	43.7902	0.389724	9.94776	21.6731	0.790236
PFL_1956	citA		180.17	217.28	0.840734	398.712	403.348	0.970837	530.577	594.712	0.968131	309.932	372.311	0.819083	249.836	285.075	0.933958	582.185	471.994	0.864355
PFL_1957	PFL_1957		109.336	114.43	0.886464	334.815	238.686	0.714228	366.582	373.491	0.84293	199.668	224.248	0.98149	166.328	144.647	0.74721	640.696	444.88	0.98718
PFL_1958	sthA		1.35943	1.53214	0.98087	0	0	NA	0	0	NA	0	0	NA	2.22909	1.12583	0.722173	0	0	NA
PFL_1959	PFL_1959		50.3784	78.6702	0.952695	181.529	126.885	0.938454	158.937	221.201	0.993572	137.462	142.717	0.993149	22.0712	73.1787	0.470558	187.631	175.921	0.999962
PFL_1960	PFL_1960		27.1133	37.8532	0.727402	72.2151	72.4367	0.943916	97.1282	112.82	0.95013	45.6393	43.7414	0.966486	71.9308	27.4909	0.204903	50.8891	96.9144	0.565707
PFL_1961	lolC		3.65228	2.86302	0.869241	0	0	NA	0	0	NA	1.23044	1.12376	0.980726	2.63508	1.12583	0.670444	0	0	NA
PFL_1962	lolD		3.82441	3.07748	0.914961	0	0	NA	0	0	NA	0	0	NA	0	0	NA	0	0	NA
PFL_1963	lolE		0.930314	1.89266	0.817215	0	0	NA	0	0	NA	0	0	NA	0	0	NA	0	0	NA
PFL_1964	copS		113.284	117.959	0.958648	242.905	177	0.697764	249.443	262.675	0.995769	162.185	137.098	0.829264	100.449	94.5694	0.939374	142.391	136.757	0.96366
PFL_1965	copR		79.3114	85.9523	0.912547	194.137	178.413	0.965943	201.497	206.418	0.97174	131.553	111.615	0.999081	84.511	66.5985	0.794858	88.7445	102.246	0.95533
PFL_1966	PFL_1966		0.26456	0.946329	0.80433	0	0	NA	0	0	NA	0	0	NA	5.05274	0.854282	0.526824	4.61809	0.713236	0.64608
PFL_1967	queF		33.6297	29.2968	0.930079	73.3827	82.9007	0.965943	73.1141	79.1623	0.833216	93.6937	54.1567	0.813694	76.5441	54.5902	0.753534	205.505	88.7256	0.330824
PFL_1968	PFL_1968		0	0	NA	0	0	NA	0	0	NA	0	0	NA	0	0	NA	6.15746	23.5129	0.802794
PFL_1969	PFL_1969		0.825722	0.946329	0.987001	0	0	NA	2.20746	5.43625	0.730983	0	0	NA	0	0	NA	10.9809	7.97964	0.676263
PFL_1970	PFL_1970		72.2597	60.5896	0.727402	211.018	148.897	0.36868	152.675	193.304	0.867709	53.1803	89.2427	0.634359	17.1528	81.0595	0.0741023	84.2775	75.2306	0.949176
PFL_1971	PFL_1971		152.13	190.212	0.899984	312.932	364.662	0.737624	463.401	433.088	0.994212	284.821	253.969	0.966486	148.981	210.025	0.588187	388.43	324.282	0.896681
PFL_1972	PFL_1972		0	0	NA	0	0	NA	0	0	NA	0.378393	1.12376	0.813694	0	0	NA	1.53936	2.05959	0.983651
PFL_1973	PFL_1973		2.89742	2.81153	0.99544	0	0	NA	0	0	NA	0	0	NA	0	0	NA	0	0	NA
PFL_1974	tal		117.472	123.133	0.971853	299.241	218.545	0.737624	352.99	294.656	0.734561	104.023	117.593	0.992387	132.543	77.8873	0.401426	124.147	199.025	0.715883
PFL_1975	dusA		164.187	117.403	0.87051	308.679	298.422	0.996389	388.411	325.683	0.859941	224.252	226.51	0.966618	120.265	140.014	0.968173	200.774	213.999	0.968712
PFL_1976	PFL_1976		232.108	201.252	0.98666	566.411	425.465	0.491257	632.168	561.946	0.759268	331.234	374.141	0.966613	290.5	338.148	0.66944	570.476	440.589	0.956837
PFL_1977	PFL_1977		49.9951	45.873	0.850467	90.286	125.819	0.765865	118.283	163.994	0.868929	64.8819	96.9832	0.880717	58.1067	63.9078	0.942393	151.92	166.329	0.85074
PFL_1978	PFL_1978		104.391	117.628	0.813427	311.717	272.329	0.923251	287.539	262.291	0.904282	188.084	147.426	0.847865	163.046	202.634	0.818332	347.703	366.606	0.969336
PFL_1979	PFL_1979		2.44413	0.946329	0.801062	0	0	NA	2.52392	1.81208	0.903437	4.39877	1.90494	0.813694	0	0	NA	2.94983	3.38965	0.945094
PFL_1980	PFL_1980		0	0	NA	0.937858	0.60125	0.923724	0.688386	0.906042	0.918381	0	0	NA	0	0	NA	0	0	NA
PFL_1981	PFL_1981		16.9076	25.5509	0.944988	29.0736	64.0235	0.820726	68.4313	81.5438	0.954619	25.293	39.3314	0.977303	27.2848	32.649	0.979925	30.9456	38.2666	0.951623
PFL_1982	prtN		2.94862	2.45254	0.946816	0	0	NA	0	0	NA	0	0	NA	0	0	NA	0	0	NA
PFL_1984	PFL_1984		0	0	NA	0	0	NA	0	0	NA	0	0	NA	0	0	NA	0.769682	1.18407	0.976486
PFL_1986	PFL_1986		0	0	NA	0	0	NA	0	0	NA	0	0	NA	0	0	NA	0	0	NA
PFL_1987	PFL_1987		3.81319	15.5642	0.729368	30.0115	17.3997	0.676342	30.9044	49.8323	0.716726	23.3922	13.8728	0.839639	18.9382	11.2583	0.77671	43.2005	52.9039	0.812309
PFL_1988	PFL_1988		21.7184	10.5849	0.729368	22.7248	7.44784	0.57642	43.0455	13.8447	0.509145	16.7672	23.9827	0.994349	22.232	4.03477	0.237316	25.3698	48.6596	0.839475
PFL_1989	PFL_1989		262.205	239.448	0.891689	606.69	563.058	0.843246	692.018	656.068	0.744002	338.913	425.239	0.602714	244.356	267.05	0.8443	810.763	652.13	0.922664
PFL_1990	PFL_1990		79.1866	75.9837	0.946816	122.018	170.602	0.737624	118.099	122.316	0.939708	110.303	96.6429	0.966618	66.0475	83.2045	0.944263	446.942	211.11	0.830669
PFL_1991	PFL_1991		2.99698	2.75344	0.944988	0	0	NA	0	0	NA	0	0	NA	0	0	NA	0	0	NA
PFL_1992	PFL_1992		5.80406	1.89266	0.91792	10.3164	13.8614	0.965943	6.41055	8.15438	0.97174	6.58331	8.99004	0.813694	0.602434	10.1324	0.494035	16.9204	22.9225	0.85074
PFL_1993	PFL_1993		357.28	403.497	0.729368	651.378	720.726	0.928162	1057.83	1048.48	0.879303	592.819	649.547	0.93696	427.259	449.218	0.918469	1024.14	724.142	0.908471
PFL_1994	PFL_1994		30.9902	13.2486	0.986758	84.4072	50.5416	0.74362	65.1201	57.9867	0.992863	60.4832	46.074	0.873878	26.5495	22.5165	0.810856	24.6298	32.3302	0.812309
PFL_1995	PFL_1995		168.69	182.501	0.977384	408.764	420.106	0.775908	478.908	518.216	0.915747	272.879	306.796	0.938729	155.499	223.794	0.551946	361.217	300.769	0.944703
PFL_1996	PFL_1996		66.2249	78.5453	0.773994	176.389	199.097	0.878775	286.97	241.721	0.978225	142.96	101.543	0.71324	66.9659	81.0595	0.707115	131.971	166.526	0.958763
PFL_1997	PFL_1997		19.021	34.6648	0.970703	32.825	32.2004	0.940326	55.4744	78.8257	0.527101	21.9913	41.5789	0.957759	38.5799	23.6423	0.965872	87.3472	73.4777	0.937393
PFL_1998	PFL_1998		212.902	216.923	0.983842	332.999	352.121	0.923251	436.087	496.991	0.662904	258.433	270.228	0.991932	329.918	277.095	0.566007	610.461	505.521	0.982254
PFL_1999	PFL_1999		33.4745	26.4972	0.889657	87.1585	72.1715	0.888202	145.278	125.034	0.995848	58.2838	67.4253	0.869721	27.417	52.2875	0.617415	122.982	93.0717	0.863219
PFL_2000	PFL_2000		47.38	25.9638	0.805886	78.7801	26.8849	0.155561	79.3183	92.4163	0.812531	58.4844	56.1878	0.957759	17.4918	19.1544	0.728316	130.34	67.5995	0.673809
PFL_2001	PFL_2001		15.3176	17.9803	0.867971	31.8872	23.4578	0.955996	14.3485	24.4631	0.830383	16.4954	15.7326	0.990546	1.56953	14.6357	0.219412	55.8692	87.1935	0.395756
PFL_2002	PFL_2002		96.9302	69.2002	0.762652	93.4266	107.567	0.955947	180.813	175.655	0.703097	135.085	113.303	0.994349	68.8298	88.8249	0.688332	108.086	136.179	0.56158
PFL_2003	PFL_2003		43.4715	24.1137	0.867971	40.3279	37.3192	0.962144	73.9499	18.4057	0.109226	23.9909	24.7226	0.948816	21.363	20.2649	0.898052	64.8423	69.5589	0.955923
PFL_2004	PFL_2004		38.2834	37.7696	0.969147	80.8443	100.276	0.994488	132.019	110.537	0.994212	57.6355	70.7966	0.994403	33.2688	52.9138	0.783665	18.1593	24.4926	0.77713
PFL_2005	PFL_2005		56.1063	70.414	0.970703	90.1206	127.796	0.973922	167.767	172.148	0.798311	90.1749	108.24	0.954637	84.4143	47.2847	0.797061	152.388	106.96	0.828531
PFL_2006	PFL_2006		19.111	68.1357	0.315638	116.708	91.6986	0.942258	158.537	159.951	0.988766	79.1779	100.724	0.938729	28.4857	72.0427	0.71872	65.174	128.775	0.957561
PFL_2007	PFL_2007		193.47	152.869	0.955025	252.053	291.066	0.70813	370.762	378.697	0.734561	244.002	209.715	0.958304	161.286	189.93	0.828703	638.909	567.097	0.990241
PFL_2008	PFL_2008		186.141	167.818	0.885146	263.889	217.548	0.913123	394.032	373.874	0.95885	169.008	255.092	0.416325	143.654	236.423	0.409975	422.524	352.693	0.938487
PFL_2009	PFL_2009		120.366	172.237	0.880717	241.427	250.263	0.907437	342.023	332.699	0.848729	192.645	215.761	0.843766	157.949	132.393	0.588187	274.279	188.926	0.707541
PFL_2010	PFL_2010		26.369	45.1375	0.993374	104.102	30.9216	0.281144	78.6535	91.5103	0.895087	50.5859	38.23	0.813694	45.9815	43.9072	0.962958	124.427	97.9702	0.969913
PFL_2011	PFL_2011		13.0523	18.2113	0.944988	3.50628	33.0541	0.711529	22.4883	42.584	0.58558	37.3088	17.8971	0.813694	4.93753	13.5099	0.494603	47.5467	69.5589	0.96366
PFL_2012	PFL_2012		5.28362	3.78532	0.915795	12.5292	5.33131	0.84906	8.54269	9.06042	0.997257	8.79755	5.06789	0.941247	1.04987	1.12583	0.979925	5.41095	3.91881	0.812252
PFL_2013	PFL_2013		145.709	110.156	0.867971	204.996	203.368	0.904458	327.666	300.81	0.987569	212.489	169.173	0.820501	206.332	143.598	0.181889	355.653	270.854	0.89811
PFL_2014	PFL_2014		139.171	152.605	0.834854	300.818	260.408	0.918049	352.825	293.092	0.982618	189.697	220.704	0.942869	137.387	170.461	0.977095	228.694	102.526	0.864355
PFL_2015	PFL_2015		5.28362	5.27268	0.758672	32.7085	22.3915	0.962819	6.62238	12.6846	0.793521	12.0966	15.7326	0.961478	2.02109	10.1324	0.605136	23.0905	21.0276	0.954352
PFL_2016	PFL_2016		94.466	101.372	0.970703	265.606	173.176	0.703603	211.942	232.631	0.997257	127.489	133.329	0.873878	68.8037	119.338	0.425287	253.63	337.997	0.989957
PFL_2017	PFL_2017		142.627	148.288	0.936892	314.408	255.506	0.965943	332.08	292.493	0.998678	166.438	195.045	0.782592	154.485	155.726	0.816495	210.067	235.437	0.853344
PFL_2018	PFL_2018		85.8078	120.363	0.841215	241.054	226.705	0.950483	330.972	340.07	0.658778	205.279	191.038	0.99147	109.635	124.967	0.977095	192.689	163.247	0.675729
PFL_2019	PFL_2019		20.0777	43.2995	0.841215	30.9316	58.6444	0.595156	81.7213	114.161	0.859941	67.0813	58.4353	0.929596	39.4113	28.7856	0.446857	153.795	111.295	0.959624
PFL_2020	PFL_2020		277.606	247.07	0.960889	411.429	298.391	0.390391	601.232	508.825	0.933915	297.485	284.633	0.813694	342.809	288.936	0.856225	599.91	514.545	0.922774
PFL_2021	PFL_2021		168.674	197.454	0.970703	431.244	391.318	0.912874	547.45	490.515	0.88158	268.358	262.661	0.71324	280.797	290.463	0.952889	403.628	386.003	0.914825
PFL_2022	PFL_2022		498.709	540.559	0.834854	934.107	1015.93	0.925606	1484.52	1128.09	0.566231	705.572	790.363	0.815996	543.596	589.937	0.753405	1427.72	1339.21	0.977348
PFL_2023	PFL_2023		83.2632	68.2574	0.882502	105.898	133.058	0.987904	203.233	219.555	0.97174	108.264	122.452	0.859143	83.3847	117.915	0.605793	297.325	240.688	0.982254
PFL_2024	PFL_2024		168.099	186.678	0.864399	408.558	483.017	0.859176	437.077	454.833	0.906245	263.926	248.35	0.846183	238.527	221.143	0.898052	353.535	283.134	0.922664
PFL_2025	PFL_2025		88.1619	127.268	0.729368	235.463	239.893	0.991195	379.523	308.791	0.97174	199.93	206.288	0.829264	104.33	121.589	0.642543	185.009	241.673	0.983651
PFL_2026	PFL_2026		396.594	311.153	0.989868	728.471	567.553	0.883483	852.832	790.649	0.783391	482.902	420.924	0.861436	280.987	321.007	0.702207	909.634	546.927	0.457115
PFL_2027	PFL_2027		47.7076	94.3748	0.774266	95.6624	222.212	0.199603	206.398	225.566	0.986115	109.945	113.499	0.957759	75.946	75.9572	0.963039	289.182	205.084	0.954352
PFL_2028	PFL_2028		352.441	402.853	0.914961	762.58	575.032	0.603064	1064.78	1005.69	0.939764	656.612	524.638	0.414515	607.092	424.823	0.383565	1479.75	908.546	0.658426
PFL_2029	PFL_2029		89.0792	86.6034	0.885146	129.759	88.044	0.985824	275.932	259.986	0.797434	139.363	132.415	0.957759	78.5958	127.713	0.494603	340.112	212.267	0.812773
PFL_2030	PFL_2030		149.022	176.432	0.595626	679.116	323.241	0.836253	365.806	389.598	0.830295	244.722	250.63	0.94206	107.274	165.231	0.85403	312.834	275.884	0.965576
PFL_2031	PFL_2031		90.997	61.7639	0.617523	90.4135	202.59	0.425754	216.331	180.142	0.965109	109.534	125.528	0.966486	126.139	81.1157	0.114699	169.93	101.889	0.91619
PFL_2032	PFL_2032		121.781	142.887	0.958648	261.704	231.598	0.982147	390.72	222.163	0.121926	184.033	169.723	0.982879	135.652	129.989	0.867917	794.583	267.224	0.00247404
PFL_2033	PFL_2033		110.294	143.842	0.882989	225.086	206.175	0.874628	474.604	293.558	0.215771	149.558	177.553	0.941378	174.143	201.523	0.625167	2408.34	211.117	1.27249e-05
PFL_2034	PFL_2034		48.3354	78.2058	0.778406	91.2342	132.818	0.556033	188.738	126.85	0.402442	114.025	96.9962	0.963435	63.6896	70.5735	0.955857	490.14	90.2066	0.00127537
PFL_2035	PFL_2035		206.296	171.555	0.739067	525.357	497.143	0.993247	533.202	474.136	0.987782	262.919	305.993	0.829802	246.448	206.375	0.384277	534.868	580.763	0.898353
PFL_2036	PFL_2036		253.5	215.146	0.98087	363.889	362.204	0.996142	459.043	385.068	0.97174	406.887	291.948	0.852293	200.541	187.79	0.45683	332.207	315.419	0.804465
PFL_2037	PFL_2037		68.8406	88.7844	0.971853	226.962	234.578	0.840715	292.488	251.88	0.914447	97.1338	161.821	0.671817	93.4905	110.331	0.786323	111.965	151.854	0.829315
PFL_2038	PFL_2038		207.355	190.359	0.729578	376.817	420.107	0.943916	603.74	561.117	0.954619	396.989	380.803	0.815996	203.074	270.79	0.964635	379.181	362.557	0.977348
PFL_2039	PFL_2039		181.223	189.054	0.960889	409.844	592.842	0.944056	523.168	541.813	0.865653	396.989	315.156	0.975562	220.311	210.363	0.822841	365.693	346.815	0.90878
PFL_2040	PFL_2040		228.724	195.44	0.690033	433.99	442.362	0.998091	477.654	498.323	0.991003	248.013	271.42	0.925207	204.735	204.9	0.397941	476.169	274.317	0.651561
PFL_2041	PFL_2041		192.251	234.194	0.867971	507.471	477.928	0.875393	477.055	489.463	0.803531	361.14	351.378	0.992387	231.697	216.24	0.942393	363.051	297.507	0.951623
PFL_2043	PFL_2043		1.19286	14.1949	0.450781	3.93945	6.39757	0.940326	11.0373	6.34229	0.717245	17.5951	26.9701	0.815996	5.05274	3.37748	0.822841	40.0235	79.3559	0.863219
PFL_2044	PFL_2044		14.1382	27.4435	0.486081	119.108	72.9606	0.70813	131.344	91.3253	0.935373	71.4801	85.4054	0.873878	26.0291	37.1523	0.880174	41.8449	72.498	0.794582
PFL_2045	PFL_2045		29.597	19.1231	0.909798	35.6905	96.9702	0.726379	120.63	90.7021	0.841035	53.6299	62.2675	0.975562	36.7354	23.8738	0.987002	60.3515	105.938	0.785171
PFL_2046	uvrB		396.187	404.153	0.823315	759.455	981.177	0.924614	1243.08	1096.31	0.60844	651.312	619.845	0.944341	672.134	529.569	0.463143	1010.85	979.896	0.85074
PFL_2047	PFL_2047		447.412	396.818	0.977384	700.634	833.159	0.975541	1021.78	1139.45	0.58558	596.827	594.605	0.942472	372.64	421.073	0.967448	819.681	758.353	0.780129
PFL_2048	PFL_2048		73.398	72.9105	0.892986	131.196	151.23	0.985169	159.283	146.779	0.899056	72.2653	84.2816	0.914297	73.8275	70.277	0.733207	156.686	136.179	0.96366
PFL_2049	gltX		4.33239	2.43156	0.612493	0	0	NA	0	0	NA	7.11314	1.12376	0.785789	0	0	NA	0	0	NA
PFL_2056	PFL_2056		65.4694	56.7797	0.866231	193.329	217.518	0.875393	233.991	239.195	0.843612	121.257	122.489	0.999128	71.6687	92.3177	0.644941	82.2927	114.281	0.812773
PFL_2057	PFL_2057		94.1331	131.892	0.857039	204.916	351.867	0.652769	349.882	254.261	0.833216	226.537	209.839	0.98864	136.18	120.463	0.960667	252.613	219.321	0.718287
[truncated: 4,111 more rows]

## Sheet: V. parahaemolyticus
Locus Tag	Pathway of note	E. cloacae competitor
		Reads vs WT	Reads vs DT6SS	Adj. p-value
VP0001		47.3861	171.231	2.26e-05
VP0002		12.9861	23.6578	0.615903
VP0003		0	0	NA
VP0004		0	0	NA
VP0005		0	0	NA
VP0006		599.525	728.284	0.967526
VP0007		846.402	1037.21	0.913405
VP0008		863.075	836.769	0.899697
VP0009		27.207	31.7855	0.866387
VP0010		40.8889	59.4696	0.447792
VP0011		0.321466	1.02534	0.575154
VP0012		0.971678	0.315339	0.618981
VP0013		528.909	535.681	0.836665
VP0014		3.19071	3.48881	0.959361
VP0015		887.142	1444.7	0.171324
VP0016		1972.51	2907.67	0.122504
VP0017		68.9891	59.8893	0.889069
VP0018		987.54	1470.8	0.0880331
VP0019		2125	2879.14	0.164435
VP0020		3204.57	3896.65	0.132037
VP0021		0.121887	1.02534	0.437336
VP0022		0.370423	1.02534	0.624096
VP0023		661.19	708.247	0.428391
VP0024		1367.15	1880.12	0.28657
VP0025		7.1229	3.07601	0.989596
VP0026		505.272	679.799	0.356662
VP0027		1487.8	2018.77	0.620599
VP0028		1670.95	2154.58	0.171584
VP0029		1533.82	1927.86	0.496344
VP0030		4334.7	5671.94	0.0404378
VP0031		1321.63	1513.59	0.624096
VP0032		604.115	923.596	0.408986
VP0033		0	0	NA
VP0034		335.754	560.044	0.00147576
VP0035		1509.09	2850.48	1.45e-08
VP0036		116.747	269.978	0.0376477
VP0037		298.786	407.773	0.74767
VP0038		6980.95	8145.55	0.303389
VP0039		1927.77	2312.39	0.441238
VP0040		367.176	520.377	0.491369
VP0041		3.28214	2.8149	0.935949
VP0042		1569.26	1650.23	0.935949
VP0043		132.517	171.25	0.787835
VP0044		3.77883	4.98439	0.829071
VP0045		183.096	197.552	0.941966
VP0046		438.227	592.763	0.839893
VP0047		2015.29	2499.74	0.0828039
VP0048		2610.27	2948.05	0.403202
VP0049		1843.91	2409.7	0.217398
VP0050		1473.27	1955.71	0.348232
VP0051		1022.31	1464.16	0.267265
VP0052		99.1111	104.849	0.992125
VP0053		4937.15	6477.52	0.00144793
VP0054		4188	4717.52	0.54473
VP0055		1680.04	1799.45	0.659614
VP0056		1317.16	1378.89	0.494045
VP0057		1689.6	1866.8	0.624096
VP0058		1611.54	938.306	2.75e-08
VP0059		1662.46	1881.34	0.357081
VP0060		874.061	1127.81	0.898832
VP0061		196.627	246.341	0.908347
VP0062		2418.29	3044.66	0.885558
VP0063		379.876	247.636	0.612678
VP0064		2277.77	2698.13	0.251989
VP0065		1550.7	2381.52	0.0698642
VP0066		1456.54	1748.81	0.4577
VP0067		2146.75	2557.94	0.0957887
VP0068		295.321	228.876	0.0821463
VP0069		809.584	1232.98	0.287917
VP0070		2536.65	3553.9	0.0184937
VP0071		4324.12	6038	0.0142182
VP0072		2017.53	2457.38	0.615903
VP0073		18.8869	21.8994	0.640869
VP0074		43.6562	53.6964	0.908347
VP0075		1408.6	1704.63	0.557064
VP0076		657.827	706.19	0.992946
VP0077		1098.26	1343.42	0.192825
VP0078		1103.42	1465.21	0.0922696
VP0079		1303.91	1697.28	0.696661
VP0080		1786.57	2103.7	0.560778
VP0081		331.779	311.932	0.975212
VP0082		113.23	121.804	0.817971
VP0083		69.8846	78.0705	0.980247
VP0084		425.595	451.611	0.889143
VP0085		3419.8	4156.63	0.0968108
VP0086		584.548	739.607	0.428379
VP0087		608.552	891.177	0.935645
VP0088		507.997	534.02	0.769976
VP0089		628.017	808.344	0.981249
VP0090		16.5185	35.3023	0.923953
VP0091		2649.02	2497.2	0.978274
VP0092		1883.07	2503.77	0.00238357
VP0093		327.15	517.349	0.0006357
VP0094		386.587	295.447	0.678528
VP0095		1.94336	1.0273	0.647275
VP0096		42.8697	46.1402	0.561193
VP0097		1.36819	1.24503	0.956225
VP0098		723.9	708.508	0.954689
VP0099		545.111	411.653	0.234866
VP0100		2027.6	1309.25	0.00079178
VP0101		712.24	716.719	0.850652
VP0102		425.595	513.694	0.839893
VP0103		989.415	1160.51	0.318879
VP0104		0	0	NA
VP0105		821.557	1098.94	0.859376
VP0106		158.383	180.997	0.935949
VP0107		0.971678	0.546258	0.819248
VP0108		337.168	324.95	0.819697
VP0109		0	0	NA
VP0110		2257.25	2215.66	0.759424
VP0111		183.375	232.752	0.595211
VP0112		1456.21	1644.66	0.884972
VP0113		594.941	688.069	0.898832
VP0114		2195.07	3160.07	0.320179
VP0115		1803.1	2644.44	0.00293428
VP0116		1718.62	3002.78	0.00054959
VP0117		4257.9	5174.7	0.0368375
VP0118		556.375	810.823	0.222705
VP0119		811.418	984.042	0.606916
VP0120		1663.51	2072.38	0.909986
VP0121		86.0874	245.233	2.44e-07
VP0122		1169.06	930.675	0.053051
VP0123		1114.14	1462.43	0.253588
VP0124		633.696	893.113	0.125462
VP0125		1400.36	1716.11	0.630488
VP0126		277.647	466.831	0.247496
VP0127		1641.16	2195.87	0.102446
VP0128		3646.24	4307.84	0.907883
VP0129		3445.79	3755.9	0.771992
VP0130		73.6081	107.855	0.230374
VP0131		149.323	228.696	0.617025
VP0132		1138.97	1731.89	0.844088
VP0133		36.7438	27.4137	0.318879
VP0134		15.7817	14.6419	0.957194
VP0135		22.6852	12.8337	0.441019
VP0136		17.4264	9.82718	0.237602
VP0137		3405.38	3416.44	0.934498
VP0138		19.7327	15.0873	0.458848
VP0139		177.257	198.891	0.981249
VP0140		48.99	25.7693	0.131028
VP0141		1496.77	1763.36	0.308446
VP0142		2609.93	2659.73	0.900364
VP0143		4472.63	7272.89	0.00761954
VP0144		719.437	1114.05	0.555411
VP0145		402.632	573.273	0.533289
VP0146		44.4908	41.0482	0.889143
VP0147		1345.19	1603.32	0.542987
VP0148		516.933	646.098	0.753988
VP0149		244.301	396.637	0.859376
VP0150		1280.05	1868.82	0.291379
VP0151		1168.11	1419.31	0.171324
VP0152		426.567	661.522	0.531132
VP0153		147.549	190.358	0.949957
VP0154		31.5413	25.1664	0.207353
VP0155		71.0093	179.894	0.486419
VP0156		2847.55	2780.41	0.552493
VP0157		1712.62	1561.22	0.727736
VP0158		1191.53	1344.48	0.763641
VP0159		124.393	114.598	0.856877
VP0160		129.511	141.497	0.661225
VP0161		0	0	NA
VP0162		3542.72	4348.23	0.18326
VP0163		855.971	978.778	0.940566
VP0164		515.315	522.652	0.907428
VP0165		340.681	415.858	0.967526
VP0166		2977.06	3975.44	0.171584
VP0167		1272.2	1440.97	0.938601
VP0168		7422.54	8588.63	0.131028
VP0169		136.46	170.178	0.998752
VP0170		1391.98	1658.54	0.422744
VP0171		2065.95	2521.19	0.0775199
VP0172		3869.05	4652.76	0.0638227
VP0173		2300.97	2063.34	0.60887
VP0174		1631.96	1705.42	0.720959
VP0175		2160.48	2021.22	0.489103
VP0176		196.067	238.165	0.716049
VP0177		210.25	214.947	0.954745
VP0178		179.633	428.349	0.0115232
VP0179		566.988	1160.15	9.01e-05
VP0180		940.669	2248.56	2.22e-07
VP0181		0.620871	1.02534	0.814926
VP0182		2.91503	1.40299	0.578833
VP0183		1548.04	2136.67	0.00856121
VP0184		1137.35	1071.09	0.84602
VP0185		0.971678	0.381702	0.670599
VP0186		2.5553	7.17736	0.276345
VP0187		2158.83	2225.39	0.868375
VP0188		533.945	719.455	0.562664
VP0189		1017.34	1313.32	0.470204
VP0190		21.3769	26.6588	0.908347
VP0191		464.233	730.512	0.282899
VP0192		1363.86	531.218	0.00689733
VP0193		952	791.38	0.0912931
VP0194		143.74	120.004	0.940272
VP0195		266.306	437.769	0.0573084
VP0196		0	0	NA
VP0197		1519.91	1776.59	0.352547
VP0198		2405.14	2879.88	0.428379
VP0199		1955.85	2408.93	0.230132
VP0200		1288	1221.46	0.617025
VP0201		401.763	535.135	0.837836
VP0202		2415.1	2383.45	0.978724
VP0203		611.958	658.613	0.889143
VP0204		1902.42	1907.02	0.39296
VP0205		1736.46	2080.03	0.983709
VP0206		1156.76	1350.17	0.866387
VP0207		1042.03	1341.51	0.922611
VP0208		211.411	329.144	0.664079
VP0209		462.102	505.263	0.973633
VP0210		388.948	370.063	0.889143
VP0211		0.665431	1.02534	0.848641
VP0212		531.516	195.126	1.1e-05
VP0213		10.3842	11.8455	0.943156
VP0214		757.974	672.139	0.370464
VP0215		1832.21	8235.68	5.28e-73
VP0216		546.928	2485.77	1.76e-16
VP0217		320.219	1596.39	4.54e-28
VP0218		79.0628	394.035	0.00125179
VP0219		437.555	589.626	0.992495
VP0220		2879.7	3083.87	0.0168104
VP0221		1534.65	717.775	2.89e-08
VP0222		98.9351	557.039	9.61e-12
VP0223		43.3617	332.47	4.85e-09
VP0224		15.9164	46.1402	0.00065501
VP0225		1.30682	12.304	0.22203
VP0226		0	0	NA
VP0227		0.422198	2.05067	0.501152
VP0228		0.971678	0.41143	0.702281
VP0229		8.73475	103.559	2.48e-06
VP0230		1157.36	1909.74	8.64e-05
VP0231		385.465	1785.74	1.65e-16
VP0232		656.986	4410.44	2.53e-31
VP0233		423.594	3363.53	1.22e-28
VP0234		58.7069	1107.03	1.34e-19
VP0235		6057.12	21608	9.34e-70
VP0236		307.163	627.894	5.58e-08
VP0237		2073.82	2669.99	0.26414
VP0238		1023.07	1315.94	0.856877
VP0239		0	0	NA
VP0240		318.759	349.48	0.720959
VP0241		261.804	503.971	0.0125845
VP0242		464.462	484.462	0.447792
VP0243		377.492	458.736	0.770439
VP0244		1175.37	1635.13	0.267265
VP0245		69.6989	102.626	0.984963
VP0246		36.3982	39.8295	0.859376
VP0247		431.817	679.992	0.16471
VP0248		502.858	761.444	0.00397019
VP0249		104.684	87.1779	0.759686
VP0250		24.7452	34.2184	0.989602
VP0251		0	0	NA
VP0252		651.024	493.671	0.441238
VP0253		4.48252	2.48373	0.763641
VP0254		32.0654	55.3682	0.763641
VP0255		0	0	NA
VP0256		0	0	NA
VP0257		0.971678	1.50886	0.847573
VP0258		0	0	NA
VP0259		0	0	NA
VP0260		0	0	NA
VP0261		0	0	NA
VP0262		0	0	NA
VP0263		0	0	NA
VP0264		0	0	NA
VP0265		0	0	NA
VP0266		0	0	NA
VP0267		0	0	NA
VP0268		0.971678	0.265405	0.58647
VP0269		0	0	NA
VP0270		0.971678	0.30191	0.612678
VP0271		0	0	NA
VP0272		0	0	NA
VP0273		0	0	NA
VP0274		0	0	NA
VP0275		0	0	NA
VP0276		0	0	NA
VP0277		0.971678	0.418444	0.704794
VP0278		0	0	NA
VP0279		0	0	NA
VP0280		0	0	NA
VP0281		0	0	NA
VP0282		0.724007	1.02534	0.866387
VP0283		0	0	NA
VP0284		306.374	470.785	0.552493
VP0285		181.238	357.863	0.48512
VP0286		763.004	776.538	0.612678
VP0287		1216.4	1078.49	0.922611
VP0288		2063.1	2253.49	0.0393512
VP0289		418.793	554.131	0.897249
VP0290		2720.11	2795.77	0.944658
VP0291		508.692	681.336	0.406599
VP0292		88.8959	101.653	0.923206
VP0293		63.4207	60.0607	0.725775
VP0294		3.88671	0.529485	0.267955
VP0295		592.477	860.267	0.535346
VP0296		18.2687	20.3429	0.936881
VP0297		1774.14	1857.52	0.917631
VP0298		333.534	431.776	0.282899
VP0299		360.45	478.987	0.490774
VP0300		1364.35	1434.81	0.772309
VP0301		605.602	744.032	0.754409
VP0302		196.59	184.711	0.763641
VP0303		204.377	225.734	0.848345
VP0304		937.951	1039.65	0.707575
VP0305		151.582	162.305	0.604504
VP0306		1022.57	978.019	0.613584
VP0307		288.913	164.948	5.35e-05
VP0308		407.114	251.976	6.23e-06
VP0309		771.943	662.299	0.797055
VP0310		467.408	635.331	0.904056
VP0311		300.248	390.322	0.665378
VP0312		29.1503	32.8108	0.938601
VP0313		784.462	727.104	0.859376
VP0314		561.627	736.765	0.810232
VP0315		0.577503	1.02534	0.779241
VP0316		1277.52	1486.38	0.554638
VP0317		3773.29	4674.78	0.935949
VP0318		275.508	302.354	0.897249
VP0319		271.286	353.212	0.938601
VP0320		3457.45	4089.14	0.133326
VP0321		7.35337	17.0668	0.534885
VP0322		101.054	154.719	0.534149
VP0323		29.3813	33.4289	0.855958
VP0324		271.726	427.343	0.975089
VP0325		713.347	1088.66	0.0656292
VP0326		166.157	193.789	0.657419
VP0327		1.27155	1.50221	0.924345
VP0328		0.971678	1.06092	0.940272
VP0329		0	0	NA
VP0330		1.94336	1.62311	0.863171
VP0331		1155.57	1224.11	0.958555
VP0332		473.765	496.263	0.843349
VP0333		0	0	NA
VP0334		969.712	936.013	0.466226
VP0335		127.943	189.687	0.22203
VP0336		0	0	NA
VP0337		41.324	137.395	2.55e-08
VP0338		0	0	NA
VP0339		1.30768	2.05067	0.730217
VP0340		368.407	499.85	0.885924
VP0341		684.915	663.088	0.833513
VP0342		560.883	556.381	0.908347
VP0343		1587.47	1817.82	0.447234
VP0344		1033.07	1222.75	0.683845
VP0345		40.8049	59.4581	0.437336
VP0346		1260.01	1638.81	0.187664
VP0347		1214.04	1184.21	0.992495
VP0348		989.161	1178.48	0.827944
VP0349		981.34	1198.44	0.520001
VP0350		526.273	692.356	0.00954046
VP0351		1278.72	1075.44	0.42481
VP0352		2769.83	3457.62	0.00258208
VP0353		160.878	216.682	0.620064
VP0354		2075.63	2578.11	0.020247
VP0355		987.512	1398.11	0.233011
VP0356		36.1379	56.3019	0.922611
VP0357		4.43188	16.1522	0.388623
VP0358		296.771	208.401	0.908347
VP0359		2.40462	2.74938	0.96542
VP0360		83.4636	132.997	0.640999
VP0361		761.898	811.838	0.696661
VP0362		1494.2	1584.26	0.594149
VP0363		1382.3	1709.31	0.320212
VP0364		813.949	955.553	0.752574
VP0365		439.344	427.204	0.770439
VP0366		1331.54	1499.89	0.623501
VP0367		2315.33	2725.65	0.292067
VP0368		193.102	244.309	0.646453
VP0369		906.273	1133.68	0.775499
VP0370		1906.78	2229.05	0.792617
VP0371		15.164	18.0762	0.909139
VP0372		1448.12	1789.44	0.720959
VP0373		466.697	519.59	0.884326
VP0374		895.495	996.288	0.621428
VP0375		1230.12	1715.12	0.100257
VP0376		307.911	311.335	0.892829
VP0377		331.509	337.193	0.885178
VP0378		242.114	233.972	0.930888
VP0379		1228.19	1175.06	0.710911
VP0380		2957.38	3539.63	0.485962
VP0381		50.5272	84.0777	0.670583
VP0382		1652.41	1877.88	0.645768
VP0383		1058.16	1087.96	0.978274
VP0384		39.472	28.9152	0.981249
VP0385		75.7909	90.9351	0.98346
VP0386		858.519	739.222	0.191791
VP0387		1854.68	2152.92	0.844088
VP0388		666.023	492.042	0.921431
VP0389		484.985	443.639	0.986782
VP0390		15.5468	15.3801	0.959729
VP0391		36.9238	47.4883	0.860463
VP0392		602.569	502.132	0.861577
VP0393		406.974	529.464	0.661225
VP0394		1846.85	2230.93	0.435249
VP0395		2118.03	2334.23	0.282899
VP0396		130.205	191.408	0.904001
VP0397		0	0	NA
VP0398		1303.94	1452.21	0.914048
VP0399		158.981	207.118	0.68991
VP0400		606.116	790.253	0.318879
VP0401		2549.06	2964.43	0.645319
VP0402		2209.91	2534.27	0.306234
VP0403		0	0	NA
VP0404		1.33647	2.05067	0.744548
VP0405		0	0	NA
VP0406		7.27957	14.4861	0.448405
VP0407		0	0	NA
VP0408		0.971678	0.628697	0.860362
VP0409		756.042	922.44	0.498072
VP0410		179.415	162.062	0.598639
VP0411		0.342183	1.02534	0.612678
VP0412		218.476	69.3081	1.01e-05
VP0413		504.578	702.589	0.804051
VP0414		10.649	15.0125	0.814926
VP0415		4129.06	6379.65	0.00054959
VP0416		1460.4	2245.85	0.187446
VP0417		58.5204	92.6202	0.22203
VP0418		43.2664	27.8537	0.230138
VP0419		58.3171	67.6189	0.787649
VP0420		976.91	1110.86	0.171748
VP0421		791.28	911.787	0.220972
VP0422		633.065	702.913	0.635568
VP0423		1721.34	2015.91	0.787835
VP0424		315.266	164.087	0.0744302
VP0425		373.859	346.567	0.683845
VP0426		2908.48	5071.95	0.089246
VP0427		3834.42	6606.65	0.149924
VP0428		92.8271	136.954	0.981249
VP0429		252.544	560.271	0.0007755
VP0430		1.94336	1.34367	0.809291
VP0431		3.59991	2.11275	0.54473
VP0432		0	0	NA
VP0433		1301.57	1663.37	0.0729856
VP0434		310.739	443.275	0.0314044
VP0435		164.35	193.923	0.992495
VP0436		480.432	469.57	0.728478
VP0437		0	0	NA
VP0438		0	0	NA
VP0439		0.971678	0.415853	0.703088
VP0440		11.5082	19.1532	0.481037
VP0441		445.424	387.778	0.383782
VP0442		1359.98	1279.04	0.729973
VP0443		1278.73	1194.19	0.89901
VP0444		43.1182	102.572	8.64e-05
VP0445		50.0751	127.372	0.00023727
VP0446		320.518	455.501	0.260035
VP0447		57.113	88.6045	0.924345
VP0448		618.677	529.081	0.661225
VP0449		1.94336	1.3176	0.799284
VP0450		186.422	134.589	0.837836
VP0451		26.3693	19.4814	0.976884
VP0452		0	0	NA
VP0453		0.971678	0.333978	0.624096
VP0454		1.94336	1.42934	0.817581
VP0455		0	0	NA
VP0456		0	0	NA
VP0457		0	0	NA
VP0458		0.971678	1.15678	0.923256
VP0459		1.90269	1.26844	0.775858
VP0460		0	0	NA
VP0461		1.94336	1.27464	0.765381
VP0462		0	0	NA
VP0463		0.971678	0.580822	0.837836
VP0464		2.1619	4.02051	0.988083
VP0465		0	0	NA
VP0466		0	0	NA
VP0467		1.85837	3.01257	0.764097
VP0468		162.544	193.307	0.823298
VP0469		0	0	NA
VP0470		351.183	586.591	0.195199
VP0471		1097.39	2056.25	6.52e-09
VP0472		3.22831	2.66495	0.85736
VP0473		141.685	119.208	0.884326
VP0474		244.957	274.511	0.99749
VP0475		563.634	685.879	0.662362
VP0476		595.854	785.472	0.588088
VP0477		729.038	726.679	0.852244
VP0478		1409.33	1574.89	0.976491
VP0479		0.971678	0.399446	0.683845
VP0480		238.776	222.739	0.798855
VP0481		1079.06	1281.53	0.913405
VP0482		3112.33	3571.98	0.434253
VP0483		627.326	685.724	0.6135
VP0484		3741.13	4085.06	0.117523
VP0485		910.503	799.795	0.784949
VP0486		1625.73	2547.35	0.00168427
VP0487		222.457	221.748	0.640999
VP0488		427.538	389.36	0.552711
VP0489		68.7486	43.4505	0.58107
VP0490		220.623	282.701	0.837836
VP0491		777.193	1211.62	0.552493
VP0492		181.84	272.795	0.967526
VP0493		291.444	313.387	0.981249
VP0494		1411.07	1749.57	0.0973327
VP0495		361.015	498.942	0.64467
VP0496		1057.23	1233.62	0.236911
VP0497		225.431	211.043	0.768452
VP0498		922.724	1083.23	0.96542
VP0499		167.627	194.022	0.665378
VP0500		803.32	767.527	0.837758
VP0501		323.094	346.741	0.645768
VP0502		125.26	133.25	0.772807
VP0503		1400.22	1409.51	0.855318
VP0504		512.407	265.255	0.971062
VP0505		0	0	NA
VP0506		183.534	349.933	0.904056
VP0507		780.999	1140.99	0.658139
VP0508		182.472	224.91	0.401167
VP0509		0.971678	0.710669	0.899391
VP0510		821.52	996.802	0.00250886
VP0511		377.025	235.321	0.195199
VP0512		0	0	NA
VP0513		0	0	NA
VP0514		560.671	1149.65	2.74e-05
VP0515		83.5905	138.219	0.615903
VP0516		974.219	1075.56	0.866387
VP0517		473.527	715.979	0.898832
VP0518		161.299	191.978	0.833513
VP0519		0	0	NA
VP0520		0.971678	0.503243	0.752468
VP0521		1881.21	2490.73	0.329272
VP0522		815.737	895.901	0.377928
VP0523		0	0	NA
VP0524		0.971678	0.396654	0.683275
VP0525		1113.27	1049.66	0.92552
VP0526		812.01	805.561	0.798855
VP0527		312.347	429.94	0.555411
VP0528		40.7945	39.9882	0.998282
VP0529		578.108	510.579	0.981249
VP0530		85.5076	81.3728	0.670854
VP0531		0.971678	0.217968	0.53757
VP0532		0	0	NA
VP0533		0	0	NA
VP0534		0	0	NA
VP0535		0.971678	0.30195	0.612678
VP0536		293.615	405.188	0.495636
VP0537		0.971678	0.622175	0.859376
VP0538		374.294	409.392	0.606916
VP0539		1032.33	1324.55	0.662449
VP0540		1162.78	1263.97	0.398218
VP0541		121.46	171.844	0.741979
VP0542		328.091	404.543	0.845135
VP0543		1107.38	1246.98	0.308446
VP0544		812.698	849.526	0.856877
VP0545		803.726	918.074	0.582398
VP0546		777.463	863.007	0.435249
VP0547		407.976	371.257	0.848641
VP0548		795.784	673.374	0.98448
VP0549		320.18	280.942	0.995957
VP0550		181.462	182.264	0.859431
VP0551		886.278	1037.78	0.531132
VP0552		982.373	1004.9	0.96308
VP0553		50.1158	36.0234	0.581749
VP0554		176.361	254.48	0.381632
VP0555		636.94	546.192	0.321448
VP0556		89.1088	105.942	0.957194
VP0557		5192.16	1947.87	0.0125845
VP0558		0.971678	0.373319	0.667101
VP0559		40.2166	36.9463	0.998019
VP0560		73.2575	60.8729	0.606916
VP0561		887.33	1205.79	0.6738
VP0562		145.752	117.584	0.938889
VP0563		102.636	124.943	0.738701
VP0564		602.632	716.64	0.663489
VP0565		100.016	144.808	0.341698
VP0566		270.424	310.94	0.649727
VP0567		753.562	1007.63	0.122504
VP0568		394.529	476.747	0.541047
VP0569		497.969	645.447	0.422744
VP0570		1171.64	1290.86	0.77474
VP0571		869.962	490.48	2.22e-06
VP0572		740.368	773.511	0.981668
VP0573		710.379	712.371	0.768452
VP0574		222.018	132.493	0.0109126
VP0575		487.043	407.355	0.0757316
VP0576		24.7867	13.8451	0.0857014
VP0577		12.6318	4.28696	0.829071
VP0578		412.409	456.769	0.644697
VP0579		439.284	518.833	0.724543
VP0580		92.1661	163.885	0.0107159
VP0581		293.507	488.19	0.0866049
VP0582		87.8781	90.7015	0.812247
VP0583		864.818	759.158	0.809291
VP0584		1857.91	1884.37	0.992946
VP0585		251.391	374.65	0.410618
VP0586		1224.24	1376.82	0.671573
VP0587		255.196	377.569	0.053051
VP0588		33.2032	46.6168	0.824384
VP0589		22.1233	20.5422	0.864488
VP0590		848.894	629.539	0.847573
VP0591		461.096	455.192	0.875846
VP0592		54.414	77.5271	0.313219
VP0593		1.34459	1.52415	0.943156
VP0594		617.825	563.301	0.866387
VP0595		288.997	516.88	0.122504
VP0596		0	0	NA
VP0597		0	0	NA
VP0598		0	0	NA
VP0599		1.94336	1.20527	0.754514
VP0600		0.811248	1.02534	0.908347
VP0601		0	0	NA
VP0602		78.1367	53.6629	0.587461
VP0603		771.667	846.554	0.901907
VP0604		116.037	101.872	0.727736
VP0605		241.895	316.377	0.883768
VP0606		49.5556	25.8607	0.365792
VP0607		23.499	36.4937	0.126917
VP0608		0	0	NA
VP0609		0	0	NA
VP0610		679.668	394.982	0.116962
VP0611		0.971678	0.398907	0.683845
VP0612		0	0	NA
VP0613		170.558	544.458	0.0924407
VP0614		21.6676	27.6841	0.30752
VP0615		467.744	629.373	0.596243
VP0616		8.81948	25.003	0.0344448
VP0617		93.6485	184.564	8.83e-05
VP0618		1228.95	1437.13	0.973633
VP0619		820.246	999.558	0.980247
VP0620		533.542	792.627	0.565999
VP0621		879.68	1164.89	0.927901
VP0622		1256.1	1310.39	0.589336
VP0623		257.051	424.429	0.14887
VP0624		171.15	225.357	0.222301
VP0625		56.0319	36.4416	0.892829
VP0626		775.612	1423.97	7.05e-09
VP0627		93.4601	114.33	0.37076
VP0628		734.943	887.268	0.470204
VP0629		555.511	813.988	0.14887
VP0630		581.096	586.299	0.984414
VP0631		176.8	222.504	0.86963
VP0632		960.753	1072.55	0.845135
VP0633		423.211	438.893	0.955911
VP0634		847.203	753.401	0.794236
VP0635		457.72	409.426	0.887788
VP0636		262.092	294.759	0.24477
VP0637		893.702	890.749	0.968936
VP0638		488.394	474.993	0.718882
VP0639		269.955	202.409	0.986038
VP0640		53.3126	64.8529	0.624096
VP0641		268.118	257.282	0.861526
VP0642		469.32	492.243	0.922611
VP0643		1280.48	1429.47	0.85736
VP0644		3.09603	3.31676	0.850652
VP0645		3.59219	9.19986	0.305685
VP0646		1.94336	5.12669	0.637075
VP0647		843.367	532.845	0.0040414
VP0648		672.103	640.718	0.809323
VP0649		852	964.011	0.788945
VP0650		1.94336	2.56876	0.997712
VP0651		0	0	NA
VP0652		1464.04	1789.87	0.769976
VP0653		0.481775	1.02534	0.681794
VP0654		0	0	NA
VP0655		3.88671	3.3699	0.837758
VP0656		525.178	472.266	0.908646
VP0657		137.187	146.713	0.647275
VP0658		367.741	565.176	0.501152
VP0659		1124.19	1094.66	0.936893
VP0660		298.613	298.797	0.361537
VP0661		125.537	77.2556	0.317359
VP0662		1262.58	1289.26	0.763641
VP0663		0	0	NA
VP0664		46.6405	44.0895	0.940566
VP0665		470.819	891.149	0.00011448
VP0666		2301.83	2106.33	0.897255
VP0667		49.109	61.8962	0.908347
VP0668		430.737	445.838	0.813732
VP0669		704.03	659.657	0.890712
VP0670		470.868	463.163	0.547017
VP0671		1144.91	1273.88	0.403202
VP0672		781.036	855.266	0.282899
VP0673		649.067	610.255	0.923206
VP0674		78.757	28.614	0.0707713
VP0675		257.545	288.646	0.73226
VP0676		342.751	313.326	0.798855
VP0677		503.611	564.357	0.775346
VP0678		57.5482	61.7841	0.908347
VP0679		28.5531	39.4815	0.736427
VP0680		300.733	383.629	0.565146
VP0681		641.137	792.104	0.901496
VP0682		13.3973	13.7841	0.725765
VP0683		0.971678	1.2615	0.898838
VP0684		0.971678	1.32956	0.884972
VP0685		0	0	NA
VP0686		0.971678	0.440043	0.719834
VP0687		4.85839	3.07601	0.855318
VP0688		47.6473	43.4477	0.923309
VP0689		161.411	173.92	0.806145
VP0690		131.046	218.964	0.053051
VP0691		183.801	297.565	0.131028
VP0692		21.1655	45.4989	0.234975
VP0693		301.831	302.912	0.899697
VP0694		182.399	152.145	0.763641
VP0695		695.858	725.39	0.848641
VP0696		424.778	427.9	0.797286
VP0697		164.007	132.909	0.614242
VP0698		876.049	937.002	0.817971
VP0699		1004.5	628.165	3.07e-05
VP0700		837.434	963.212	0.943639
VP0701		404.209	332.615	0.164435
VP0702		210.849	148.382	0.298337
VP0703		510.609	460.528	0.725775
VP0704		1023.41	732.259	0.91894
VP0705		423.905	523.827	0.986491
VP0706		250.021	270.619	0.907428
VP0707		112.715	104.584	0.89901
VP0708		5.74613	12.0931	0.544206
VP0709		437.991	527.281	0.581375
VP0710		353.135	739.158	0.00853367
VP0711		138.278	339.233	2.3e-08
VP0712		504.164	533.883	0.934498
VP0713		1735.6	1793.12	0.904589
VP0714		230.317	204.276	0.381999
VP0715		285.643	154.455	0.0239531
VP0716		1.94336	0.772574	0.495145
VP0717		2.45027	3.70044	0.864488
VP0718		0	0	NA
VP0719		0.971678	0.662177	0.87221
VP0720		1.94336	5.12669	0.637075
VP0721		0	0	NA
VP0722		0	0	NA
VP0723		389	268.352	0.732314
VP0724		140.903	136.951	0.478907
VP0725		0	0	NA
VP0726		1.94336	1.49416	0.861991
VP0727		1.2442	1.60273	0.868091
VP0728		233.242	271.09	0.975089
VP0729		0	0	NA
VP0730		562.677	577.931	0.590194
VP0731		0.971678	0.874635	0.958039
VP0732		413.114	434.944	0.753988
VP0733		228.416	317.504	0.366807
VP0734		77.7836	88.4597	0.914048
VP0735		8.1934	9.15527	0.844879
VP0736		34.683	69.2931	0.5395
VP0737		0	0	NA
VP0738		4.85839	22.5574	0.509208
VP0739		0	0	NA
VP0740		0	0	NA
VP0741		0	0	NA
VP0742		1.94336	1.02534	0.772897
VP0743		0	0	NA
VP0744		0	0	NA
VP0745		17.5688	9.04998	0.898832
VP0746		339.438	478.745	0.330962
VP0747		0.971678	0.559902	0.828389
VP0748		1132.35	1140.14	0.534131
VP0749		340.289	280.754	0.470204
VP0750		213.054	233.629	0.991574
VP0751		370.101	407.394	0.967506
VP0752		96.5826	116.458	0.862205
VP0753		799.815	515.363	0.908347
VP0754		36.9238	49.2162	0.772309
VP0755		1228.36	1408.46	0.915836
VP0756		362.584	396.568	0.956225
VP0757		400.586	325.356	0.68991
VP0758		1131.81	1144.97	0.64273
VP0759		5.83007	1.02534	0.495087
VP0760		1392.64	1278.22	0.936893
VP0761		145.479	111.457	0.896334
VP0762		0	0	NA
VP0763		6.39698	17.0457	0.435249
VP0764		925.344	632.554	0.0111938
VP0765		0	0	NA
VP0766		278.697	239.598	0.794723
VP0767		437.635	325.961	0.149578
VP0768		473.217	425.237	0.268703
VP0769		51.8512	52.8238	0.794146
VP0770		244.863	214.227	0.398588
VP0771		9.11581	5.12669	0.956225
VP0772		342.393	370.663	0.919384
VP0773		392.694	484.529	0.997712
VP0774		539.634	466.826	0.615903
VP0775		145.611	166.635	0.991574
VP0776		270.39	331.601	0.685883
VP0777		42.6625	46.9651	0.406394
VP0778		396.091	471.688	0.317359
VP0779		0.749249	3.07601	0.53757
VP0780		131.533	159.386	0.624096
VP0781		130.268	181.043	0.815247
VP0782		239.203	228.739	0.303435
VP0783		141.285	187.095	0.498072
VP0784		249.851	271.623	0.898832
VP0785		837.377	576.199	0.228255
VP0786		563.172	297.681	0.150213
VP0787		0	0	NA
VP0788		487.214	349.08	0.110725
VP0789		49.5556	82.0146	0.921506
VP0790		494.737	501.343	0.815247
VP0791		1001.54	1286.83	0.531132
VP0792		11.6601	13.1995	0.980247
VP0793		467.72	1011.84	5.17e-05
VP0794		722.783	1362.61	4.52e-10
VP0795		166.923	269.664	0.00774922
VP0796		84.5775	119.067	0.541403
VP0797		31.4147	44.6384	0.772309
VP0798		463.814	359.381	0.856877
VP0799		0	0	NA
VP0800		3.51378	3.49668	0.973479
VP0801		42.7538	45.1148	0.902301
VP0802		1837.27	1901.36	0.831291
VP0803		12.6409	7.17736	0.981897
VP0804		86.5911	62.7731	0.661772
VP0805		355.154	381.224	0.864488
VP0806		327.112	335.356	0.868375
VP0807		51.3865	60.4949	0.900364
VP0808		401.789	387.761	0.716049
VP0809		508.703	504.429	0.496643
VP0810		355.278	269.359	0.470204
VP0811		114.41	116.888	0.9457
VP0812		443.909	497.155	0.833513
VP0813		172.457	113.812	0.89776
VP0814		343.136	436.993	0.83197
VP0815		37.1767	35.7448	0.908347
VP0816		453.936	358.207	0.981668
VP0817		87.7329	71.825	0.956225
VP0818		517.961	402.486	0.811501
VP0819		226.105	226.893	0.427672
VP0820		299.378	228.654	0.531132
VP0821		873.947	930.058	0.560434
VP0822		0	0	NA
VP0823		0	0	NA
VP0824		1026.83	1096.83	0.978274
VP0825		285.992	1067.38	1.5e-07
VP0826		1462.96	1692.68	0.48423
VP0827		1403.56	1081.46	0.769976
VP0828		522.607	364.633	0.0630107
VP0829		189.378	190.465	0.770889
VP0830		29.1503	14.2481	0.429793
VP0831		2672.72	3264.33	0.07017
VP0832		0	0	NA
VP0833		10.0817	7.14964	0.777701
VP0834		558.206	540.269	0.971367
VP0835		0	0	NA
VP0836		167.981	158.773	0.98024
VP0837		555.858	592.768	0.752574
VP0838		0	0	NA
VP0839		8.71478	33.8133	0.0101032
VP0840		237.675	232.539	0.790894
VP0841		195.956	159.425	0.792617
VP0842		545.38	499.149	0.89776
VP0843		29.449	29.4972	0.98448
VP0844		49.5632	50.3817	0.956225
VP0845		307.646	325.762	0.940272
VP0846		163.674	144.004	0.949453
VP0847		77.2862	114.856	0.437336
VP0848		29.5505	66.9914	0.0482423
VP0849		738.13	661.866	0.770439
VP0850		739.765	646.982	0.587461
VP0851		217.475	262.86	0.509786
VP0852		137.761	97.363	0.719363
VP0853		149.622	160.922	0.557064
VP0854		2085.37	2397.82	0.287275
VP0855		53.8232	57.4189	0.719546
VP0856		9.71678	18.4561	0.831336
VP0857		130.167	77.1818	0.220804
VP0858		1149.8	1552	0.436468
VP0859		69.5761	59.1119	0.680413
VP0860		175.874	139.872	0.823298
VP0861		0	0	NA
VP0862		15.1047	6.32583	0.510765
VP0863		172.899	131.102	0.998752
VP0864		409.086	392.761	0.852244
VP0865		477.58	613.718	0.787649
VP0866		0	0	NA
VP0867		192.61	231.817	0.947265
VP0868		252.179	211.047	0.476147
VP0869		265.281	329.146	0.731447
VP0870		544.85	449.806	0.38726
VP0871		395.421	529.581	0.21909
VP0872		3.88671	1.86004	0.502674
VP0873		59.1147	45.088	0.892829
VP0874		7.30328	6.32646	0.633572
VP0875		63.6841	68.2689	0.791544
VP0876		488.9	432.229	0.477659
VP0877		365.223	535.658	0.228255
VP0878		727.127	619.658	0.34997
VP0879		0.971678	0.392174	0.679719
VP0880		1024.38	1065.14	0.840657
VP0881		302.219	404.789	0.844088
VP0882		303.627	320.642	0.877247
VP0883		29.7885	35.9587	0.996513
VP0884		238.467	218.194	0.927823
VP0885		7.21004	8.43677	0.976491
VP0886		35.6456	87.7937	0.285605
VP0887		87.9617	60.4105	0.865052
VP0888		214.382	175.146	0.940366
VP0889		759.6	517.295	0.569279
VP0890		478.924	485.039	0.866387
VP0891		76.3103	81.3484	0.555411
VP0892		598.072	476.95	0.273083
VP0893		212.362	287.852	0.734897
VP0894		91.591	153.602	0.164663
VP0895		71.5031	79.4625	0.981897
VP0896		174.923	217.787	0.935949
VP0897		107.417	109.887	0.958555
VP0898		213.287	238.97	0.982374
VP0899		637.775	367.019	0.560395
VP0900		172.498	260.296	0.823298
VP0901		191.607	263.584	0.895118
VP0902		357.514	374.19	0.322677
VP0903		283.412	301.79	0.769976
VP0904		55.1647	62.3532	0.770093
VP0905		271.262	255.547	0.954745
VP0906		27.4151	39.9882	0.549178
VP0907		1056.68	1117.35	0.940566
VP0908		230.442	256.437	0.962173
VP0909		306.185	253.119	0.581375
VP0910		114.734	157.543	0.844088
VP0911		61.1495	42.748	0.649842
VP0912		862.023	819.718	0.477659
VP0913		76.9179	96.5069	0.853514
VP0914		523.548	297.218	0.981249
VP0915		663.225	662.929	0.499876
VP0916		42.7939	56.7724	0.913477
VP0917		512.552	458.268	0.900364
VP0918		918.5	911.3	0.283582
VP0919		49.142	50.3394	0.872975
VP0920		95.8728	100.47	0.938643
VP0921		424.531	412.609	0.673254
VP0922		192.907	193.69	0.986782
VP0923		223.838	195.176	0.837801
VP0924		220.805	204.482	0.618981
VP0925		522.105	557.443	0.672502
VP0926		297.97	292.635	0.934498
VP0927		744.235	781.09	0.794146
VP0928		306.106	306.154	0.887788
VP0929		877.464	843.778	0.757751
VP0930		137.386	116.439	0.843349
VP0931		280.826	316.618	0.940272
VP0932		507.107	492.688	0.965215
VP0933		498.499	465.803	0.799863
VP0934		17.4902	15.3805	0.662449
VP0935		0	0	NA
VP0936		354.527	460.369	0.85736
VP0937		719.907	724.046	0.264004
VP0938		343.446	418.785	0.612829
VP0939		330.5	462.469	0.24477
VP0940		244.992	272.783	0.872975
VP0941		1174.1	1145.49	0.613584
VP0942		121.46	172.969	0.93882
VP0943		31.6583	23.049	0.433825
VP0944		226.669	192.527	0.981249
VP0945		94.2023	116.595	0.788945
VP0946		466.107	540.485	0.787835
VP0947		184.54	201.722	0.943156
VP0948		1527.15	1481.75	0.753988
VP0949		354.787	218.383	0.908347
VP0950		288.515	345.763	0.66003
VP0951		64.1307	64.3855	0.880004
VP0952		508.82	333.559	0.570581
VP0953		1029.7	1308.28	0.619346
VP0954		150.312	144.981	0.895118
VP0955		92.3026	87.2485	0.907428
VP0956		461.42	385.207	0.329199
VP0957		116.662	104.369	0.978497
VP0958		212.082	211.449	0.892829
VP0959		657.689	87.6214	2.66e-23
VP0960		302.743	294.556	0.935949
VP0961		31.9906	36.9121	0.775499
VP0962		343.872	320.183	0.247496
VP0963		324.178	364.566	0.848641
VP0964		70.825	103.559	0.260153
VP0965		750.773	755.318	0.534131
VP0966		182.675	170.078	0.765429
VP0967		522.305	400.071	0.993133
VP0968		289.926	268.997	0.752574
VP0969		585.729	666.478	0.890011
VP0970		23.8195	21.5321	0.627864
VP0971		221.047	256.363	0.428379
VP0972		4.82952	12.404	0.663998
VP0973		277.77	272.699	0.923206
VP0974		107.251	59.0917	0.0834199
VP0975		940.48	1252.6	0.0315353
VP0976		275.365	313.756	0.657331
VP0977		0.971678	0.360192	0.661225
VP0978		1.94336	0.71892	0.661225
VP0979		0	0	NA
VP0980		3.08436	3.44682	0.924345
VP0981		1133.17	1006.13	0.615903
VP0982		0	0	NA
VP0983		0	0	NA
VP0984		0	0	NA
VP0985		631.428	598.605	0.892829
VP0986		520.61	417.329	0.268241
VP0987		97.7641	73.506	0.470204
VP0988		949.562	793.101	0.992946
VP0989		18.4619	14.1092	0.306234
VP0990		226.149	245.717	0.752574
VP0991		350.467	275.891	0.752468
VP0992		207.175	269.715	0.864863
VP0993		269.171	427.394	0.700842
VP0994		966.445	1029.92	0.956225
VP0995		810.833	1011.58	0.986491
VP0996		907.493	1080.34	0.806145
VP0997		120.863	109.288	0.820617
VP0998		148.883	220.995	0.298725
VP0999		385.032	426.182	0.797055
VP1000		295.46	300.789	0.940272
VP1001		266.006	249.75	0.534149
VP1002		1231.14	1150.85	0.68991
VP1003		125.08	123.024	0.531132
VP1004		18.4619	19.4814	0.841534
VP1005		0	0	NA
VP1006		243.581	221.232	0.197104
VP1007		513.211	541.695	0.974644
VP1008		591.269	652.843	0.720959
VP1009		377.378	340.625	0.885164
VP1010		182.7	354.33	0.267265
VP1011		243.884	292.464	0.313723
VP1012		159.761	136.836	0.96268
VP1013		106.155	111.158	0.437001
VP1014		1010.18	1011.34	0.93886
VP1015		198.023	208.291	0.974182
VP1016		0	0	NA
VP1017		330.075	352.633	0.935949
VP1018		219.093	270.836	0.893018
VP1019		238.216	247.895	0.614406
VP1020		156.799	272.946	0.104396
VP1021		142.965	127.789	0.872975
VP1022		0.971678	0.452708	0.72299
VP1023		988.3	920.314	0.575154
VP1024		637.065	421.059	0.05622
VP1025		324.114	480.492	0.447457
VP1026		184.805	212.305	0.741357
VP1027		1258.56	564.761	0.0021712
VP1028		7188.19	2323.91	3.35e-15
VP1029		147.695	170.806	0.966737
VP1030		141.646	131.239	0.659614
VP1031		366.385	188.62	0.837758
VP1032		198.583	227.093	0.683845
VP1033		196.09	199.722	0.324329
VP1034		228.703	330.487	0.188586
VP1035		0	0	NA
VP1036		0.506781	3.07601	0.471623
VP1037		2.09953	1.63727	0.864488
VP1038		40.2071	20.5894	0.249005
VP1039		0	0	NA
VP1040		141.055	99.8976	0.0694644
VP1041		143.439	98.0779	0.148902
VP1042		55.3856	40.4884	0.863171
VP1043		145.257	82.0755	0.194029
VP1044		146.157	185.782	0.803726
VP1045		150.584	162.618	0.79479
VP1046		380.317	486.118	0.959729
VP1047		0.971678	0.627005	0.859552
VP1048		0	0	NA
VP1049		212.761	218.408	0.976491
VP1050		188.334	174.961	0.549178
VP1051		0	0	NA
VP1052		0	0	NA
VP1053		29.9311	22.1384	0.498072
VP1054		11.325	10.2502	0.925176
VP1055		130.9	190.753	0.534131
VP1056		241.658	350.096	0.357022
VP1057		0.971678	0.182892	0.50264
VP1058		0.971678	0.224003	0.541047
VP1059		0	0	NA
VP1060		0	0	NA
VP1061		0	0	NA
VP1062		170.69	180.073	0.717237
VP1063		354.292	401.722	0.956225
VP1064		156.681	146.44	0.991574
VP1065		34.8732	50.7002	0.683845
VP1066		370.11	315.145	0.661796
VP1067		509.383	417.952	0.768452
VP1068		147.279	146.336	0.716014
VP1069		826.176	647.953	0.340907
VP1070		170.387	182.513	0.712475
VP1071		716.351	791.258	0.661772
VP1072		912.683	880.166	0.884972
VP1073		171.019	208.977	0.888993
VP1074		183.832	152.91	0.496193
VP1075		1042.79	726.435	0.884972
VP1076		411.09	400.832	0.829071
VP1077		653.959	766.751	0.917772
VP1078		402.453	320.55	0.934498
VP1079		1059.37	875.627	0.983998
VP1080		904.738	688.355	0.731895
VP1081		240.033	255.885	0.850863
VP1082		104.793	77.4886	0.884326
VP1083		2160.66	2003.51	0.454442
VP1084		503.503	385.143	0.367505
VP1085		635.689	635.906	0.833513
VP1086		429.846	311.021	0.422299
VP1087		628.711	500.397	0.0420721
VP1088		392.543	441.117	0.973306
VP1089		50.5272	45.419	0.976491
VP1090		17.9823	4.90283	0.721903
VP1091		193.873	187.307	0.940566
VP1092		896.271	731.484	0.533707
VP1093		52.4706	55.2084	0.852109
VP1094		274.642	233.893	0.377928
VP1095		47.264	90.7479	0.204654
VP1096		145.044	140.621	0.657331
VP1097		314.97	355.9	0.908347
VP1098		546.381	630.433	0.908347
VP1099		237.29	213.29	0.975089
VP1100		250.927	258.621	0.975089
VP1101		0	0	NA
VP1102		300.994	232.28	0.14887
VP1103		770.495	558.512	0.0125813
VP1104		3.62763	6.75014	0.321448
VP1105		0	0	NA
VP1106		0	0	NA
VP1107		455.945	450.124	0.81776
VP1108		0.971678	0.338419	0.626693
VP1109		635.886	644.289	0.986491
VP1110		236.775	212.812	0.746244
VP1111		69.017	82.6999	0.992842
VP1112		307.077	395.975	0.146038
VP1113		431.74	341.242	0.52676
VP1114		223.701	140.786	0.267265
VP1115		200.27	209.145	0.887788
VP1116		137.764	89.653	0.125376
VP1117		54.6565	49.7257	0.908347
VP1118		740.907	842.051	0.029145
VP1119		122.964	127.494	0.641966
VP1120		125.394	148.728	0.978497
VP1121		523.717	514.917	0.575154
VP1122		217.872	220.583	0.665378
VP1123		517.317	456.121	0.42481
VP1124		123.803	82.8436	0.623501
VP1125		107.039	145.497	0.552657
VP1126		108.406	117.572	0.907428
VP1127		30.9086	19.4814	0.927901
VP1128		0.761141	1.02534	0.888956
VP1129		119.404	153.314	0.30473
VP1130		1.13855	1.40111	0.913405
VP1131		76.8736	87.7703	0.9435
VP1132		261.024	308.92	0.368549
VP1133		2.4311	1.02534	0.688195
VP1134		996.339	995.668	0.481575
VP1135		1151.87	1085	0.823298
VP1136		492.306	456.515	0.936893
VP1137		111.332	151.802	0.986491
VP1138		276.429	315.482	0.830316
VP1139		290.393	262.642	0.984963
VP1140		287.295	274.048	0.908646
VP1141		380.378	207.737	0.272576
VP1142		546.026	191.371	0.408623
VP1143		136.029	103.056	0.554638
VP1144		188.893	143.691	0.932246
VP1145		86.3245	62.7054	0.129759
VP1146		38.6354	20.7096	0.340907
VP1147		258.21	180.11	0.108279
VP1148		0	0	NA
VP1149		75.9822	79.915	0.888956
VP1150		0	0	NA
VP1151		188.114	189.637	0.888064
VP1152		144.757	144.226	0.935645
VP1153		266.752	203.438	0.816035
VP1154		157.821	166.925	0.81012
VP1155		97.7169	131.511	0.943639
VP1156		150.61	51.6376	0.892829
VP1157		151.85	120.56	0.631946
VP1158		3.34061	14.3547	0.14302
VP1159		329.149	349.32	0.884326
VP1160		3.08909	2.58107	0.991574
VP1161		361.729	283.813	0.811501
VP1162		817.006	835.257	0.991574
VP1163		404.037	398.764	0.229367
VP1164		207.861	225.248	0.864863
VP1165		0	0	NA
VP1166		75.4841	53.3659	0.983709
VP1167		0.971678	0.980099	0.983998
VP1168		0	0	NA
VP1169		0	0	NA
VP1170		0	0	NA
VP1171		35.2764	31.7365	0.767991
VP1172		139.693	161.209	0.908404
VP1173		55.3309	74.5335	0.619374
VP1174		119.845	89.2832	0.696661
VP1175		503.299	592.992	0.317359
VP1176		203.042	174.293	0.470261
VP1177		93.4216	98.7163	0.940566
VP1178		764.351	677.126	0.787649
VP1179		115.432	67.4438	0.0744302
VP1180		293.244	268.493	0.645768
VP1181		250.261	244.118	0.922553
VP1182		191.349	199.371	0.989677
VP1183		165.05	117.125	0.24477
VP1184		432.064	428.392	0.86963
VP1185		382.548	302.455	0.819248
VP1186		69.0831	54.7839	0.731821
VP1187		197.838	224.003	0.833513
VP1188		187.411	290.328	0.402545
VP1189		445.76	469.715	0.763641
VP1190		642.547	539.167	0.913405
VP1191		0.964014	1.02534	0.941728
VP1192		153.002	157.867	0.702299
VP1193		222.941	186.859	0.824384
VP1194		105.703	108.242	0.986782
VP1195		367.772	396.906	0.554638
VP1196		279.896	223.628	0.38726
VP1197		165.453	180.443	0.921506
VP1198		81.7837	101.599	0.678109
VP1199		792.191	600.811	0.557533
VP1200		228.641	298.183	0.763965
VP1201		658.861	649.686	0.970613
VP1202		242.133	204.21	0.644061
VP1203		104.105	96.242	0.996126
VP1204		64.9842	70.6946	0.890649
VP1205		94.2527	67.8147	0.717237
VP1206		23.7022	7.61012	0.661465
VP1207		741.469	540.327	0.594398
VP1208		51.4205	74.3314	0.81776
VP1209		88.4227	108.333	0.866479
VP1210		0	0	NA
VP1211		187.519	165.903	0.406845
VP1212		226.523	227.399	0.945911
VP1213		0	0	NA
VP1214		387.416	360.061	0.38726
VP1215		112.861	85.9783	0.328281
VP1216		363.621	328.503	0.708362
VP1217		76.5982	84.6475	0.991574
VP1218		399.571	316.233	0.811501
VP1219		129.241	137.525	0.923206
VP1220		591.945	569.142	0.893471
VP1221		99.7686	99.9516	0.880364
VP1222		94.3823	83.8788	0.661225
VP1223		335.805	380.1	0.646884
VP1224		433.031	344.693	0.712783
VP1225		935.75	787.147	0.723341
VP1226		2508.03	2062.06	0.00803967
VP1227		629.511	568.31	0.505254
VP1228		444.665	535.823	0.627507
VP1229		168.244	149.109	0.978274
VP1230		1063.58	832.026	0.935949
VP1231		0	0	NA
VP1232		337.61	378.712	0.777701
VP1233		32.53	29.4226	0.852403
VP1234		50.8798	47.2477	0.904589
VP1235		381.451	382.401	0.995528
VP1236		402.299	345.471	0.0922696
VP1237		0.971678	0.354715	0.660184
VP1238		157.076	155.677	0.516303
VP1239		334.086	424.709	0.665378
VP1240		189.063	210.025	0.956225
VP1241		241.733	240.483	0.929944
VP1242		8.96275	7.50105	0.977104
VP1243		63.3736	75.5072	0.859552
VP1244		117.451	74.2077	0.839141
VP1245		486.731	383.606	0.27651
VP1246		314.692	303.604	0.745328
VP1247		21.9642	29.7169	0.943156
VP1248		291.937	290.369	0.991574
VP1249		2.17325	1.82712	0.912142
VP1250		0.623324	2.05067	0.355551
VP1251		180.705	195.996	0.624096
VP1252		132.402	125.31	0.665378
VP1253		255.087	245.168	0.298725
VP1254		212.75	233.257	0.956225
VP1255		315.412	388.887	0.889069
VP1256		223.857	192.291	0.434441
VP1257		145.883	124.87	0.557064
VP1258		138.294	108.647	0.850652
VP1259		430.821	334.404	0.410508
VP1260		336.633	337.097	0.75245
VP1261		93.6358	80.1276	0.89776
VP1262		486.534	473.02	0.968598
VP1263		225.102	204.885	0.00122732
VP1264		90.6747	60.9281	0.516303
VP1265		145.417	106.076	0.98024
VP1266		96.1733	86.1853	0.308446
VP1267		184.434	173.206	0.816388
VP1268		71.8589	98.9035	0.975559
VP1269		59.0495	74.3294	0.990938
VP1270		661.094	569.217	0.310355
VP1271		153.819	147.343	0.892824
VP1272		138.478	113.219	0.830316
VP1273		250.408	212.187	0.987291
VP1274		406.505	315.516	0.505254
VP1275		204.338	186.505	0.749015
VP1276		228.403	292.116	0.908404
VP1277		150.269	167.539	0.859376
VP1278		171.674	185.281	0.986491
VP1279		206.667	195.194	0.720959
VP1280		0	0	NA
VP1281		0	0	NA
VP1282		0	0	NA
VP1283		26.5045	42.317	0.692327
VP1284		151.331	132.403	0.195012
VP1285		355.449	285.857	0.684001
VP1286		278.35	275.383	0.992946
VP1287		189.001	157.753	0.93882
VP1288		332.437	325.525	0.206078
VP1289		167.044	145.285	0.356815
VP1290		0.971678	0.59353	0.845135
VP1291		0.971678	1.05115	0.940566
VP1292		41.2064	43.947	0.938734
VP1293		526.469	620.788	0.126989
VP1294		0.971678	0.535717	0.816486
VP1295		145.79	139.696	0.622668
VP1296		172.714	148.644	0.787649
VP1297		329.67	397.811	0.363899
VP1298		207.408	160.274	0.594167
VP1299		297.603	242.168	0.639565
VP1300		137.54	152.523	0.829389
VP1301		200.151	180.279	0.230138
VP1302		100.543	104.037	0.938643
VP1303		96.9173	77.4363	0.350959
VP1304		224.842	198.926	0.633518
VP1305		167.277	174.959	0.569453
VP1306		113.86	95.9715	0.708362
VP1307		113.799	117.975	0.81172
VP1308		293.962	232.79	0.660184
VP1309		30.122	34.3388	0.967506
VP1310		97.9843	105.608	0.900364
VP1311		179.781	161.442	0.931285
VP1312		122.175	105.396	0.603358
VP1313		0	0	NA
VP1314		174.619	145.285	0.563995
VP1315		426.233	463.314	0.863171
VP1316		94.42	101.606	0.787649
VP1317		22.1892	17.4307	0.935754
VP1318		163.703	166.294	0.741692
VP1319		261.153	299.62	0.908347
VP1320		175.488	148.982	0.540327
VP1321		297.945	148.369	0.620064
VP1322		310.406	274.414	0.510765
VP1323		88.4078	117.38	0.846839
VP1324		163.605	173.654	0.986255
VP1325		90.8482	65.6172	0.940272
VP1326		460.472	478.506	0.934498
VP1327		192.913	172.357	0.968598
VP1328		410.531	306.429	0.500065
VP1329		178.82	116.665	0.035568
VP1330		246.091	230.68	0.968354
VP1331		132.345	101.401	0.761908
VP1332		159.938	138.18	0.986491
VP1333		163.967	151.277	0.922611
VP1334		10.6885	5.7115	0.403598
VP1335		243.87	242.417	0.936893
VP1336		74.1815	69.8303	0.798381
VP1337		560.669	459.701	0.646453
VP1338		123.308	148.274	0.752219
VP1339		113.026	74.3796	0.149083
VP1340		731.172	585.693	0.176503
VP1341		3.88671	5.12669	0.875846
VP1342		383.863	303.967	0.355551
VP1343		92.3366	95.5742	0.923206
VP1344		192.667	215.701	0.987705
VP1345		188.619	207.462	0.772309
VP1346		41.4747	32.254	0.855318
VP1347		395.349	300.444	0.0443665
VP1348		111.957	107.632	0.915342
VP1349		144.999	212.613	0.624096
VP1350		289.312	241.934	0.552711
VP1351		241.278	234.686	0.7494
VP1352		150.596	130.216	0.62629
VP1353		225.896	241.523	0.68991
VP1354		74.6333	60.7238	0.887788
VP1355		344.028	297.891	0.643007
VP1356		280.293	243.342	0.509622
VP1357		156.272	162.377	0.936893
VP1358		382.684	280.577	0.0864219
VP1359		314.784	128.165	0.00321516
VP1360		168.1	52.6066	0.00845623
VP1361		159.279	165.5	0.885924
VP1362		31.6415	28.7094	0.755356
VP1363		98.7156	69.8099	0.247496
VP1364		198.422	263.308	0.885924
VP1365		199.403	213.77	0.494045
VP1366		383.444	325.09	0.64008
VP1367		195.981	99.2617	0.123963
VP1368		230.01	229.151	0.43641
VP1369		20.1226	22.37	0.935949
VP1370		49.5556	70.7253	0.960157
VP1371		60.6747	52.7191	0.437704
VP1372		106.55	86.5479	0.904056
VP1373		119.569	121.323	0.928051
VP1374		281.13	266.191	0.84602
VP1375		236.05	211.121	0.300211
VP1376		48.7841	33.2742	0.794228
VP1377		366.745	257.654	0.186856
VP1378		180.828	163.935	0.768452
VP1379		127.939	90.6073	0.172388
VP1380		1933.64	691.728	4.92e-06
VP1381		230.43	241.995	0.89776
VP1382		320.875	449.341	0.971062
VP1383		275.977	232.329	0.21436
VP1384		44.6972	30.1909	0.4577
VP1385		1324.91	902.147	0.00133197
VP1386		2827.26	2524.93	0.00089374
VP1387		8926.78	7928.94	4.67e-05
VP1388		742.038	562.032	0.00738337
VP1389		89.3432	22.4639	0.770439
VP1390		2469.11	2080.12	0.0269896
VP1391		3958.77	2516.55	9.32e-11
VP1392		6276.14	4028.35	9.32e-11
VP1393		2811.06	2307.69	0.103548
VP1394		6441.53	4371.2	1.49e-11
VP1395		1001.39	793.579	0.27651
VP1396		1671.02	1198.88	0.0043442
VP1397		470.292	382.033	0.140839
VP1398		1631.02	1105.5	0.0074214
VP1399		3036.81	2139.6	0.0006777
VP1400		4588.43	3125.09	6.92e-08
VP1401		1811.44	1276.1	0.00155384
VP1402		1043.58	970.993	0.0570375
VP1403		5805.63	3794.58	5.99e-09
VP1404		1087.26	758.059	0.320339
VP1405		4822.62	3486.36	9.76e-05
VP1406		2888.45	1809.63	1.59e-07
VP1407		4788.43	2506.65	2.98e-08
VP1408		11516	7261.27	8.58e-18
VP1409		2962.15	1334.01	1.82e-10
VP1410		843.844	639.252	0.0393512
VP1411		4266.26	2871.74	2.68e-05
VP1412		943.362	642.494	0.128462
VP1413		3414.54	2192.04	7.13e-06
VP1414		1834.65	1371.74	0.0744302
VP1415		6376.5	4653.08	4.81e-06
VP1416		169.26	114.486	0.852109
VP1417		263.239	236.82	0.735191
VP1418		42.8376	26.3054	0.753988
VP1419		83.5128	84.3143	0.775858
VP1420		31.581	30.7639	0.940272
VP1421		41.3138	68.394	0.195335
VP1422		83.004	58.8767	0.692327
VP1423		400.163	271.803	0.935949
VP1424		6.80174	9.55393	0.957194
VP1425		164.225	167.599	0.82648
VP1426		371.387	336.196	0.558256
VP1427		254.452	243.11	0.901496
VP1428		26.0128	46.658	0.627864
VP1429		10.6885	36.2563	0.641966
VP1430		145.207	60.5556	0.00185994
VP1431		289.402	272.607	0.887242
VP1432		299.84	273.17	0.956225
VP1433		11.0056	7.97954	0.860463
VP1434		80.4408	98.4705	0.644061
VP1435		353.915	351.469	0.955012
VP1436		86.7233	78.5972	0.956225
VP1437		23.1363	25.7859	0.980247
VP1438		105.297	76.8768	0.861526
VP1439		57.3078	47.1569	0.66003
VP1440		12.3494	14.2903	0.81172
VP1441		154.054	211.073	0.558315
VP1442		95.1777	68.9338	0.989339
VP1443		75.6797	74.1433	0.923206
VP1444		511.557	511.79	0.968633
VP1445		28.5633	30.0348	0.897507
VP1446		286.813	199.142	0.787649
VP1447		532.523	391.308	0.0630107
VP1448		205.788	189.985	0.986491
VP1449		119.909	113.936	0.925176
VP1450		80.2979	80.7471	0.860463
VP1451		120.202	110.777	0.861698
VP1452		178.635	79.5434	0.562057
VP1453		251.261	272.752	0.54473
VP1454		252.659	251.954	0.244575
VP1455		120.78	101.516	0.889069
VP1456		371.224	356.447	0.518696
VP1457		40.3038	35.5036	0.798855
VP1458		121.225	111.986	0.770439
VP1459		169.103	108.36	0.0117948
VP1460		1.94336	0.110675	0.408623
VP1461		91.4297	79.9744	0.725689
VP1462		294.658	264.396	0.927347
VP1463		55.5098	81.8557	0.116521
VP1464		247.719	154.361	0.0864219
VP1465		428.323	199.246	0.716049
VP1466		178.096	161.041	0.861577
VP1467		172.553	134.077	0.642253
VP1468		261.289	222.729	0.481037
VP1469		255.147	229.118	0.559658
VP1470		7.77342	2.63278	0.397253
VP1471		17.4902	20.6154	0.961522
VP1472		13.447	8.9825	0.39296
VP1473		186.585	165.314	0.844088
VP1474		272.638	226.944	0.645768
VP1475		145.893	130.847	0.62264
VP1476		69.7546	52.7786	0.274467
VP1477		272.615	154.871	0.4577
VP1478		282.835	214.466	0.689424
VP1479		204.514	186.226	0.978274
VP1480		110.317	59.3507	0.81776
VP1481		121.291	97.1918	0.716049
VP1482		129.369	158.557	0.991574
VP1483		186.791	172.225	0.61082
VP1484		66.0741	62.3409	0.593523
VP1485		45.4259	49.5025	0.98024
VP1486		218.611	229.235	0.889143
VP1487		194.674	91.0008	0.936893
VP1488		91.3697	98.1821	0.794458
VP1489		50.0103	44.9824	0.816486
VP1490		85.9157	84.1735	0.958555
VP1491		44.8753	65.3402	0.678528
VP1492		121.167	115.405	0.913405
VP1493		131.767	99.9841	0.534149
VP1494		99.1856	157.157	0.171855
VP1495		32.0654	24.4853	0.495087
VP1496		149.406	115.463	0.786725
VP1497		60.1563	93.2464	0.787649
VP1498		146.59	137.631	0.98346
VP1499		90.7754	63.6401	0.434441
VP1500		1.17302	3.07601	0.615903
VP1501		106.557	127.852	0.787835
VP1502		78.0593	56.1822	0.868091
VP1503		366.265	299.661	0.14887
VP1504		167.367	186.566	0.875923
VP1505		66.3808	48.794	0.719494
VP1506		197.93	148.755	0.913405
VP1507		8.99094	20.5067	0.510781
VP1508		116.153	91.1762	0.178321
VP1509		103.74	67.3529	0.266811
VP1510		272.945	230.712	0.763641
VP1511		37.0255	40.1843	0.884972
VP1512		0	0	NA
VP1513		432.356	371.512	0.93886
VP1514		124.247	160.698	0.764097
VP1515		226.863	193.123	0.433885
VP1516		156.072	104.392	0.745578
VP1517		580.856	1068.41	5.03e-11
VP1518		0	0	NA
VP1519		52.1177	51.7585	0.74767
VP1520		40.8105	25.9608	0.327344
VP1521		409.749	320.569	0.991403
VP1522		286.57	202.086	0.778355
VP1523		219.723	224.469	0.907428
VP1524		115.831	111.314	0.43119
VP1525		996.578	841.161	0.403598
VP1526		461.52	500.047	0.729973
VP1527		108.181	93.7745	0.837121
VP1528		230.867	159.498	0.123861
VP1529		368.458	264.75	0.170612
VP1530		37.0823	12.0244	0.00671106
VP1531		76.9681	83.9296	0.980247
VP1532		61.8324	70.9449	0.877247
VP1533		233.271	165.946	0.866387
VP1534		22.5657	15.9134	0.725775
VP1535		217.058	107.506	0.16996
VP1536		84.0803	89.9072	0.748707
VP1537		142.553	104.271	0.320837
VP1538		6.49495	9.22804	0.439678
VP1539		423.601	259.803	0.0393512
VP1540		82.7587	49.3838	0.159655
VP1541		259.686	170.733	0.34174
VP1542		39.8388	33.7995	0.660184
VP1543		95.6816	61.5651	0.123963
VP1544		762.433	411.364	0.00029105
VP1545		304.668	158.513	0.0364043
VP1546		222.037	272.481	0.54473
VP1547		217.457	213.05	0.882363
VP1548		3.15729	4.49966	0.981249
VP1549		12.4198	7.7174	0.496193
VP1550		8.7451	7.82298	0.875873
VP1551		106.484	91.0763	0.789667
VP1552		13.6035	14.3547	0.957998
VP1553		60.7024	64.9077	0.723337
VP1554		28.1787	17.0981	0.586321
VP1555		7.77342	7.17736	0.978274
VP1556		240.38	274.765	0.665378
VP1557		84.1803	62.3364	0.989596
VP1558		136.943	157.978	0.855318
VP1559		22.1215	27.6841	0.314069
VP1560		10.6885	11.1303	0.952749
VP1561		517.443	439.401	0.182272
VP1562		24.539	21.7301	0.570581
VP1563		30.122	41.285	0.914402
VP1564		373.582	342.77	0.435249
VP1565		5.23073	5.5871	0.913405
VP1566		35.4768	18.4561	0.868375
VP1567		54.313	51.2772	0.980247
VP1568		25.2636	20.6652	0.860463
VP1569		29.3179	31.7855	0.914048
VP1570		2.91503	0.238207	0.424385
VP1571		4.84991	7.68021	0.703088
VP1572		17.5113	8.61922	0.991227
VP1573		16.5185	7.51993	0.431547
VP1574		27.207	14.4876	0.477907
VP1575		34.9804	46.8221	0.769976
VP1576		0.971678	0.181429	0.501152
VP1577		62.9887	97.3733	0.554638
VP1578		16.5909	30.3139	0.772309
VP1579		10.6885	4.03915	0.338276
VP1580		0	0	NA
VP1581		0.47821	1.02534	0.681511
VP1582		0	0	NA
VP1583		81.6714	94.6283	0.817971
VP1584		71.197	115.663	0.743389
VP1585		25.8072	26.8787	0.435249
VP1586		27.8571	11.2517	0.225271
VP1587		46.681	30.7249	0.837836
VP1588		72.1258	61.1562	0.563995
VP1589		11.366	7.58692	0.863171
VP1590		113.966	108.095	0.981249
VP1591		0	0	NA
VP1592		0	0	NA
VP1593		14.9495	10.604	0.872975
VP1594		4.85839	2.57893	0.482038
VP1595		453.48	412.853	0.186941
VP1596		33.1121	39.1191	0.992495
VP1597		341.358	354.16	0.615903
VP1598		2.59505	2.05067	0.974497
VP1599		19.5532	19.1797	0.744548
VP1600		1.94336	0.345848	0.498072
VP1601		39.266	59.3433	0.863549
VP1602		898.282	634.225	0.0622388
VP1603		34.0087	35.7905	0.725775
VP1604		536.24	394.78	0.401167
VP1605		152.37	126.661	0.463738
VP1606		588.717	358.085	0.00036172
VP1607		50.8043	30.0031	0.101648
VP1608		39.7239	40.2826	0.347766
VP1609		281.972	263.898	0.457509
VP1610		245.705	190.607	0.0264944
VP1611		342.049	285.279	0.230374
VP1612		1454.62	1346.65	0.560778
VP1613		55.0961	48.6398	0.738788
VP1614		304.857	237.294	0.0011278
VP1615		268.443	225.745	0.936893
VP1616		103.68	142.74	0.887788
VP1617		33.828	30.1706	0.908347
VP1618		75.6883	59.4696	0.971532
VP1619		23.2482	22.9836	0.841775
VP1620		285.748	319.454	0.68991
VP1621		310.048	315.46	0.590194
VP1622		314.239	283.359	0.530179
VP1623		131.176	93.7617	0.0563166
VP1624		0	0	NA
VP1625		55.404	36.8193	0.531132
VP1626		0	0	NA
VP1627		53.5321	36.2727	0.924345
VP1628		147.864	111.582	0.495145
VP1629		277.368	225.678	0.861991
VP1630		2026.37	2033.48	0.623501
VP1631		237.791	185.17	0.417246
VP1632		152.155	110.079	0.272192
VP1633		2195.13	2125.08	0.509786
VP1634		250.179	252.646	0.917631
VP1635		79.1884	36.4515	0.0678637
VP1636		29.7648	38.1873	0.969095
VP1637		359.379	325.654	0.196379
VP1638		50.3954	58.9438	0.955206
VP1639		67.9055	67.7026	0.91894
VP1640		131.016	152.959	0.98811
VP1641		245.408	227.287	0.607567
VP1642		258.025	223.29	0.433885
VP1643		186.562	116.623	0.398692
VP1644		558.604	415.249	0.101674
VP1645		291.749	230.788	0.54473
VP1646		500.595	388.41	0.866387
VP1647		179.874	134.916	0.135244
VP1648		76.7333	62.9591	0.833513
VP1649		96.9924	88.8801	0.924932
VP1650		20.2104	19.2895	0.738701
VP1651		232.951	124.885	0.885558
VP1652		49.3883	52.1944	0.831336
VP1653		273.05	153.921	0.403202
VP1654		232.578	166.289	0.815247
VP1655		223.096	239.046	0.679719
VP1656		110.02	88.6091	0.868091
VP1657		142.964	123.682	0.702413
VP1658		23.9529	25.1156	0.859552
VP1659		156.788	142.928	0.741692
VP1660		35.9521	12.0357	0.122931
VP1661		11.1248	6.68843	0.470204
VP1662		176.914	208.475	0.978274
VP1663		26.6405	31.0611	0.892829
VP1664		52.7395	42.8245	0.845135
VP1665		32.5845	18.7673	0.570581
VP1666		39.6154	69.77	0.624096
VP1667		36.1637	64.8605	0.872975
VP1668		97.2193	126.642	0.93882
VP1669		57.6077	56.1993	0.758107
VP1670		255.998	166.413	0.55562
VP1671		52.4545	71.9174	0.859552
VP1672		170.044	110.741	0.193896
VP1673		43.5437	48.5749	0.859376
VP1674		100.804	50.5501	0.772309
VP1675		125.629	119.675	0.927901
VP1676		188.316	170.259	0.872975
VP1677		161.105	114.455	0.769113
VP1678		207.669	182.63	0.85736
VP1679		169.104	147.404	0.66732
VP1680		199.524	141.568	0.720959
VP1681		3.88671	0.40884	0.435249
VP1682		46.2003	46.8276	0.957998
VP1683		367.212	388.794	0.54473
VP1684		16.5503	10.7713	0.768452
VP1685		187.15	139.771	0.719036
VP1686		267.224	173.021	0.191469
VP1687		34.3123	22.2262	0.88032
VP1688		81.6362	97.5857	0.976812
VP1689		147.249	62.587	0.777701
VP1690		82.7908	70.7784	0.234064
VP1691		13.6035	15.7263	0.557064
VP1692		69.1974	36.3822	0.271731
VP1693		26.1204	12.9095	0.236003
VP1694		24.2919	28.0476	0.908347
VP1695		161.676	169.977	0.89776
VP1696		384.651	339.991	0.649727
VP1697		84.8808	88.1795	0.787649
VP1698		10.137	11.6128	0.940566
VP1699		180.854	148.589	0.792803
VP1700		46.7913	20.8386	0.683275
VP1701		46.1356	42.8124	0.991574
VP1702		31.8408	53.9118	0.959209
VP1703		496.971	365.907	0.190192
VP1704		229.254	180.013	0.570473
VP1705		99.6544	68.6976	0.691508
VP1706		37.0956	19.6382	0.718384
VP1707		345.787	287.957	0.698246
VP1708		63.9592	27.3287	5.24e-06
VP1709		82.0473	48.5404	0.455271
VP1710		253.057	39.7698	6.48e-15
VP1711		170.044	141.003	0.325875
VP1712		232.046	227.465	0.428379
VP1713		300.076	224.045	0.462906
VP1714		94.9932	89.8778	0.956225
VP1715		204.111	158.628	0.222301
VP1716		27.207	26.5602	0.770093
VP1717		164.326	185.376	0.895714
VP1718		205.44	156.579	0.833513
VP1719		176.724	262.891	0.450661
VP1720		125.232	132.208	0.883768
VP1721		257.366	237.362	0.940095
VP1722		27.4063	23.1072	0.251796
VP1723		197.739	178.296	0.858607
VP1724		68.2577	60.0133	0.956225
VP1725		223.056	223.327	0.587992
VP1726		223.017	103.454	0.39296
VP1727		96.1791	107.051	0.941593
VP1728		173.768	180.469	0.889143
VP1729		71.174	76.3834	0.823298
VP1730		206.838	273.784	0.955206
VP1731		198.644	140.559	0.319399
VP1732		17.6095	19.7615	0.848641
VP1733		42.3475	64.2216	0.837836
VP1734		66.4653	75.2661	0.976884
VP1735		207.748	249.077	0.978497
VP1736		198.04	249.054	0.428379
VP1737		52.7111	34.0077	0.940981
VP1738		85.746	84.6494	0.719494
VP1739		330.904	232.693	0.0579367
VP1740		26.8767	26.0218	0.513137
VP1741		114.656	95.6431	0.848345
VP1742		104.284	79.1776	0.861526
VP1743		159.866	133.024	0.681794
VP1744		396.7	418.559	0.719494
VP1745		219.326	237.259	0.943156
VP1746		7.77342	4.27183	0.273083
VP1747		561.883	498.199	0.69388
VP1748		64.6602	30.8082	0.459716
VP1749		70.2991	58.2598	0.940272
VP1750		18.4619	24.3779	0.619094
VP1751		186.899	178.221	0.763641
VP1752		182.061	155.626	0.831336
VP1753		132.52	190.376	0.393907
VP1754		339.29	292.805	0.716049
VP1755		592.896	448.282	0.399877
VP1756		110.099	122.597	0.877247
VP1757		276.576	285.961	0.958474
VP1758		174.902	135.741	0.719363
VP1759		27.1404	27.8853	0.718882
VP1760		158.702	115.12	0.720959
VP1761		101.885	114.251	0.952749
VP1762		20.8906	23.4086	0.941593
VP1763		129.902	82.0541	0.159434
VP1764		217.018	252.57	0.81172
VP1765		123.249	136.563	0.987291
VP1766		65.0088	70.2046	0.66732
VP1767		438.229	487.274	0.405446
VP1768		241.978	172.6	0.0264944
VP1769		29.1503	15.9055	0.235818
VP1770		121.323	79.7911	0.306234
VP1771		341.342	343.234	0.3499
VP1772		310.763	186.489	0.250731
VP1773		244.378	262.964	0.888956
VP1774		332.163	279.199	0.906182
VP1775		325.534	238.774	0.610296
VP1776		38.8671	14.7297	0.534885
VP1777		291.75	143.193	0.381632
VP1778		56.9738	43.909	0.615903
VP1779		145.889	152.827	0.89776
VP1780		10.6885	4.10135	0.665631
VP1781		456.823	366.005	0.352547
VP1782		209.098	217.785	0.674462
VP1783		225.126	197.363	0.593444
VP1784		116.601	69.0261	0.297709
VP1785		135.063	128.835	0.978274
VP1786		29.3737	19.7995	0.738701
VP1787		216.563	239.884	0.973267
VP1788		69.2855	52.1553	0.648107
VP1789		90.6246	100.699	0.836315
VP1790		156.579	165.381	0.986782
VP1791		122.322	134.587	0.940566
VP1792		269.995	113.228	0.770439
VP1793		20.4052	20.8946	0.617025
VP1794		114.419	140.714	0.408986
VP1795		5.83007	4.10135	0.956225
VP1796		204.807	204.273	0.936893
VP1797		98.2624	131.538	0.888993
VP1798		116.728	130.052	0.769976
VP1799		4.85839	2.03835	0.39296
VP1800		181.704	108.909	0.719494
VP1801		176.656	199.337	0.691508
VP1802		636.837	532.5	0.494045
VP1803		5.83007	3.08013	0.665631
VP1804		63.1149	103.07	0.64467
VP1805		228.872	261.033	0.98448
VP1806		61.9842	32.8333	0.24477
VP1807		66.4341	64.2884	0.976491
VP1808		217.21	214.18	0.607567
VP1809		31.0937	33.4034	0.952772
VP1810		52.5471	42.0376	0.895118
VP1811		2.91503	3.76526	0.965926
VP1812		382.71	359.167	0.915687
VP1813		142.71	129.165	0.752574
VP1814		198.915	220.537	0.624096
VP1815		79.1006	77.8842	0.93882
VP1816		98.4741	115.73	0.927901
VP1817		320.396	288.174	0.716049
VP1818		0	0	NA
VP1819		104.674	62.4096	0.683367
VP1820		82.248	81.0355	0.403202
VP1821		0.893691	6.15202	0.21436
VP1822		17.4902	11.7792	0.565146
VP1823		361.345	307.316	0.603056
VP1824		266.442	252.488	0.900364
VP1825		200.106	118.908	0.132301
VP1826		247.765	280.85	0.408386
VP1827		193.457	190.615	0.978274
VP1828		62.1291	51.9207	0.64273
VP1829		14.3657	20.5067	0.54772
VP1830		33.037	48.1909	0.518202
VP1831		112.122	130.839	0.973783
VP1832		152.252	126.108	0.945442
VP1833		3.5995	1.71012	0.857873
VP1834		122.986	108.659	0.978836
VP1835		156.14	133.611	0.222705
VP1836		11.9924	12.2072	0.926535
VP1837		0.369286	1.02534	0.624096
VP1838		35.9521	14.3711	0.445546
VP1839		265.773	266.527	0.192825
VP1840		394.711	254.551	0.035568
VP1841		111.015	132.111	0.768452
VP1842		7.87616	20.5503	0.437336
VP1843		80.1359	132.559	0.968633
VP1844		65.5515	98.3034	0.934498
VP1845		177.3	155.575	0.908347
VP1846		10.6885	7.17736	0.908347
VP1847		136.298	205.918	0.191469
VP1848		301.505	223.58	0.53757
VP1849		16.0724	10.1705	0.831094
VP1850		481.81	468.369	0.883768
VP1851		279.135	245.497	0.666216
VP1852		283.982	257.281	0.986491
VP1853		276.965	210.615	0.787835
VP1854		131.439	112.442	0.995957
VP1855		133.632	90.4294	0.612678
VP1856		20.4052	12.312	0.649727
VP1857		0	0	NA
VP1858		25.4256	21.9676	0.923206
VP1859		0	0	NA
VP1860		147.398	179.091	0.963988
VP1861		105.643	110.465	0.71043
VP1862		495.742	368.19	0.246498
VP1863		1.07546	4.10135	0.313723
VP1864		94.8026	82.1542	0.861991
VP1865		181.333	200.359	0.624096
VP1866		129.91	138.824	0.787649
VP1867		255.232	176.657	0.787835
VP1868		164.713	185.41	0.904534
VP1869		118.528	125.012	0.772309
VP1870		309.554	303.666	0.71627
VP1871		175.67	220.445	0.770819
VP1872		14.7048	13.8789	0.954745
VP1873		26.0249	27.2954	0.886828
VP1874		30.122	36.9121	0.976491
VP1875		163.325	209.903	0.852777
VP1876		320.445	324.198	0.967506
VP1877		305.194	299.787	0.861577
VP1878		121.304	120.789	0.755356
VP1879		170.005	187.558	0.92456
VP1880		43.007	19.9704	0.0756435
VP1881		695.262	583.885	0.68991
VP1882		143.834	124.404	0.927901
VP1883		106.233	112.18	0.907428
VP1884		29.528	21.3576	0.772309
VP1885		15.3364	18.3606	0.889069
VP1886		95.2244	65.9028	0.377928
VP1887		70.6464	56.8506	0.988105
VP1888		0.393991	1.02534	0.644061
VP1889		7.24865	3.07601	0.973633
VP1890		866.379	825.762	0.866387
VP1891		138.252	98.4324	0.73156
VP1892		264.223	230.65	0.60887
VP1893		0	0	NA
VP1894		86.6064	59.4104	0.618981
VP1895		73.8475	22.564	0.421927
VP1896		347.492	361.053	0.935949
VP1897		153.406	123.079	0.772309
VP1898		106.434	136.919	0.844088
VP1899		15.5468	17.1139	0.58107
VP1900		257.727	273.001	0.884326
VP1901		238.604	201.84	0.499932
VP1902		341.096	339.046	0.817971
VP1903		93.665	69.3345	0.613278
VP1904		304.903	330.423	0.938734
VP1905		82.3995	82.528	0.936881
VP1906		6.33502	7.74668	0.962203
VP1907		62.1874	66.4839	0.977563
VP1908		151.406	160.005	0.748568
VP1909		389.218	439.942	0.901907
VP1910		274.968	222.625	0.744582
VP1911		216.148	205.107	0.660184
VP1912		62.6446	33.7005	0.599316
VP1913		196.633	230.983	0.555411
VP1914		89.8358	88.3148	0.595211
VP1915		48.0339	58.1507	0.954595
VP1916		445.06	441.972	0.43641
VP1917		208.341	186.505	0.47457
VP1918		162.673	155.867	0.996051
VP1919		428.628	310.769	0.354899
VP1920		477.375	545.156	0.974497
VP1921		9.34311	6.68901	0.719494
VP1922		44.3277	45.3156	0.993709
VP1923		88.0476	55.3736	0.368549
VP1924		68.545	72.221	0.715598
VP1925		834.356	831.221	0.884326
VP1926		259.012	199.745	0.406845
VP1927		250.932	259.254	0.940566
VP1928		50.7944	62.5151	0.843349
VP1929		397.24	420.956	0.855428
VP1930		124.671	113.595	0.996513
VP1931		638.039	553.765	0.449797
VP1932		0	0	NA
VP1933		0	0	NA
VP1934		0.443115	1.02534	0.665378
VP1935		0.971678	0.410937	0.702213
VP1936		121.794	213.669	0.330962
VP1937		376.928	297.967	0.298725
VP1938		360.856	300.614	0.830316
VP1939		192.585	188.265	0.897507
VP1940		332.2	320.338	0.785009
VP1941		566.381	564.895	0.866387
VP1942		749.141	735.954	0.466207
VP1943		2.11736	1.21122	0.627196
VP1944		511.588	496.962	0.9435
VP1945		60.5917	115.511	0.30075
VP1946		619.307	662.011	0.978274
VP1947		258.66	240.611	0.715299
VP1948		189.905	218.533	0.649623
VP1949		65.8306	84.0777	0.411246
VP1950		2.29223	7.53152	0.661225
VP1951		0	0	NA
VP1952		127.192	133.517	0.674149
VP1953		168.336	155.98	0.761908
VP1954		211.96	292.783	0.593523
VP1955		12.3945	13.8816	0.941233
VP1956		386.578	368.587	0.889349
VP1957		42.2852	36.9918	0.405446
VP1958		132.563	137.609	0.995957
VP1959		434.076	406.311	0.863549
VP1960		281.496	353.009	0.848641
VP1961		104.025	137.364	0.649727
VP1962		180.696	155.176	0.258943
VP1963		17.4902	18.4732	0.591355
VP1964		640.217	355.597	0.838625
VP1965		0	0	NA
VP1966		469.846	557.527	0.935949
VP1967		567.135	425.64	0.861991
VP1968		1324.67	1110.29	0.981249
VP1969		163.732	188.255	0.692605
VP1970		136.562	164.478	0.723443
VP1971		41.3654	29.2911	0.626693
VP1972		40.8831	39.355	0.943156
VP1973		378.894	400.727	0.58107
VP1974		652.008	648.59	0.43641
VP1975		16.4831	15.1549	0.983709
VP1976		118.059	116.886	0.752574
VP1977		189.169	167.898	0.777701
VP1978		225.922	250.448	0.904534
VP1979		420.516	490.712	0.81172
VP1980		523.115	608.066	0.630052
VP1981		272.427	214.665	0.439323
VP1982		27.207	16.1267	0.513137
VP1983		229.131	133.535	0.795654
VP1984		240.535	226.822	0.976491
VP1985		188.586	223.426	0.981897
VP1986		413.06	479.598	0.772309
VP1987		129.15	144.451	0.908347
VP1988		194.976	166.888	0.719363
VP1989		183.799	209.184	0.731703
VP1990		269.053	314.591	0.990602
VP1991		243.12	224.128	0.877247
VP1992		140.961	109.609	0.557533
VP1993		313.07	330.119	0.787649
VP1994		344.879	147.615	0.993709
VP1995		66.0723	83.0465	0.723443
VP1996		243.502	328.5	0.992125
VP1997		123.653	131.185	0.986782
VP1998		161.294	196.29	0.960157
[truncated: 2,834 more rows]
